# Supplementary material for: A Major Downregulation of Circulating microRNAs in Zika Acutely Infected Patients: Potential Implications in Innate and Adaptive Immune Response Signaling Pathways
Source: Front Genet. 2022 Jun 1;13:857728. doi: 10.3389/fgene.2022.857728 (PMC9199004; doi:10.3389/fgene.2022.857728)
Supplement: Supplementary file 1 [file Table1.XLS]

## Sheet: Sheet0
ID	Symbol	Expr p-value	Source	Confidence	Symbol2	Entrez Gene Name	Location	Molecule Type
MIMAT0000066	let-7a-5p (and other miRNAs w/seed GAGGUAG)	1,50E-02	TarBase	Experimentally Observed	AARSD1	alanyl-tRNA synthetase domain containing 1	Nucleus	enzyme
MIMAT0000066	let-7a-5p (and other miRNAs w/seed GAGGUAG)	1,50E-02	TargetScan Human	High (predicted)	ABCB9	ATP binding cassette subfamily B member 9	Cytoplasm	transporter
MIMAT0000066	let-7a-5p (and other miRNAs w/seed GAGGUAG)	1,50E-02	TargetScan Human	High (predicted)	ABT1	activator of basal transcription 1	Nucleus	transcription regulator
MIMAT0000066	let-7a-5p (and other miRNAs w/seed GAGGUAG)	1,50E-02	miRecords	Experimentally Observed	ACP1	acid phosphatase 1	Cytoplasm	phosphatase
MIMAT0000066	let-7a-5p (and other miRNAs w/seed GAGGUAG)	1,50E-02	TargetScan Human	High (predicted)	ACVR1C	activin A receptor type 1C	Plasma Membrane	kinase
MIMAT0000066	let-7a-5p (and other miRNAs w/seed GAGGUAG)	1,50E-02	Ingenuity Expert Findings,TargetScan Human	Experimentally Observed,Moderate (predicted)	ADAMTS14	ADAM metallopeptidase with thrombospondin type 1 motif 14	Extracellular Space	peptidase
MIMAT0000066	let-7a-5p (and other miRNAs w/seed GAGGUAG)	1,50E-02	Ingenuity Expert Findings,TargetScan Human	Experimentally Observed,High (predicted)	ADAMTS15	ADAM metallopeptidase with thrombospondin type 1 motif 15	Extracellular Space	peptidase
MIMAT0000066	let-7a-5p (and other miRNAs w/seed GAGGUAG)	1,50E-02	Ingenuity Expert Findings	Experimentally Observed	ADAMTS2	ADAM metallopeptidase with thrombospondin type 1 motif 2	Extracellular Space	peptidase
MIMAT0000066	let-7a-5p (and other miRNAs w/seed GAGGUAG)	1,50E-02	TargetScan Human	High (predicted)	ADAMTS8	ADAM metallopeptidase with thrombospondin type 1 motif 8	Extracellular Space	peptidase
MIMAT0000066	let-7a-5p (and other miRNAs w/seed GAGGUAG)	1,50E-02	TarBase	Experimentally Observed	ADGRG1	adhesion G protein-coupled receptor G1	Plasma Membrane	G-protein coupled receptor
MIMAT0000066	let-7a-5p (and other miRNAs w/seed GAGGUAG)	1,50E-02	TargetScan Human	High (predicted)	ADRB2	adrenoceptor beta 2	Plasma Membrane	G-protein coupled receptor
MIMAT0000066	let-7a-5p (and other miRNAs w/seed GAGGUAG)	1,50E-02	TargetScan Human	High (predicted)	ADRB3	adrenoceptor beta 3	Plasma Membrane	G-protein coupled receptor
MIMAT0000066	let-7a-5p (and other miRNAs w/seed GAGGUAG)	1,50E-02	TargetScan Human	High (predicted)	AEN	apoptosis enhancing nuclease	Nucleus	enzyme
MIMAT0000066	let-7a-5p (and other miRNAs w/seed GAGGUAG)	1,50E-02	TargetScan Human	High (predicted)	AGBL2	AGBL carboxypeptidase 2	Cytoplasm	enzyme
MIMAT0000066	let-7a-5p (and other miRNAs w/seed GAGGUAG)	1,50E-02	TargetScan Human,miRecords	Experimentally Observed,High (predicted)	AGO4	argonaute RISC component 4	Cytoplasm	translation regulator
MIMAT0000066	let-7a-5p (and other miRNAs w/seed GAGGUAG)	1,50E-02	TargetScan Human	High (predicted)	AIFM1	apoptosis inducing factor mitochondria associated 1	Cytoplasm	enzyme
MIMAT0000066	let-7a-5p (and other miRNAs w/seed GAGGUAG)	1,50E-02	TarBase	Experimentally Observed	AKAP8	A-kinase anchoring protein 8	Nucleus	other
MIMAT0000066	let-7a-5p (and other miRNAs w/seed GAGGUAG)	1,50E-02	TargetScan Human	High (predicted)	AMT	aminomethyltransferase	Cytoplasm	enzyme
MIMAT0000066	let-7a-5p (and other miRNAs w/seed GAGGUAG)	1,50E-02	TarBase	Experimentally Observed	ANAPC1	anaphase promoting complex subunit 1	Nucleus	other
MIMAT0000066	let-7a-5p (and other miRNAs w/seed GAGGUAG)	1,50E-02	TargetScan Human	High (predicted)	ANKRD49	ankyrin repeat domain 49	Nucleus	transcription regulator
MIMAT0000066	let-7a-5p (and other miRNAs w/seed GAGGUAG)	1,50E-02	TargetScan Human	High (predicted)	AP1S1	adaptor related protein complex 1 subunit sigma 1	Cytoplasm	transporter
MIMAT0000066	let-7a-5p (and other miRNAs w/seed GAGGUAG)	1,50E-02	TargetScan Human	High (predicted)	APBB3	amyloid beta precursor protein binding family B member 3	Cytoplasm	other
MIMAT0000066	let-7a-5p (and other miRNAs w/seed GAGGUAG)	1,50E-02	TargetScan Human	High (predicted)	ARG2	arginase 2	Cytoplasm	enzyme
MIMAT0000066	let-7a-5p (and other miRNAs w/seed GAGGUAG)	1,50E-02	TargetScan Human	High (predicted),Moderate (predicted)	ARHGAP8/PRR5-ARHGAP8	Rho GTPase activating protein 8	Cytoplasm	other
MIMAT0000066	let-7a-5p (and other miRNAs w/seed GAGGUAG)	1,50E-02	TargetScan Human	High (predicted)	ARHGEF38	Rho guanine nucleotide exchange factor 38	Other	other
MIMAT0000066	let-7a-5p (and other miRNAs w/seed GAGGUAG)	1,50E-02	TargetScan Human	High (predicted)	ARID3A	AT-rich interaction domain 3A	Nucleus	transcription regulator
MIMAT0000066	let-7a-5p (and other miRNAs w/seed GAGGUAG)	1,50E-02	TargetScan Human	High (predicted)	ARID3B	AT-rich interaction domain 3B	Nucleus	transcription regulator
MIMAT0000066	let-7a-5p (and other miRNAs w/seed GAGGUAG)	1,50E-02	TargetScan Human	High (predicted)	ARL4D	ADP ribosylation factor like GTPase 4D	Nucleus	enzyme
MIMAT0000066	let-7a-5p (and other miRNAs w/seed GAGGUAG)	1,50E-02	TarBase	Experimentally Observed	ATAD3B	ATPase family AAA domain containing 3B	Nucleus	other
MIMAT0000066	let-7a-5p (and other miRNAs w/seed GAGGUAG)	1,50E-02	TargetScan Human	High (predicted)	ATP5MJ	ATP synthase membrane subunit j	Cytoplasm	other
MIMAT0000066	let-7a-5p (and other miRNAs w/seed GAGGUAG)	1,50E-02	TarBase	Experimentally Observed	ATP6V0A1	ATPase H+ transporting V0 subunit a1	Cytoplasm	transporter
MIMAT0000066	let-7a-5p (and other miRNAs w/seed GAGGUAG)	1,50E-02	TarBase,TargetScan Human	Experimentally Observed,High (predicted)	ATP6V1F	ATPase H+ transporting V1 subunit F	Cytoplasm	enzyme
MIMAT0000066	let-7a-5p (and other miRNAs w/seed GAGGUAG)	1,50E-02	TargetScan Human	High (predicted)	ATPAF1	ATP synthase mitochondrial F1 complex assembly factor 1	Cytoplasm	other
MIMAT0000066	let-7a-5p (and other miRNAs w/seed GAGGUAG)	1,50E-02	TargetScan Human	High (predicted)	ATXN7L2	ataxin 7 like 2	Other	other
MIMAT0000066	let-7a-5p (and other miRNAs w/seed GAGGUAG)	1,50E-02	TarBase,TargetScan Human	Experimentally Observed,Moderate (predicted)	AURKB	aurora kinase B	Nucleus	kinase
MIMAT0000066	let-7a-5p (and other miRNAs w/seed GAGGUAG)	1,50E-02	TargetScan Human	High (predicted)	AVEN	apoptosis and caspase activation inhibitor	Nucleus	other
MIMAT0000066	let-7a-5p (and other miRNAs w/seed GAGGUAG)	1,50E-02	TargetScan Human	High (predicted)	B4GAT1	beta-1,4-glucuronyltransferase 1	Cytoplasm	enzyme
MIMAT0000066	let-7a-5p (and other miRNAs w/seed GAGGUAG)	1,50E-02	TargetScan Human	High (predicted)	BACH1	BTB domain and CNC homolog 1	Nucleus	transcription regulator
MIMAT0000066	let-7a-5p (and other miRNAs w/seed GAGGUAG)	1,50E-02	Ingenuity Expert Findings,TargetScan Human	Experimentally Observed,Moderate (predicted)	BCL2L1	BCL2 like 1	Cytoplasm	other
MIMAT0000066	let-7a-5p (and other miRNAs w/seed GAGGUAG)	1,50E-02	TargetScan Human,miRecords	Experimentally Observed,Moderate (predicted)	BCL7A	BAF chromatin remodeling complex subunit BCL7A	Nucleus	other
MIMAT0000066	let-7a-5p (and other miRNAs w/seed GAGGUAG)	1,50E-02	TargetScan Human	High (predicted)	BEGAIN	brain enriched guanylate kinase associated	Nucleus	other
MIMAT0000066	let-7a-5p (and other miRNAs w/seed GAGGUAG)	1,50E-02	TargetScan Human	High (predicted)	BEND4	BEN domain containing 4	Other	other
MIMAT0000066	let-7a-5p (and other miRNAs w/seed GAGGUAG)	1,50E-02	TargetScan Human	High (predicted)	BIN3	bridging integrator 3	Cytoplasm	other
MIMAT0000066	let-7a-5p (and other miRNAs w/seed GAGGUAG)	1,50E-02	TargetScan Human	High (predicted)	BLOC1S1	biogenesis of lysosomal organelles complex 1 subunit 1	Cytoplasm	other
MIMAT0000066	let-7a-5p (and other miRNAs w/seed GAGGUAG)	1,50E-02	miRecords	Experimentally Observed	BMP2K	BMP2 inducible kinase	Nucleus	kinase
MIMAT0000066	let-7a-5p (and other miRNAs w/seed GAGGUAG)	1,50E-02	TargetScan Human	High (predicted)	BRF2	BRF2 RNA polymerase III transcription initiation factor subunit	Nucleus	transcription regulator
MIMAT0000066	let-7a-5p (and other miRNAs w/seed GAGGUAG)	1,50E-02	TargetScan Human	High (predicted)	BSDC1	BSD domain containing 1	Other	other
MIMAT0000066	let-7a-5p (and other miRNAs w/seed GAGGUAG)	1,50E-02	Ingenuity Expert Findings	Experimentally Observed	BSG	basigin (Ok blood group)	Plasma Membrane	transporter
MIMAT0000066	let-7a-5p (and other miRNAs w/seed GAGGUAG)	1,50E-02	TargetScan Human	High (predicted)	BZW1	basic leucine zipper and W2 domains 1	Cytoplasm	translation regulator
MIMAT0000066	let-7a-5p (and other miRNAs w/seed GAGGUAG)	1,50E-02	TargetScan Human	High (predicted)	BZW2	basic leucine zipper and W2 domains 2	Cytoplasm	translation regulator
MIMAT0000066	let-7a-5p (and other miRNAs w/seed GAGGUAG)	1,50E-02	TargetScan Human	High (predicted)	C14orf178	chromosome 14 open reading frame 178	Other	other
MIMAT0000066	let-7a-5p (and other miRNAs w/seed GAGGUAG)	1,50E-02	TargetScan Human	High (predicted)	C18orf21	chromosome 18 open reading frame 21	Other	other
MIMAT0000066	let-7a-5p (and other miRNAs w/seed GAGGUAG)	1,50E-02	TargetScan Human	High (predicted)	C19orf54	chromosome 19 open reading frame 54	Other	other
MIMAT0000066	let-7a-5p (and other miRNAs w/seed GAGGUAG)	1,50E-02	TargetScan Human	High (predicted)	C19orf84	chromosome 19 open reading frame 84	Other	other
MIMAT0000066	let-7a-5p (and other miRNAs w/seed GAGGUAG)	1,50E-02	TargetScan Human	High (predicted)	C2orf88	chromosome 2 open reading frame 88	Other	other
MIMAT0000066	let-7a-5p (and other miRNAs w/seed GAGGUAG)	1,50E-02	TargetScan Human	High (predicted)	C5orf51	chromosome 5 open reading frame 51	Other	other
MIMAT0000066	let-7a-5p (and other miRNAs w/seed GAGGUAG)	1,50E-02	TargetScan Human	High (predicted)	C6orf141	chromosome 6 open reading frame 141	Other	other
MIMAT0000066	let-7a-5p (and other miRNAs w/seed GAGGUAG)	1,50E-02	TargetScan Human	High (predicted)	C8orf58	chromosome 8 open reading frame 58	Nucleus	other
MIMAT0000066	let-7a-5p (and other miRNAs w/seed GAGGUAG)	1,50E-02	TarBase	Experimentally Observed	CALCOCO2	calcium binding and coiled-coil domain 2	Nucleus	other
MIMAT0000066	let-7a-5p (and other miRNAs w/seed GAGGUAG)	1,50E-02	TarBase	Experimentally Observed	CAPG	capping actin protein, gelsolin like	Nucleus	other
MIMAT0000066	let-7a-5p (and other miRNAs w/seed GAGGUAG)	1,50E-02	TarBase	Experimentally Observed	CARHSP1	calcium regulated heat stable protein 1	Cytoplasm	transcription regulator
MIMAT0000066	let-7a-5p (and other miRNAs w/seed GAGGUAG)	1,50E-02	TargetScan Human,miRecords	Experimentally Observed,High (predicted)	CASP3	caspase 3	Cytoplasm	peptidase
MIMAT0000066	let-7a-5p (and other miRNAs w/seed GAGGUAG)	1,50E-02	TargetScan Human	High (predicted)	CCDC71L	coiled-coil domain containing 71 like	Other	other
MIMAT0000066	let-7a-5p (and other miRNAs w/seed GAGGUAG)	1,50E-02	TargetScan Human	High (predicted)	CCL3	C-C motif chemokine ligand 3	Extracellular Space	cytokine
MIMAT0000066	let-7a-5p (and other miRNAs w/seed GAGGUAG)	1,50E-02	TargetScan Human	High (predicted)	CCL3L1	C-C motif chemokine ligand 3 like 1	Plasma Membrane	other
MIMAT0000066	let-7a-5p (and other miRNAs w/seed GAGGUAG)	1,50E-02	TargetScan Human	High (predicted)	CCL7	C-C motif chemokine ligand 7	Extracellular Space	cytokine
MIMAT0000066	let-7a-5p (and other miRNAs w/seed GAGGUAG)	1,50E-02	Ingenuity Expert Findings,TarBase,TargetScan Human,miRecords	Experimentally Observed,Moderate (predicted)	CCND1	cyclin D1	Nucleus	transcription regulator
MIMAT0000066	let-7a-5p (and other miRNAs w/seed GAGGUAG)	1,50E-02	TargetScan Human	High (predicted)	CCND2	cyclin D2	Nucleus	other
MIMAT0000066	let-7a-5p (and other miRNAs w/seed GAGGUAG)	1,50E-02	TargetScan Human	High (predicted)	CCNF	cyclin F	Nucleus	other
MIMAT0000066	let-7a-5p (and other miRNAs w/seed GAGGUAG)	1,50E-02	TargetScan Human	High (predicted)	CCNJ	cyclin J	Nucleus	other
MIMAT0000066	let-7a-5p (and other miRNAs w/seed GAGGUAG)	1,50E-02	TargetScan Human	High (predicted)	CCR7	C-C motif chemokine receptor 7	Plasma Membrane	G-protein coupled receptor
MIMAT0000066	let-7a-5p (and other miRNAs w/seed GAGGUAG)	1,50E-02	TargetScan Human	High (predicted)	CD200R1	CD200 receptor 1	Plasma Membrane	transmembrane receptor
MIMAT0000066	let-7a-5p (and other miRNAs w/seed GAGGUAG)	1,50E-02	TargetScan Human,miRecords	Experimentally Observed,High (predicted)	CDC25A	cell division cycle 25A	Nucleus	phosphatase
MIMAT0000066	let-7a-5p (and other miRNAs w/seed GAGGUAG)	1,50E-02	TargetScan Human	High (predicted)	CDC34	cell division cycle 34, ubiqiutin conjugating enzyme	Nucleus	enzyme
MIMAT0000066	let-7a-5p (and other miRNAs w/seed GAGGUAG)	1,50E-02	TargetScan Human	High (predicted)	CDC42SE1	CDC42 small effector 1	Plasma Membrane	other
MIMAT0000066	let-7a-5p (and other miRNAs w/seed GAGGUAG)	1,50E-02	TargetScan Human	High (predicted)	CDIN1	CDAN1 interacting nuclease 1	Other	other
MIMAT0000066	let-7a-5p (and other miRNAs w/seed GAGGUAG)	1,50E-02	TarBase	Experimentally Observed	CDIPT	CDP-diacylglycerol--inositol 3-phosphatidyltransferase	Cytoplasm	enzyme
MIMAT0000066	let-7a-5p (and other miRNAs w/seed GAGGUAG)	1,50E-02	miRecords	Experimentally Observed	CDK6	cyclin dependent kinase 6	Nucleus	kinase
MIMAT0000066	let-7a-5p (and other miRNAs w/seed GAGGUAG)	1,50E-02	TargetScan Human	High (predicted)	CDK8	cyclin dependent kinase 8	Nucleus	kinase
MIMAT0000066	let-7a-5p (and other miRNAs w/seed GAGGUAG)	1,50E-02	TarBase,TargetScan Human	Experimentally Observed,Moderate (predicted)	CDKAL1	CDK5 regulatory subunit associated protein 1 like 1	Cytoplasm	enzyme
MIMAT0000066	let-7a-5p (and other miRNAs w/seed GAGGUAG)	1,50E-02	TargetScan Human	High (predicted)	CDKN1A	cyclin dependent kinase inhibitor 1A	Nucleus	kinase
MIMAT0000066	let-7a-5p (and other miRNAs w/seed GAGGUAG)	1,50E-02	TarBase,TargetScan Human	Experimentally Observed,Moderate (predicted)	CEMIP2	cell migration inducing hyaluronidase 2	Cytoplasm	enzyme
MIMAT0000066	let-7a-5p (and other miRNAs w/seed GAGGUAG)	1,50E-02	TargetScan Human	High (predicted)	CEP135	centrosomal protein 135	Cytoplasm	other
MIMAT0000066	let-7a-5p (and other miRNAs w/seed GAGGUAG)	1,50E-02	TarBase	Experimentally Observed	CHMP2A	charged multivesicular body protein 2A	Cytoplasm	other
MIMAT0000066	let-7a-5p (and other miRNAs w/seed GAGGUAG)	1,50E-02	TargetScan Human	High (predicted)	CHRNA7	cholinergic receptor nicotinic alpha 7 subunit	Plasma Membrane	transmembrane receptor
MIMAT0000066	let-7a-5p (and other miRNAs w/seed GAGGUAG)	1,50E-02	TarBase	Experimentally Observed	CIAO2A	cytosolic iron-sulfur assembly component 2A	Extracellular Space	other
MIMAT0000066	let-7a-5p (and other miRNAs w/seed GAGGUAG)	1,50E-02	TargetScan Human	High (predicted)	CLDN12	claudin 12	Plasma Membrane	other
MIMAT0000066	let-7a-5p (and other miRNAs w/seed GAGGUAG)	1,50E-02	TargetScan Human	High (predicted)	CLEC1B	C-type lectin domain family 1 member B	Plasma Membrane	transmembrane receptor
MIMAT0000066	let-7a-5p (and other miRNAs w/seed GAGGUAG)	1,50E-02	TargetScan Human	High (predicted)	CNTRL	centriolin	Nucleus	transcription regulator
MIMAT0000066	let-7a-5p (and other miRNAs w/seed GAGGUAG)	1,50E-02	TarBase,TargetScan Human	Experimentally Observed,High (predicted)	COIL	coilin	Nucleus	enzyme
MIMAT0000066	let-7a-5p (and other miRNAs w/seed GAGGUAG)	1,50E-02	Ingenuity Expert Findings,TargetScan Human	Experimentally Observed,Moderate (predicted)	COL1A1	collagen type I alpha 1 chain	Extracellular Space	other
MIMAT0000066	let-7a-5p (and other miRNAs w/seed GAGGUAG)	1,50E-02	Ingenuity Expert Findings,TargetScan Human	Experimentally Observed,High (predicted)	COL1A2	collagen type I alpha 2 chain	Extracellular Space	other
MIMAT0000066	let-7a-5p (and other miRNAs w/seed GAGGUAG)	1,50E-02	TargetScan Human	High (predicted)	COL27A1	collagen type XXVII alpha 1 chain	Extracellular Space	other
MIMAT0000066	let-7a-5p (and other miRNAs w/seed GAGGUAG)	1,50E-02	Ingenuity Expert Findings,TargetScan Human	Experimentally Observed,Moderate (predicted)	COL4A1	collagen type IV alpha 1 chain	Extracellular Space	other
MIMAT0000066	let-7a-5p (and other miRNAs w/seed GAGGUAG)	1,50E-02	Ingenuity Expert Findings,TargetScan Human	Experimentally Observed,Moderate (predicted)	COL4A2	collagen type IV alpha 2 chain	Extracellular Space	other
MIMAT0000066	let-7a-5p (and other miRNAs w/seed GAGGUAG)	1,50E-02	Ingenuity Expert Findings,TargetScan Human	Experimentally Observed,Moderate (predicted)	COL4A5	collagen type IV alpha 5 chain	Extracellular Space	other
MIMAT0000066	let-7a-5p (and other miRNAs w/seed GAGGUAG)	1,50E-02	Ingenuity Expert Findings	Experimentally Observed	COL5A1	collagen type V alpha 1 chain	Extracellular Space	other
MIMAT0000066	let-7a-5p (and other miRNAs w/seed GAGGUAG)	1,50E-02	Ingenuity Expert Findings	Experimentally Observed	COL5A2	collagen type V alpha 2 chain	Extracellular Space	other
MIMAT0000066	let-7a-5p (and other miRNAs w/seed GAGGUAG)	1,50E-02	Ingenuity Expert Findings	Experimentally Observed	COL8A1	collagen type VIII alpha 1 chain	Extracellular Space	other
MIMAT0000066	let-7a-5p (and other miRNAs w/seed GAGGUAG)	1,50E-02	TarBase	Experimentally Observed	COMMD9	COMM domain containing 9	Cytoplasm	other
MIMAT0000066	let-7a-5p (and other miRNAs w/seed GAGGUAG)	1,50E-02	TargetScan Human	High (predicted)	CPA4	carboxypeptidase A4	Extracellular Space	peptidase
MIMAT0000066	let-7a-5p (and other miRNAs w/seed GAGGUAG)	1,50E-02	TargetScan Human	High (predicted)	CPEB1	cytoplasmic polyadenylation element binding protein 1	Cytoplasm	translation regulator
MIMAT0000066	let-7a-5p (and other miRNAs w/seed GAGGUAG)	1,50E-02	TargetScan Human	High (predicted)	CPEB2	cytoplasmic polyadenylation element binding protein 2	Cytoplasm	translation regulator
MIMAT0000066	let-7a-5p (and other miRNAs w/seed GAGGUAG)	1,50E-02	TargetScan Human	High (predicted)	CPEB3	cytoplasmic polyadenylation element binding protein 3	Cytoplasm	translation regulator
MIMAT0000066	let-7a-5p (and other miRNAs w/seed GAGGUAG)	1,50E-02	TargetScan Human	High (predicted)	CPEB4	cytoplasmic polyadenylation element binding protein 4	Plasma Membrane	other
MIMAT0000066	let-7a-5p (and other miRNAs w/seed GAGGUAG)	1,50E-02	TargetScan Human	High (predicted)	CRCT1	cysteine rich C-terminal 1	Other	other
MIMAT0000066	let-7a-5p (and other miRNAs w/seed GAGGUAG)	1,50E-02	Ingenuity Expert Findings,TargetScan Human	Experimentally Observed,Moderate (predicted)	CRTAP	cartilage associated protein	Extracellular Space	other
MIMAT0000066	let-7a-5p (and other miRNAs w/seed GAGGUAG)	1,50E-02	TarBase	Experimentally Observed	CSDE1	cold shock domain containing E1	Cytoplasm	enzyme
MIMAT0000066	let-7a-5p (and other miRNAs w/seed GAGGUAG)	1,50E-02	TarBase	Experimentally Observed	CSNK1D	casein kinase 1 delta	Cytoplasm	kinase
MIMAT0000066	let-7a-5p (and other miRNAs w/seed GAGGUAG)	1,50E-02	TargetScan Human	High (predicted)	CTC-338M12.4	uncharacterized LOC101928649	Other	other
MIMAT0000066	let-7a-5p (and other miRNAs w/seed GAGGUAG)	1,50E-02	TargetScan Human	High (predicted)	CTD_2026K116		Other	other
MIMAT0000066	let-7a-5p (and other miRNAs w/seed GAGGUAG)	1,50E-02	TargetScan Human	High (predicted)	CTHRC1	collagen triple helix repeat containing 1	Extracellular Space	other
MIMAT0000066	let-7a-5p (and other miRNAs w/seed GAGGUAG)	1,50E-02	TargetScan Human	High (predicted)	CYB561D1	cytochrome b561 family member D1	Other	other
MIMAT0000066	let-7a-5p (and other miRNAs w/seed GAGGUAG)	1,50E-02	TargetScan Human	High (predicted)	CYP19A1	cytochrome P450 family 19 subfamily A member 1	Cytoplasm	enzyme
MIMAT0000066	let-7a-5p (and other miRNAs w/seed GAGGUAG)	1,50E-02	TargetScan Human	High (predicted)	CYP4F2	cytochrome P450 family 4 subfamily F member 2	Cytoplasm	enzyme
MIMAT0000066	let-7a-5p (and other miRNAs w/seed GAGGUAG)	1,50E-02	miRecords	Experimentally Observed	DAD1	defender against cell death 1	Cytoplasm	other
MIMAT0000066	let-7a-5p (and other miRNAs w/seed GAGGUAG)	1,50E-02	TargetScan Human	High (predicted)	DCLRE1C	DNA cross-link repair 1C	Nucleus	enzyme
MIMAT0000066	let-7a-5p (and other miRNAs w/seed GAGGUAG)	1,50E-02	TargetScan Human	High (predicted)	DDI2	DNA damage inducible 1 homolog 2	Plasma Membrane	transporter
MIMAT0000066	let-7a-5p (and other miRNAs w/seed GAGGUAG)	1,50E-02	TargetScan Human	High (predicted)	DDTL	D-dopachrome tautomerase like	Cytoplasm	other
MIMAT0000066	let-7a-5p (and other miRNAs w/seed GAGGUAG)	1,50E-02	TargetScan Human	High (predicted)	DDX19A	DEAD-box helicase 19A	Nucleus	enzyme
MIMAT0000066	let-7a-5p (and other miRNAs w/seed GAGGUAG)	1,50E-02	TargetScan Human	High (predicted)	DDX19B	DEAD-box helicase 19B	Nucleus	enzyme
MIMAT0000066	let-7a-5p (and other miRNAs w/seed GAGGUAG)	1,50E-02	TarBase,TargetScan Human	Experimentally Observed,Moderate (predicted)	DHX57	DExH-box helicase 57	Extracellular Space	other
MIMAT0000066	let-7a-5p (and other miRNAs w/seed GAGGUAG)	1,50E-02	TargetScan Human	High (predicted)	DIAPH2	diaphanous related formin 2	Cytoplasm	other
MIMAT0000066	let-7a-5p (and other miRNAs w/seed GAGGUAG)	1,50E-02	miRecords	Experimentally Observed	DICER1	dicer 1, ribonuclease III	Cytoplasm	enzyme
MIMAT0000066	let-7a-5p (and other miRNAs w/seed GAGGUAG)	1,50E-02	TargetScan Human	High (predicted)	DNAAF9	dynein axonemal assembly factor 9	Nucleus	other
MIMAT0000066	let-7a-5p (and other miRNAs w/seed GAGGUAG)	1,50E-02	TargetScan Human	High (predicted)	DNAJC1	DnaJ heat shock protein family (Hsp40) member C1	Cytoplasm	other
MIMAT0000066	let-7a-5p (and other miRNAs w/seed GAGGUAG)	1,50E-02	TarBase	Experimentally Observed	DOCK5	dedicator of cytokinesis 5	Cytoplasm	other
MIMAT0000066	let-7a-5p (and other miRNAs w/seed GAGGUAG)	1,50E-02	TargetScan Human	High (predicted)	DPF2	double PHD fingers 2	Nucleus	transcription regulator
MIMAT0000066	let-7a-5p (and other miRNAs w/seed GAGGUAG)	1,50E-02	TargetScan Human	High (predicted)	DPH3	diphthamide biosynthesis 3	Cytoplasm	other
MIMAT0000066	let-7a-5p (and other miRNAs w/seed GAGGUAG)	1,50E-02	TargetScan Human	High (predicted)	DPP3	dipeptidyl peptidase 3	Cytoplasm	peptidase
MIMAT0000066	let-7a-5p (and other miRNAs w/seed GAGGUAG)	1,50E-02	miRecords	Experimentally Observed	DRD3	dopamine receptor D3	Plasma Membrane	G-protein coupled receptor
MIMAT0000066	let-7a-5p (and other miRNAs w/seed GAGGUAG)	1,50E-02	TargetScan Human	High (predicted)	DSCR8	Down syndrome critical region 8	Other	other
MIMAT0000066	let-7a-5p (and other miRNAs w/seed GAGGUAG)	1,50E-02	TarBase	Experimentally Observed	DSP	desmoplakin	Plasma Membrane	other
MIMAT0000066	let-7a-5p (and other miRNAs w/seed GAGGUAG)	1,50E-02	Ingenuity Expert Findings	Experimentally Observed	Dst	dystonin	Plasma Membrane	other
MIMAT0000066	let-7a-5p (and other miRNAs w/seed GAGGUAG)	1,50E-02	TargetScan Human	High (predicted)	DTX2	deltex E3 ubiquitin ligase 2	Nucleus	other
MIMAT0000066	let-7a-5p (and other miRNAs w/seed GAGGUAG)	1,50E-02	TarBase	Experimentally Observed	DUSP12	dual specificity phosphatase 12	Nucleus	phosphatase
MIMAT0000066	let-7a-5p (and other miRNAs w/seed GAGGUAG)	1,50E-02	TargetScan Human	High (predicted)	DUSP16	dual specificity phosphatase 16	Nucleus	phosphatase
MIMAT0000066	let-7a-5p (and other miRNAs w/seed GAGGUAG)	1,50E-02	TargetScan Human	High (predicted)	DUSP18	dual specificity phosphatase 18	Cytoplasm	phosphatase
MIMAT0000066	let-7a-5p (and other miRNAs w/seed GAGGUAG)	1,50E-02	TargetScan Human	High (predicted)	DUSP22	dual specificity phosphatase 22	Cytoplasm	phosphatase
MIMAT0000066	let-7a-5p (and other miRNAs w/seed GAGGUAG)	1,50E-02	TarBase	Experimentally Observed	DUSP23	dual specificity phosphatase 23	Cytoplasm	phosphatase
MIMAT0000066	let-7a-5p (and other miRNAs w/seed GAGGUAG)	1,50E-02	TargetScan Human	High (predicted)	DYNC2LI1	dynein cytoplasmic 2 light intermediate chain 1	Cytoplasm	other
MIMAT0000066	let-7a-5p (and other miRNAs w/seed GAGGUAG)	1,50E-02	TargetScan Human	High (predicted)	E2F5	E2F transcription factor 5	Nucleus	transcription regulator
MIMAT0000066	let-7a-5p (and other miRNAs w/seed GAGGUAG)	1,50E-02	TargetScan Human	High (predicted)	E2F6	E2F transcription factor 6	Nucleus	transcription regulator
MIMAT0000066	let-7a-5p (and other miRNAs w/seed GAGGUAG)	1,50E-02	TargetScan Human	High (predicted)	EDN1	endothelin 1	Extracellular Space	cytokine
MIMAT0000066	let-7a-5p (and other miRNAs w/seed GAGGUAG)	1,50E-02	miRecords	Experimentally Observed	EIF3J	eukaryotic translation initiation factor 3 subunit J	Cytoplasm	translation regulator
MIMAT0000066	let-7a-5p (and other miRNAs w/seed GAGGUAG)	1,50E-02	TargetScan Human,miRecords	Experimentally Observed,Moderate (predicted)	EIF4G2	eukaryotic translation initiation factor 4 gamma 2	Cytoplasm	translation regulator
MIMAT0000066	let-7a-5p (and other miRNAs w/seed GAGGUAG)	1,50E-02	TargetScan Human	High (predicted)	EOGT	EGF domain specific O-linked N-acetylglucosamine transferase	Extracellular Space	enzyme
MIMAT0000066	let-7a-5p (and other miRNAs w/seed GAGGUAG)	1,50E-02	TargetScan Human	High (predicted)	ERO1A	endoplasmic reticulum oxidoreductase 1 alpha	Cytoplasm	enzyme
MIMAT0000066	let-7a-5p (and other miRNAs w/seed GAGGUAG)	1,50E-02	TarBase	Experimentally Observed	F2	coagulation factor II, prothrombin	Extracellular Space	peptidase
MIMAT0000066	let-7a-5p (and other miRNAs w/seed GAGGUAG)	1,50E-02	TarBase	Experimentally Observed	FADS2	fatty acid desaturase 2	Plasma Membrane	enzyme
MIMAT0000066	let-7a-5p (and other miRNAs w/seed GAGGUAG)	1,50E-02	TargetScan Human	High (predicted)	FAM118A	family with sequence similarity 118 member A	Other	other
MIMAT0000066	let-7a-5p (and other miRNAs w/seed GAGGUAG)	1,50E-02	TargetScan Human	High (predicted)	FAM214B	family with sequence similarity 214 member B	Nucleus	other
MIMAT0000066	let-7a-5p (and other miRNAs w/seed GAGGUAG)	1,50E-02	TargetScan Human	High (predicted)	FAM222B	family with sequence similarity 222 member B	Nucleus	other
MIMAT0000066	let-7a-5p (and other miRNAs w/seed GAGGUAG)	1,50E-02	miRecords	Experimentally Observed	FANCD2	FA complementation group D2	Nucleus	other
MIMAT0000066	let-7a-5p (and other miRNAs w/seed GAGGUAG)	1,50E-02	TargetScan Human	High (predicted)	FAS	Fas cell surface death receptor	Plasma Membrane	transmembrane receptor
MIMAT0000066	let-7a-5p (and other miRNAs w/seed GAGGUAG)	1,50E-02	TargetScan Human	High (predicted)	FASLG	Fas ligand	Extracellular Space	cytokine
MIMAT0000066	let-7a-5p (and other miRNAs w/seed GAGGUAG)	1,50E-02	TargetScan Human	High (predicted)	FBXL12	F-box and leucine rich repeat protein 12	Cytoplasm	other
MIMAT0000066	let-7a-5p (and other miRNAs w/seed GAGGUAG)	1,50E-02	TargetScan Human	High (predicted)	FIGN	fidgetin, microtubule severing factor	Nucleus	other
MIMAT0000066	let-7a-5p (and other miRNAs w/seed GAGGUAG)	1,50E-02	TargetScan Human	High (predicted)	FMO2	flavin containing dimethylaniline monoxygenase 2	Cytoplasm	enzyme
MIMAT0000066	let-7a-5p (and other miRNAs w/seed GAGGUAG)	1,50E-02	TargetScan Human	High (predicted)	FMO4	flavin containing dimethylaniline monoxygenase 4	Cytoplasm	enzyme
MIMAT0000066	let-7a-5p (and other miRNAs w/seed GAGGUAG)	1,50E-02	TarBase,TargetScan Human	Experimentally Observed,Moderate (predicted)	FNDC3A	fibronectin type III domain containing 3A	Cytoplasm	other
MIMAT0000066	let-7a-5p (and other miRNAs w/seed GAGGUAG)	1,50E-02	TargetScan Human	High (predicted)	FOXP2	forkhead box P2	Nucleus	transcription regulator
MIMAT0000066	let-7a-5p (and other miRNAs w/seed GAGGUAG)	1,50E-02	TargetScan Human	High (predicted)	FRMD4B	FERM domain containing 4B	Cytoplasm	other
MIMAT0000066	let-7a-5p (and other miRNAs w/seed GAGGUAG)	1,50E-02	TargetScan Human	High (predicted)	FZD3	frizzled class receptor 3	Plasma Membrane	G-protein coupled receptor
MIMAT0000066	let-7a-5p (and other miRNAs w/seed GAGGUAG)	1,50E-02	TarBase	Experimentally Observed	GAK	cyclin G associated kinase	Nucleus	kinase
MIMAT0000066	let-7a-5p (and other miRNAs w/seed GAGGUAG)	1,50E-02	TargetScan Human	High (predicted)	GALC	galactosylceramidase	Cytoplasm	enzyme
MIMAT0000066	let-7a-5p (and other miRNAs w/seed GAGGUAG)	1,50E-02	TargetScan Human	High (predicted)	GALE	UDP-galactose-4-epimerase	Cytoplasm	enzyme
MIMAT0000066	let-7a-5p (and other miRNAs w/seed GAGGUAG)	1,50E-02	TargetScan Human	High (predicted)	GALNT1	polypeptide N-acetylgalactosaminyltransferase 1	Cytoplasm	enzyme
MIMAT0000066	let-7a-5p (and other miRNAs w/seed GAGGUAG)	1,50E-02	TargetScan Human	High (predicted)	GAN	gigaxonin	Cytoplasm	other
MIMAT0000066	let-7a-5p (and other miRNAs w/seed GAGGUAG)	1,50E-02	TargetScan Human	High (predicted)	GATM	glycine amidinotransferase	Cytoplasm	enzyme
MIMAT0000066	let-7a-5p (and other miRNAs w/seed GAGGUAG)	1,50E-02	TargetScan Human	High (predicted)	GBX1	gastrulation brain homeobox 1	Nucleus	transcription regulator
MIMAT0000066	let-7a-5p (and other miRNAs w/seed GAGGUAG)	1,50E-02	TarBase,TargetScan Human	Experimentally Observed,High (predicted)	GEMIN7	gem nuclear organelle associated protein 7	Nucleus	other
MIMAT0000066	let-7a-5p (and other miRNAs w/seed GAGGUAG)	1,50E-02	TargetScan Human	High (predicted)	GIPC1	GIPC PDZ domain containing family member 1	Cytoplasm	other
MIMAT0000066	let-7a-5p (and other miRNAs w/seed GAGGUAG)	1,50E-02	TargetScan Human	High (predicted)	GLRX	glutaredoxin	Cytoplasm	enzyme
MIMAT0000066	let-7a-5p (and other miRNAs w/seed GAGGUAG)	1,50E-02	TargetScan Human	High (predicted)	GNG5	G protein subunit gamma 5	Plasma Membrane	other
MIMAT0000066	let-7a-5p (and other miRNAs w/seed GAGGUAG)	1,50E-02	TargetScan Human	High (predicted)	GNPTAB	N-acetylglucosamine-1-phosphate transferase subunits alpha and beta	Cytoplasm	enzyme
MIMAT0000066	let-7a-5p (and other miRNAs w/seed GAGGUAG)	1,50E-02	TargetScan Human	High (predicted),Moderate (predicted)	GOLGA6L9 (includes others)	golgin A6 family like 9	Other	other
MIMAT0000066	let-7a-5p (and other miRNAs w/seed GAGGUAG)	1,50E-02	TargetScan Human	High (predicted)	GPR26	G protein-coupled receptor 26	Plasma Membrane	G-protein coupled receptor
MIMAT0000066	let-7a-5p (and other miRNAs w/seed GAGGUAG)	1,50E-02	TargetScan Human	High (predicted)	GPR63	G protein-coupled receptor 63	Plasma Membrane	G-protein coupled receptor
MIMAT0000066	let-7a-5p (and other miRNAs w/seed GAGGUAG)	1,50E-02	TargetScan Human	High (predicted)	GRIN2B	glutamate ionotropic receptor NMDA type subunit 2B	Plasma Membrane	ion channel
MIMAT0000066	let-7a-5p (and other miRNAs w/seed GAGGUAG)	1,50E-02	TarBase,TargetScan Human	Experimentally Observed,Moderate (predicted)	GRPEL2	GrpE like 2, mitochondrial	Cytoplasm	other
MIMAT0000066	let-7a-5p (and other miRNAs w/seed GAGGUAG)	1,50E-02	TarBase	Experimentally Observed	GTPBP3	GTP binding protein 3, mitochondrial	Cytoplasm	enzyme
MIMAT0000066	let-7a-5p (and other miRNAs w/seed GAGGUAG)	1,50E-02	TargetScan Human	High (predicted)	GXYLT1	glucoside xylosyltransferase 1	Cytoplasm	enzyme
MIMAT0000066	let-7a-5p (and other miRNAs w/seed GAGGUAG)	1,50E-02	TarBase	Experimentally Observed	GYS1	glycogen synthase 1	Cytoplasm	enzyme
MIMAT0000066	let-7a-5p (and other miRNAs w/seed GAGGUAG)	1,50E-02	TargetScan Human	High (predicted)	HAND1	heart and neural crest derivatives expressed 1	Nucleus	transcription regulator
MIMAT0000066	let-7a-5p (and other miRNAs w/seed GAGGUAG)	1,50E-02	TargetScan Human	High (predicted)	HIC2	HIC ZBTB transcriptional repressor 2	Nucleus	transcription regulator
MIMAT0000066	let-7a-5p (and other miRNAs w/seed GAGGUAG)	1,50E-02	TarBase,TargetScan Human	Experimentally Observed,High (predicted)	HMGA1	high mobility group AT-hook 1	Nucleus	transcription regulator
MIMAT0000066	let-7a-5p (and other miRNAs w/seed GAGGUAG)	1,50E-02	Ingenuity Expert Findings	Experimentally Observed	Hmga2	high mobility group AT-hook 2	Nucleus	enzyme
MIMAT0000066	let-7a-5p (and other miRNAs w/seed GAGGUAG)	1,50E-02	Ingenuity Expert Findings,TarBase,TargetScan Human,miRecords	Experimentally Observed,High (predicted)	HMGA2	high mobility group AT-hook 2	Nucleus	enzyme
MIMAT0000066	let-7a-5p (and other miRNAs w/seed GAGGUAG)	1,50E-02	miRecords	Experimentally Observed	HMOX1	heme oxygenase 1	Cytoplasm	enzyme
MIMAT0000066	let-7a-5p (and other miRNAs w/seed GAGGUAG)	1,50E-02	TargetScan Human	High (predicted)	HOXA1	homeobox A1	Nucleus	transcription regulator
MIMAT0000066	let-7a-5p (and other miRNAs w/seed GAGGUAG)	1,50E-02	TargetScan Human	High (predicted)	HOXA9	homeobox A9	Nucleus	transcription regulator
MIMAT0000066	let-7a-5p (and other miRNAs w/seed GAGGUAG)	1,50E-02	TargetScan Human	High (predicted)	HOXB1	homeobox B1	Nucleus	transcription regulator
MIMAT0000066	let-7a-5p (and other miRNAs w/seed GAGGUAG)	1,50E-02	TargetScan Human	High (predicted)	HTR1E	5-hydroxytryptamine receptor 1E	Plasma Membrane	G-protein coupled receptor
MIMAT0000066	let-7a-5p (and other miRNAs w/seed GAGGUAG)	1,50E-02	miRecords	Experimentally Observed	HYOU1	hypoxia up-regulated 1	Cytoplasm	other
MIMAT0000066	let-7a-5p (and other miRNAs w/seed GAGGUAG)	1,50E-02	TargetScan Human	High (predicted)	ICMT	isoprenylcysteine carboxyl methyltransferase	Cytoplasm	enzyme
MIMAT0000066	let-7a-5p (and other miRNAs w/seed GAGGUAG)	1,50E-02	TargetScan Human	High (predicted)	ICOS	inducible T cell costimulator	Plasma Membrane	transmembrane receptor
MIMAT0000066	let-7a-5p (and other miRNAs w/seed GAGGUAG)	1,50E-02	TarBase	Experimentally Observed	IFIT5	interferon induced protein with tetratricopeptide repeats 5	Plasma Membrane	other
MIMAT0000066	let-7a-5p (and other miRNAs w/seed GAGGUAG)	1,50E-02	TarBase	Experimentally Observed	IFRD1	interferon related developmental regulator 1	Nucleus	other
MIMAT0000066	let-7a-5p (and other miRNAs w/seed GAGGUAG)	1,50E-02	TargetScan Human	High (predicted)	IGDCC3	immunoglobulin superfamily DCC subclass member 3	Other	other
MIMAT0000066	let-7a-5p (and other miRNAs w/seed GAGGUAG)	1,50E-02	TargetScan Human	High (predicted)	IGF1R	insulin like growth factor 1 receptor	Plasma Membrane	transmembrane receptor
MIMAT0000066	let-7a-5p (and other miRNAs w/seed GAGGUAG)	1,50E-02	Ingenuity Expert Findings,TarBase,TargetScan Human,miRecords	Experimentally Observed,High (predicted)	IGF2BP1	insulin like growth factor 2 mRNA binding protein 1	Cytoplasm	translation regulator
MIMAT0000066	let-7a-5p (and other miRNAs w/seed GAGGUAG)	1,50E-02	Ingenuity Expert Findings,TargetScan Human	Experimentally Observed,High (predicted)	IGF2BP2	insulin like growth factor 2 mRNA binding protein 2	Cytoplasm	translation regulator
MIMAT0000066	let-7a-5p (and other miRNAs w/seed GAGGUAG)	1,50E-02	Ingenuity Expert Findings,TargetScan Human	Experimentally Observed,High (predicted)	IGF2BP3	insulin like growth factor 2 mRNA binding protein 3	Cytoplasm	translation regulator
MIMAT0000066	let-7a-5p (and other miRNAs w/seed GAGGUAG)	1,50E-02	TargetScan Human	High (predicted)	IGSF1	immunoglobulin superfamily member 1	Plasma Membrane	other
MIMAT0000066	let-7a-5p (and other miRNAs w/seed GAGGUAG)	1,50E-02	TargetScan Human	High (predicted)	IL10	interleukin 10	Extracellular Space	cytokine
MIMAT0000066	let-7a-5p (and other miRNAs w/seed GAGGUAG)	1,50E-02	TargetScan Human	High (predicted)	IL13	interleukin 13	Extracellular Space	cytokine
MIMAT0000066	let-7a-5p (and other miRNAs w/seed GAGGUAG)	1,50E-02	TargetScan Human	High (predicted)	INTS6L	integrator complex subunit 6 like	Nucleus	other
MIMAT0000066	let-7a-5p (and other miRNAs w/seed GAGGUAG)	1,50E-02	TarBase	Experimentally Observed	IPO4	importin 4	Nucleus	transporter
MIMAT0000066	let-7a-5p (and other miRNAs w/seed GAGGUAG)	1,50E-02	TargetScan Human	High (predicted)	IQCB1	IQ motif containing B1	Extracellular Space	other
MIMAT0000066	let-7a-5p (and other miRNAs w/seed GAGGUAG)	1,50E-02	TargetScan Human	High (predicted)	ISLR	immunoglobulin superfamily containing leucine rich repeat	Extracellular Space	other
MIMAT0000066	let-7a-5p (and other miRNAs w/seed GAGGUAG)	1,50E-02	TargetScan Human,miRecords	Experimentally Observed,High (predicted)	ITGB3	integrin subunit beta 3	Plasma Membrane	transmembrane receptor
MIMAT0000066	let-7a-5p (and other miRNAs w/seed GAGGUAG)	1,50E-02	TargetScan Human	High (predicted)	KCNJ11	potassium inwardly rectifying channel subfamily J member 11	Plasma Membrane	ion channel
MIMAT0000066	let-7a-5p (and other miRNAs w/seed GAGGUAG)	1,50E-02	miRecords	Experimentally Observed	KCNJ16	potassium inwardly rectifying channel subfamily J member 16	Plasma Membrane	ion channel
MIMAT0000066	let-7a-5p (and other miRNAs w/seed GAGGUAG)	1,50E-02	TargetScan Human	High (predicted)	KCTD17	potassium channel tetramerization domain containing 17	Cytoplasm	other
MIMAT0000066	let-7a-5p (and other miRNAs w/seed GAGGUAG)	1,50E-02	TargetScan Human	High (predicted)	KCTD21	potassium channel tetramerization domain containing 21	Other	other
MIMAT0000066	let-7a-5p (and other miRNAs w/seed GAGGUAG)	1,50E-02	TargetScan Human	High (predicted)	KIAA1328	KIAA1328	Other	other
MIMAT0000066	let-7a-5p (and other miRNAs w/seed GAGGUAG)	1,50E-02	TargetScan Human	High (predicted)	KLHDC8B	kelch domain containing 8B	Cytoplasm	other
MIMAT0000066	let-7a-5p (and other miRNAs w/seed GAGGUAG)	1,50E-02	TargetScan Human	High (predicted)	KLHL23/PHOSPHO2-KLHL23	kelch like family member 23	Extracellular Space	other
MIMAT0000066	let-7a-5p (and other miRNAs w/seed GAGGUAG)	1,50E-02	TargetScan Human,miRecords	Experimentally Observed,Moderate (predicted)	KLK10	kallikrein related peptidase 10	Extracellular Space	peptidase
MIMAT0000066	let-7a-5p (and other miRNAs w/seed GAGGUAG)	1,50E-02	TargetScan Human	High (predicted)	KPNA5	karyopherin subunit alpha 5	Cytoplasm	other
MIMAT0000066	let-7a-5p (and other miRNAs w/seed GAGGUAG)	1,50E-02	TarBase,miRecords	Experimentally Observed	KRAS	KRAS proto-oncogene, GTPase	Cytoplasm	enzyme
MIMAT0000066	let-7a-5p (and other miRNAs w/seed GAGGUAG)	1,50E-02	miRecords	Experimentally Observed	KRT19	keratin 19	Cytoplasm	other
MIMAT0000066	let-7a-5p (and other miRNAs w/seed GAGGUAG)	1,50E-02	Ingenuity Expert Findings	Experimentally Observed	LAMC1	laminin subunit gamma 1	Extracellular Space	other
MIMAT0000066	let-7a-5p (and other miRNAs w/seed GAGGUAG)	1,50E-02	TargetScan Human	High (predicted)	LCOR	ligand dependent nuclear receptor corepressor	Nucleus	transcription regulator
MIMAT0000066	let-7a-5p (and other miRNAs w/seed GAGGUAG)	1,50E-02	TargetScan Human	High (predicted)	LIMD2	LIM domain containing 2	Other	other
MIMAT0000066	let-7a-5p (and other miRNAs w/seed GAGGUAG)	1,50E-02	TarBase,TargetScan Human,miRecords	Experimentally Observed,High (predicted)	LIN28A	lin-28 homolog A	Cytoplasm	other
MIMAT0000066	let-7a-5p (and other miRNAs w/seed GAGGUAG)	1,50E-02	TargetScan Human	High (predicted)	LIN28B	lin-28 homolog B	Cytoplasm	other
MIMAT0000066	let-7a-5p (and other miRNAs w/seed GAGGUAG)	1,50E-02	TargetScan Human	High (predicted)	LIPT2	lipoyl(octanoyl) transferase 2	Cytoplasm	enzyme
MIMAT0000066	let-7a-5p (and other miRNAs w/seed GAGGUAG)	1,50E-02	TargetScan Human	High (predicted)	LORICRIN	loricrin cornified envelope precursor protein	Cytoplasm	other
MIMAT0000066	let-7a-5p (and other miRNAs w/seed GAGGUAG)	1,50E-02	Ingenuity Expert Findings	Experimentally Observed	LOXL2	lysyl oxidase like 2	Extracellular Space	enzyme
MIMAT0000066	let-7a-5p (and other miRNAs w/seed GAGGUAG)	1,50E-02	Ingenuity Expert Findings,TargetScan Human	Experimentally Observed,Moderate (predicted)	LOXL4	lysyl oxidase like 4	Extracellular Space	enzyme
MIMAT0000066	let-7a-5p (and other miRNAs w/seed GAGGUAG)	1,50E-02	TargetScan Human	High (predicted)	LPGAT1	lysophosphatidylglycerol acyltransferase 1	Cytoplasm	enzyme
MIMAT0000066	let-7a-5p (and other miRNAs w/seed GAGGUAG)	1,50E-02	TargetScan Human	High (predicted)	LRIG2	leucine rich repeats and immunoglobulin like domains 2	Cytoplasm	other
MIMAT0000066	let-7a-5p (and other miRNAs w/seed GAGGUAG)	1,50E-02	TargetScan Human	High (predicted)	LRIG3	leucine rich repeats and immunoglobulin like domains 3	Extracellular Space	other
MIMAT0000066	let-7a-5p (and other miRNAs w/seed GAGGUAG)	1,50E-02	TargetScan Human	High (predicted)	MAP3K13	mitogen-activated protein kinase kinase kinase 13	Cytoplasm	kinase
MIMAT0000066	let-7a-5p (and other miRNAs w/seed GAGGUAG)	1,50E-02	TargetScan Human	High (predicted)	MAP4K3	mitogen-activated protein kinase kinase kinase kinase 3	Plasma Membrane	kinase
MIMAT0000066	let-7a-5p (and other miRNAs w/seed GAGGUAG)	1,50E-02	TargetScan Human	High (predicted)	MAPK6	mitogen-activated protein kinase 6	Cytoplasm	kinase
MIMAT0000066	let-7a-5p (and other miRNAs w/seed GAGGUAG)	1,50E-02	TarBase,TargetScan Human	Experimentally Observed,High (predicted)	MARS2	methionyl-tRNA synthetase 2, mitochondrial	Cytoplasm	enzyme
MIMAT0000066	let-7a-5p (and other miRNAs w/seed GAGGUAG)	1,50E-02	TargetScan Human	High (predicted)	MDM4	MDM4 regulator of p53	Nucleus	transcription regulator
MIMAT0000066	let-7a-5p (and other miRNAs w/seed GAGGUAG)	1,50E-02	TargetScan Human,miRecords	Experimentally Observed,Moderate (predicted)	MED28	mediator complex subunit 28	Nucleus	other
MIMAT0000066	let-7a-5p (and other miRNAs w/seed GAGGUAG)	1,50E-02	TargetScan Human	High (predicted)	MED8	mediator complex subunit 8	Nucleus	other
MIMAT0000066	let-7a-5p (and other miRNAs w/seed GAGGUAG)	1,50E-02	TargetScan Human	High (predicted)	MIB1	MIB E3 ubiquitin protein ligase 1	Cytoplasm	enzyme
MIMAT0000066	let-7a-5p (and other miRNAs w/seed GAGGUAG)	1,50E-02	TarBase	Experimentally Observed	MLLT1	MLLT1 super elongation complex subunit	Nucleus	transcription regulator
MIMAT0000066	let-7a-5p (and other miRNAs w/seed GAGGUAG)	1,50E-02	TarBase,TargetScan Human	Experimentally Observed,Moderate (predicted)	MRM1	mitochondrial rRNA methyltransferase 1	Cytoplasm	enzyme
MIMAT0000066	let-7a-5p (and other miRNAs w/seed GAGGUAG)	1,50E-02	TarBase	Experimentally Observed	MRPS24	mitochondrial ribosomal protein S24	Cytoplasm	other
MIMAT0000066	let-7a-5p (and other miRNAs w/seed GAGGUAG)	1,50E-02	TarBase	Experimentally Observed	MRPS33	mitochondrial ribosomal protein S33	Cytoplasm	other
MIMAT0000066	let-7a-5p (and other miRNAs w/seed GAGGUAG)	1,50E-02	TargetScan Human	High (predicted)	MT-ND4L	NADH dehydrogenase subunit 4L	Cytoplasm	enzyme
MIMAT0000066	let-7a-5p (and other miRNAs w/seed GAGGUAG)	1,50E-02	TarBase,TargetScan Human,miRecords	Experimentally Observed,Moderate (predicted)	MTPN	myotrophin	Nucleus	transcription regulator
MIMAT0000066	let-7a-5p (and other miRNAs w/seed GAGGUAG)	1,50E-02	TarBase	Experimentally Observed	MTRR	5-methyltetrahydrofolate-homocysteine methyltransferase reductase	Cytoplasm	enzyme
MIMAT0000066	let-7a-5p (and other miRNAs w/seed GAGGUAG)	1,50E-02	TargetScan Human	High (predicted)	MXD1	MAX dimerization protein 1	Nucleus	transcription regulator
MIMAT0000066	let-7a-5p (and other miRNAs w/seed GAGGUAG)	1,50E-02	Ingenuity Expert Findings,TarBase,miRecords	Experimentally Observed	MYC	MYC proto-oncogene, bHLH transcription factor	Nucleus	transcription regulator
MIMAT0000066	let-7a-5p (and other miRNAs w/seed GAGGUAG)	1,50E-02	TargetScan Human	High (predicted)	MYCN	MYCN proto-oncogene, bHLH transcription factor	Nucleus	transcription regulator
MIMAT0000066	let-7a-5p (and other miRNAs w/seed GAGGUAG)	1,50E-02	TargetScan Human	High (predicted)	MYO1F	myosin IF	Cytoplasm	other
MIMAT0000066	let-7a-5p (and other miRNAs w/seed GAGGUAG)	1,50E-02	TargetScan Human	High (predicted)	NAT14	N-acetyltransferase 14 (putative)	Extracellular Space	other
MIMAT0000066	let-7a-5p (and other miRNAs w/seed GAGGUAG)	1,50E-02	TargetScan Human	High (predicted)	NDST2	N-deacetylase and N-sulfotransferase 2	Cytoplasm	enzyme
MIMAT0000066	let-7a-5p (and other miRNAs w/seed GAGGUAG)	1,50E-02	TarBase	Experimentally Observed	NEDD4	NEDD4 E3 ubiquitin protein ligase	Cytoplasm	enzyme
MIMAT0000066	let-7a-5p (and other miRNAs w/seed GAGGUAG)	1,50E-02	TargetScan Human	High (predicted)	NEK3	NIMA related kinase 3	Nucleus	kinase
MIMAT0000066	let-7a-5p (and other miRNAs w/seed GAGGUAG)	1,50E-02	TarBase,miRecords	Experimentally Observed	NF2	neurofibromin 2	Plasma Membrane	other
MIMAT0000066	let-7a-5p (and other miRNAs w/seed GAGGUAG)	1,50E-02	TargetScan Human	High (predicted)	NGF	nerve growth factor	Extracellular Space	growth factor
MIMAT0000066	let-7a-5p (and other miRNAs w/seed GAGGUAG)	1,50E-02	TargetScan Human	High (predicted)	NHLRC3	NHL repeat containing 3	Cytoplasm	other
MIMAT0000066	let-7a-5p (and other miRNAs w/seed GAGGUAG)	1,50E-02	Ingenuity Expert Findings	Experimentally Observed	NID1	nidogen 1	Extracellular Space	other
MIMAT0000066	let-7a-5p (and other miRNAs w/seed GAGGUAG)	1,50E-02	Ingenuity Expert Findings,TargetScan Human	Experimentally Observed,Moderate (predicted)	NID2	nidogen 2	Extracellular Space	other
MIMAT0000066	let-7a-5p (and other miRNAs w/seed GAGGUAG)	1,50E-02	TargetScan Human	High (predicted)	NME4	NME/NM23 nucleoside diphosphate kinase 4	Cytoplasm	kinase
MIMAT0000066	let-7a-5p (and other miRNAs w/seed GAGGUAG)	1,50E-02	TargetScan Human	High (predicted)	NME6	NME/NM23 nucleoside diphosphate kinase 6	Cytoplasm	kinase
MIMAT0000066	let-7a-5p (and other miRNAs w/seed GAGGUAG)	1,50E-02	TargetScan Human	High (predicted)	NPIPA9	nuclear pore complex interacting protein family, member A9	Other	other
MIMAT0000066	let-7a-5p (and other miRNAs w/seed GAGGUAG)	1,50E-02	TargetScan Human	High (predicted)	NR6A1	nuclear receptor subfamily 6 group A member 1	Nucleus	ligand-dependent nuclear receptor
MIMAT0000066	let-7a-5p (and other miRNAs w/seed GAGGUAG)	1,50E-02	TargetScan Human,miRecords	Experimentally Observed,High (predicted)	NRAS	NRAS proto-oncogene, GTPase	Plasma Membrane	enzyme
MIMAT0000066	let-7a-5p (and other miRNAs w/seed GAGGUAG)	1,50E-02	TargetScan Human	High (predicted)	NSMCE2	NSE2 (MMS21) homolog, SMC5-SMC6 complex SUMO ligase	Nucleus	enzyme
MIMAT0000066	let-7a-5p (and other miRNAs w/seed GAGGUAG)	1,50E-02	TargetScan Human	High (predicted)	NUDT15	nudix hydrolase 15	Cytoplasm	phosphatase
MIMAT0000066	let-7a-5p (and other miRNAs w/seed GAGGUAG)	1,50E-02	TarBase	Experimentally Observed	NXN	nucleoredoxin	Nucleus	enzyme
MIMAT0000066	let-7a-5p (and other miRNAs w/seed GAGGUAG)	1,50E-02	TargetScan Human	High (predicted)	NYNRIN	NYN domain and retroviral integrase containing	Other	other
MIMAT0000066	let-7a-5p (and other miRNAs w/seed GAGGUAG)	1,50E-02	TargetScan Human	High (predicted)	ONECUT2	one cut homeobox 2	Nucleus	transcription regulator
MIMAT0000066	let-7a-5p (and other miRNAs w/seed GAGGUAG)	1,50E-02	TarBase	Experimentally Observed	OTULINL	OTU deubiquitinase with linear linkage specificity like	Other	other
MIMAT0000066	let-7a-5p (and other miRNAs w/seed GAGGUAG)	1,50E-02	Ingenuity Expert Findings	Experimentally Observed	P3H1	prolyl 3-hydroxylase 1	Nucleus	enzyme
MIMAT0000066	let-7a-5p (and other miRNAs w/seed GAGGUAG)	1,50E-02	TargetScan Human	High (predicted)	P4HA2	prolyl 4-hydroxylase subunit alpha 2	Cytoplasm	transporter
MIMAT0000066	let-7a-5p (and other miRNAs w/seed GAGGUAG)	1,50E-02	TargetScan Human	High (predicted)	PALD1	phosphatase domain containing paladin 1	Cytoplasm	phosphatase
MIMAT0000066	let-7a-5p (and other miRNAs w/seed GAGGUAG)	1,50E-02	TargetScan Human	High (predicted)	PAPPA	pappalysin 1	Extracellular Space	peptidase
MIMAT0000066	let-7a-5p (and other miRNAs w/seed GAGGUAG)	1,50E-02	TargetScan Human	High (predicted)	PARD6B	par-6 family cell polarity regulator beta	Plasma Membrane	other
MIMAT0000066	let-7a-5p (and other miRNAs w/seed GAGGUAG)	1,50E-02	TargetScan Human	High (predicted)	PARP16	poly(ADP-ribose) polymerase family member 16	Cytoplasm	enzyme
MIMAT0000066	let-7a-5p (and other miRNAs w/seed GAGGUAG)	1,50E-02	TargetScan Human	High (predicted)	PARS2	prolyl-tRNA synthetase 2, mitochondrial	Cytoplasm	enzyme
MIMAT0000066	let-7a-5p (and other miRNAs w/seed GAGGUAG)	1,50E-02	TargetScan Human	High (predicted)	PBX1	PBX homeobox 1	Nucleus	transcription regulator
MIMAT0000066	let-7a-5p (and other miRNAs w/seed GAGGUAG)	1,50E-02	TargetScan Human	High (predicted)	PBX2	PBX homeobox 2	Nucleus	transcription regulator
MIMAT0000066	let-7a-5p (and other miRNAs w/seed GAGGUAG)	1,50E-02	TargetScan Human	High (predicted)	PBX3	PBX homeobox 3	Nucleus	transcription regulator
MIMAT0000066	let-7a-5p (and other miRNAs w/seed GAGGUAG)	1,50E-02	TargetScan Human	High (predicted)	PCTP	phosphatidylcholine transfer protein	Cytoplasm	transporter
MIMAT0000066	let-7a-5p (and other miRNAs w/seed GAGGUAG)	1,50E-02	TargetScan Human	High (predicted)	PDE12	phosphodiesterase 12	Cytoplasm	enzyme
MIMAT0000066	let-7a-5p (and other miRNAs w/seed GAGGUAG)	1,50E-02	Ingenuity Expert Findings	Experimentally Observed	PDGFA	platelet derived growth factor subunit A	Extracellular Space	growth factor
MIMAT0000066	let-7a-5p (and other miRNAs w/seed GAGGUAG)	1,50E-02	Ingenuity Expert Findings,TargetScan Human	Experimentally Observed,Moderate (predicted)	PDGFB	platelet derived growth factor subunit B	Extracellular Space	growth factor
MIMAT0000066	let-7a-5p (and other miRNAs w/seed GAGGUAG)	1,50E-02	TargetScan Human	High (predicted)	PEX11B	peroxisomal biogenesis factor 11 beta	Cytoplasm	other
MIMAT0000066	let-7a-5p (and other miRNAs w/seed GAGGUAG)	1,50E-02	TarBase,TargetScan Human	Experimentally Observed,High (predicted)	PGRMC1	progesterone receptor membrane component 1	Plasma Membrane	transmembrane receptor
MIMAT0000066	let-7a-5p (and other miRNAs w/seed GAGGUAG)	1,50E-02	TargetScan Human	High (predicted)	PIGA	phosphatidylinositol glycan anchor biosynthesis class A	Cytoplasm	enzyme
MIMAT0000066	let-7a-5p (and other miRNAs w/seed GAGGUAG)	1,50E-02	TargetScan Human	High (predicted)	PIGU	phosphatidylinositol glycan anchor biosynthesis class U	Cytoplasm	enzyme
MIMAT0000066	let-7a-5p (and other miRNAs w/seed GAGGUAG)	1,50E-02	TargetScan Human	High (predicted)	PIK3CD-AS1	PIK3CD antisense RNA 1	Other	other
MIMAT0000066	let-7a-5p (and other miRNAs w/seed GAGGUAG)	1,50E-02	TargetScan Human	High (predicted)	PKD1L2	polycystin 1 like 2 (gene/pseudogene)	Other	ion channel
MIMAT0000066	let-7a-5p (and other miRNAs w/seed GAGGUAG)	1,50E-02	TargetScan Human	High (predicted)	PLA2G2F	phospholipase A2 group IIF	Extracellular Space	enzyme
MIMAT0000066	let-7a-5p (and other miRNAs w/seed GAGGUAG)	1,50E-02	TargetScan Human	High (predicted)	PLA2G3	phospholipase A2 group III	Extracellular Space	enzyme
MIMAT0000066	let-7a-5p (and other miRNAs w/seed GAGGUAG)	1,50E-02	Ingenuity Expert Findings	Experimentally Observed	PLEC	plectin	Cytoplasm	other
MIMAT0000066	let-7a-5p (and other miRNAs w/seed GAGGUAG)	1,50E-02	TargetScan Human	High (predicted)	PLEKHG7	pleckstrin homology and RhoGEF domain containing G7	Other	other
MIMAT0000066	let-7a-5p (and other miRNAs w/seed GAGGUAG)	1,50E-02	Ingenuity Expert Findings	Experimentally Observed	PLOD2	procollagen-lysine,2-oxoglutarate 5-dioxygenase 2	Cytoplasm	enzyme
MIMAT0000066	let-7a-5p (and other miRNAs w/seed GAGGUAG)	1,50E-02	TarBase	Experimentally Observed	POLD2	DNA polymerase delta 2, accessory subunit	Nucleus	enzyme
MIMAT0000066	let-7a-5p (and other miRNAs w/seed GAGGUAG)	1,50E-02	TargetScan Human	High (predicted)	POLL	DNA polymerase lambda	Nucleus	enzyme
MIMAT0000066	let-7a-5p (and other miRNAs w/seed GAGGUAG)	1,50E-02	TarBase	Experimentally Observed	POLR2C	RNA polymerase II subunit C	Nucleus	enzyme
MIMAT0000066	let-7a-5p (and other miRNAs w/seed GAGGUAG)	1,50E-02	TargetScan Human	High (predicted)	POLR2D	RNA polymerase II subunit D	Nucleus	enzyme
MIMAT0000066	let-7a-5p (and other miRNAs w/seed GAGGUAG)	1,50E-02	TargetScan Human	High (predicted)	POLR3D	RNA polymerase III subunit D	Nucleus	transcription regulator
MIMAT0000066	let-7a-5p (and other miRNAs w/seed GAGGUAG)	1,50E-02	TarBase	Experimentally Observed	POM121/POM121C	POM121 transmembrane nucleoporin	Nucleus	other
MIMAT0000066	let-7a-5p (and other miRNAs w/seed GAGGUAG)	1,50E-02	TargetScan Human	High (predicted)	POM121L12	POM121 transmembrane nucleoporin like 12	Other	other
MIMAT0000066	let-7a-5p (and other miRNAs w/seed GAGGUAG)	1,50E-02	TargetScan Human	High (predicted)	POTEM (includes others)	POTE ankyrin domain family member M	Other	other
MIMAT0000066	let-7a-5p (and other miRNAs w/seed GAGGUAG)	1,50E-02	TargetScan Human	High (predicted)	POU2F1	POU class 2 homeobox 1	Nucleus	transcription regulator
MIMAT0000066	let-7a-5p (and other miRNAs w/seed GAGGUAG)	1,50E-02	TargetScan Human	High (predicted)	POU2F2	POU class 2 homeobox 2	Nucleus	transcription regulator
MIMAT0000066	let-7a-5p (and other miRNAs w/seed GAGGUAG)	1,50E-02	TargetScan Human	High (predicted)	PPARGC1B	PPARG coactivator 1 beta	Nucleus	transcription regulator
MIMAT0000066	let-7a-5p (and other miRNAs w/seed GAGGUAG)	1,50E-02	TargetScan Human	High (predicted)	PPP1R15B	protein phosphatase 1 regulatory subunit 15B	Cytoplasm	phosphatase
MIMAT0000066	let-7a-5p (and other miRNAs w/seed GAGGUAG)	1,50E-02	TarBase	Experimentally Observed	PPP1R7	protein phosphatase 1 regulatory subunit 7	Nucleus	phosphatase
MIMAT0000066	let-7a-5p (and other miRNAs w/seed GAGGUAG)	1,50E-02	Ingenuity Expert Findings,TargetScan Human,miRecords	Experimentally Observed,Moderate (predicted)	PRDM1	PR/SET domain 1	Nucleus	transcription regulator
MIMAT0000066	let-7a-5p (and other miRNAs w/seed GAGGUAG)	1,50E-02	TarBase	Experimentally Observed	PRIM1	DNA primase subunit 1	Nucleus	enzyme
MIMAT0000066	let-7a-5p (and other miRNAs w/seed GAGGUAG)	1,50E-02	TargetScan Human	High (predicted)	PRKAR2A	protein kinase cAMP-dependent type II regulatory subunit alpha	Cytoplasm	kinase
MIMAT0000066	let-7a-5p (and other miRNAs w/seed GAGGUAG)	1,50E-02	TargetScan Human	High (predicted)	PRPF38B	pre-mRNA processing factor 38B	Other	other
MIMAT0000066	let-7a-5p (and other miRNAs w/seed GAGGUAG)	1,50E-02	TargetScan Human	High (predicted)	PRR23A	proline rich 23A	Other	other
MIMAT0000066	let-7a-5p (and other miRNAs w/seed GAGGUAG)	1,50E-02	TarBase	Experimentally Observed	PRRC2A	proline rich coiled-coil 2A	Cytoplasm	other
MIMAT0000066	let-7a-5p (and other miRNAs w/seed GAGGUAG)	1,50E-02	TargetScan Human	High (predicted)	PRSS22	serine protease 22	Extracellular Space	peptidase
MIMAT0000066	let-7a-5p (and other miRNAs w/seed GAGGUAG)	1,50E-02	TargetScan Human	High (predicted)	PSORS1C2	psoriasis susceptibility 1 candidate 2	Extracellular Space	other
MIMAT0000066	let-7a-5p (and other miRNAs w/seed GAGGUAG)	1,50E-02	TargetScan Human	High (predicted)	PTAFR	platelet activating factor receptor	Plasma Membrane	G-protein coupled receptor
MIMAT0000066	let-7a-5p (and other miRNAs w/seed GAGGUAG)	1,50E-02	TargetScan Human	High (predicted)	PTAR1	protein prenyltransferase alpha subunit repeat containing 1	Other	other
MIMAT0000066	let-7a-5p (and other miRNAs w/seed GAGGUAG)	1,50E-02	TarBase	Experimentally Observed	PTGS2	prostaglandin-endoperoxide synthase 2	Cytoplasm	enzyme
MIMAT0000066	let-7a-5p (and other miRNAs w/seed GAGGUAG)	1,50E-02	TarBase,TargetScan Human	Experimentally Observed,Moderate (predicted)	PXDN	peroxidasin	Extracellular Space	enzyme
MIMAT0000066	let-7a-5p (and other miRNAs w/seed GAGGUAG)	1,50E-02	TargetScan Human	High (predicted)	PXT1	peroxisomal testis enriched protein 1	Cytoplasm	other
MIMAT0000066	let-7a-5p (and other miRNAs w/seed GAGGUAG)	1,50E-02	TargetScan Human	High (predicted)	QARS1	glutaminyl-tRNA synthetase 1	Cytoplasm	enzyme
MIMAT0000066	let-7a-5p (and other miRNAs w/seed GAGGUAG)	1,50E-02	TargetScan Human	High (predicted)	RAB11FIP4	RAB11 family interacting protein 4	Cytoplasm	other
MIMAT0000066	let-7a-5p (and other miRNAs w/seed GAGGUAG)	1,50E-02	TargetScan Human	High (predicted)	RAB15	RAB15, member RAS oncogene family	Cytoplasm	other
MIMAT0000066	let-7a-5p (and other miRNAs w/seed GAGGUAG)	1,50E-02	miRecords	Experimentally Observed	RABGAP1L	RAB GTPase activating protein 1 like	Cytoplasm	other
MIMAT0000066	let-7a-5p (and other miRNAs w/seed GAGGUAG)	1,50E-02	TargetScan Human	High (predicted)	RAMAC	RNA guanine-7 methyltransferase activating subunit	Nucleus	other
MIMAT0000066	let-7a-5p (and other miRNAs w/seed GAGGUAG)	1,50E-02	Ingenuity Expert Findings	Experimentally Observed	RAS		Cytoplasm	group
MIMAT0000066	let-7a-5p (and other miRNAs w/seed GAGGUAG)	1,50E-02	TarBase	Experimentally Observed	RBM19	RNA binding motif protein 19	Nucleus	other
MIMAT0000066	let-7a-5p (and other miRNAs w/seed GAGGUAG)	1,50E-02	TargetScan Human	High (predicted)	RBMS1	RNA binding motif single stranded interacting protein 1	Nucleus	other
MIMAT0000066	let-7a-5p (and other miRNAs w/seed GAGGUAG)	1,50E-02	TarBase,TargetScan Human	Experimentally Observed,High (predicted)	RDH10	retinol dehydrogenase 10	Nucleus	enzyme
MIMAT0000066	let-7a-5p (and other miRNAs w/seed GAGGUAG)	1,50E-02	TargetScan Human	High (predicted)	RDX	radixin	Cytoplasm	other
MIMAT0000066	let-7a-5p (and other miRNAs w/seed GAGGUAG)	1,50E-02	TargetScan Human	High (predicted)	RFX6	regulatory factor X6	Nucleus	enzyme
MIMAT0000066	let-7a-5p (and other miRNAs w/seed GAGGUAG)	1,50E-02	TargetScan Human	High (predicted)	RGS16	regulator of G protein signaling 16	Cytoplasm	enzyme
MIMAT0000066	let-7a-5p (and other miRNAs w/seed GAGGUAG)	1,50E-02	TarBase	Experimentally Observed	RHOB	ras homolog family member B	Cytoplasm	enzyme
MIMAT0000066	let-7a-5p (and other miRNAs w/seed GAGGUAG)	1,50E-02	TarBase	Experimentally Observed	RHOG	ras homolog family member G	Cytoplasm	enzyme
MIMAT0000066	let-7a-5p (and other miRNAs w/seed GAGGUAG)	1,50E-02	TargetScan Human	High (predicted)	RIOK3	RIO kinase 3	Cytoplasm	kinase
MIMAT0000066	let-7a-5p (and other miRNAs w/seed GAGGUAG)	1,50E-02	TargetScan Human	High (predicted)	RNF165	ring finger protein 165	Nucleus	enzyme
MIMAT0000066	let-7a-5p (and other miRNAs w/seed GAGGUAG)	1,50E-02	TargetScan Human	High (predicted)	RNF20	ring finger protein 20	Nucleus	enzyme
MIMAT0000066	let-7a-5p (and other miRNAs w/seed GAGGUAG)	1,50E-02	TargetScan Human	High (predicted)	RNFT1	ring finger protein, transmembrane 1	Cytoplasm	enzyme
MIMAT0000066	let-7a-5p (and other miRNAs w/seed GAGGUAG)	1,50E-02	TargetScan Human	High (predicted)	RP11_295D221		Other	other
MIMAT0000066	let-7a-5p (and other miRNAs w/seed GAGGUAG)	1,50E-02	TargetScan Human	High (predicted)	RPL34	ribosomal protein L34	Cytoplasm	other
MIMAT0000066	let-7a-5p (and other miRNAs w/seed GAGGUAG)	1,50E-02	TarBase	Experimentally Observed	RPP38	ribonuclease P/MRP subunit p38	Nucleus	enzyme
MIMAT0000066	let-7a-5p (and other miRNAs w/seed GAGGUAG)	1,50E-02	TargetScan Human	High (predicted)	RPUSD3	RNA pseudouridine synthase D3	Cytoplasm	other
MIMAT0000066	let-7a-5p (and other miRNAs w/seed GAGGUAG)	1,50E-02	TargetScan Human	High (predicted),Moderate (predicted)	RRM2	ribonucleotide reductase regulatory subunit M2	Nucleus	enzyme
MIMAT0000066	let-7a-5p (and other miRNAs w/seed GAGGUAG)	1,50E-02	TarBase	Experimentally Observed	RRP8	ribosomal RNA processing 8	Nucleus	enzyme
MIMAT0000066	let-7a-5p (and other miRNAs w/seed GAGGUAG)	1,50E-02	TargetScan Human	High (predicted)	RSPO2	R-spondin 2	Extracellular Space	other
MIMAT0000066	let-7a-5p (and other miRNAs w/seed GAGGUAG)	1,50E-02	TargetScan Human,miRecords	Experimentally Observed,Moderate (predicted)	RTCA	RNA 3'-terminal phosphate cyclase	Nucleus	enzyme
MIMAT0000066	let-7a-5p (and other miRNAs w/seed GAGGUAG)	1,50E-02	TargetScan Human	High (predicted)	S100A8	S100 calcium binding protein A8	Cytoplasm	other
MIMAT0000066	let-7a-5p (and other miRNAs w/seed GAGGUAG)	1,50E-02	TargetScan Human	High (predicted)	SALL4	spalt like transcription factor 4	Nucleus	transcription regulator
MIMAT0000066	let-7a-5p (and other miRNAs w/seed GAGGUAG)	1,50E-02	TargetScan Human	High (predicted)	SCN4B	sodium voltage-gated channel beta subunit 4	Plasma Membrane	ion channel
MIMAT0000066	let-7a-5p (and other miRNAs w/seed GAGGUAG)	1,50E-02	TargetScan Human	High (predicted)	SCN8A	sodium voltage-gated channel alpha subunit 8	Plasma Membrane	ion channel
MIMAT0000066	let-7a-5p (and other miRNAs w/seed GAGGUAG)	1,50E-02	TarBase	Experimentally Observed	SCYL1	SCY1 like pseudokinase 1	Cytoplasm	kinase
MIMAT0000066	let-7a-5p (and other miRNAs w/seed GAGGUAG)	1,50E-02	TargetScan Human	High (predicted)	SCYL3	SCY1 like pseudokinase 3	Cytoplasm	kinase
MIMAT0000066	let-7a-5p (and other miRNAs w/seed GAGGUAG)	1,50E-02	TargetScan Human	High (predicted)	SDR42E1	short chain dehydrogenase/reductase family 42E, member 1	Other	enzyme
MIMAT0000066	let-7a-5p (and other miRNAs w/seed GAGGUAG)	1,50E-02	miRecords	Experimentally Observed	SEPTIN3	septin 3	Cytoplasm	enzyme
MIMAT0000066	let-7a-5p (and other miRNAs w/seed GAGGUAG)	1,50E-02	TargetScan Human	High (predicted)	SIGLEC14	sialic acid binding Ig like lectin 14	Plasma Membrane	other
MIMAT0000066	let-7a-5p (and other miRNAs w/seed GAGGUAG)	1,50E-02	TarBase	Experimentally Observed	SIGMAR1	sigma non-opioid intracellular receptor 1	Plasma Membrane	transmembrane receptor
MIMAT0000066	let-7a-5p (and other miRNAs w/seed GAGGUAG)	1,50E-02	TargetScan Human	High (predicted)	SKIDA1	SKI/DACH domain containing 1	Other	other
MIMAT0000066	let-7a-5p (and other miRNAs w/seed GAGGUAG)	1,50E-02	TargetScan Human	High (predicted)	SKIL	SKI like proto-oncogene	Nucleus	transcription regulator
MIMAT0000066	let-7a-5p (and other miRNAs w/seed GAGGUAG)	1,50E-02	TarBase,TargetScan Human	Experimentally Observed,Moderate (predicted)	SLC1A4	solute carrier family 1 member 4	Plasma Membrane	transporter
MIMAT0000066	let-7a-5p (and other miRNAs w/seed GAGGUAG)	1,50E-02	TarBase	Experimentally Observed	SLC25A1	solute carrier family 25 member 1	Other	transporter
MIMAT0000066	let-7a-5p (and other miRNAs w/seed GAGGUAG)	1,50E-02	TarBase	Experimentally Observed	SLC25A13	solute carrier family 25 member 13	Cytoplasm	transporter
MIMAT0000066	let-7a-5p (and other miRNAs w/seed GAGGUAG)	1,50E-02	TargetScan Human	High (predicted)	SLC25A18	solute carrier family 25 member 18	Cytoplasm	transporter
MIMAT0000066	let-7a-5p (and other miRNAs w/seed GAGGUAG)	1,50E-02	TarBase,TargetScan Human	Experimentally Observed,Moderate (predicted)	SLC25A24	solute carrier family 25 member 24	Cytoplasm	transporter
MIMAT0000066	let-7a-5p (and other miRNAs w/seed GAGGUAG)	1,50E-02	TargetScan Human	High (predicted)	SLC25A27	solute carrier family 25 member 27	Cytoplasm	transporter
MIMAT0000066	let-7a-5p (and other miRNAs w/seed GAGGUAG)	1,50E-02	TarBase,TargetScan Human	Experimentally Observed,Moderate (predicted)	SLC25A32	solute carrier family 25 member 32	Cytoplasm	transporter
MIMAT0000066	let-7a-5p (and other miRNAs w/seed GAGGUAG)	1,50E-02	TargetScan Human	High (predicted)	SLC35D2	solute carrier family 35 member D2	Cytoplasm	transporter
MIMAT0000066	let-7a-5p (and other miRNAs w/seed GAGGUAG)	1,50E-02	TarBase	Experimentally Observed	SLC38A1	solute carrier family 38 member 1	Plasma Membrane	transporter
MIMAT0000066	let-7a-5p (and other miRNAs w/seed GAGGUAG)	1,50E-02	TargetScan Human	High (predicted)	SLC52A3	solute carrier family 52 member 3	Plasma Membrane	transporter
MIMAT0000066	let-7a-5p (and other miRNAs w/seed GAGGUAG)	1,50E-02	TargetScan Human	High (predicted)	SLC5A9	solute carrier family 5 member 9	Plasma Membrane	transporter
MIMAT0000066	let-7a-5p (and other miRNAs w/seed GAGGUAG)	1,50E-02	TargetScan Human	High (predicted)	SLC66A1	solute carrier family 66 member 1	Cytoplasm	transporter
MIMAT0000066	let-7a-5p (and other miRNAs w/seed GAGGUAG)	1,50E-02	TargetScan Human	High (predicted)	SLF2	SMC5-SMC6 complex localization factor 2	Extracellular Space	other
MIMAT0000066	let-7a-5p (and other miRNAs w/seed GAGGUAG)	1,50E-02	TargetScan Human	High (predicted)	SLX1A/SLX1B	SLX1 homolog B, structure-specific endonuclease subunit	Nucleus	enzyme
MIMAT0000066	let-7a-5p (and other miRNAs w/seed GAGGUAG)	1,50E-02	TargetScan Human	High (predicted)	SMARCAD1	SWI/SNF-related, matrix-associated actin-dependent regulator of chromatin, subfamily a, containing DEAD/H box 1	Nucleus	enzyme
MIMAT0000066	let-7a-5p (and other miRNAs w/seed GAGGUAG)	1,50E-02	TarBase,TargetScan Human,miRecords	Experimentally Observed,High (predicted)	SMC1A	structural maintenance of chromosomes 1A	Nucleus	transporter
MIMAT0000066	let-7a-5p (and other miRNAs w/seed GAGGUAG)	1,50E-02	TargetScan Human	High (predicted)	SMIM3	small integral membrane protein 3	Other	ion channel
MIMAT0000066	let-7a-5p (and other miRNAs w/seed GAGGUAG)	1,50E-02	miRecords	Experimentally Observed	SMOX	spermine oxidase	Cytoplasm	enzyme
MIMAT0000066	let-7a-5p (and other miRNAs w/seed GAGGUAG)	1,50E-02	TargetScan Human	High (predicted)	SMUG1	single-strand-selective monofunctional uracil-DNA glycosylase 1	Nucleus	enzyme
MIMAT0000066	let-7a-5p (and other miRNAs w/seed GAGGUAG)	1,50E-02	TarBase,TargetScan Human	Experimentally Observed,Moderate (predicted)	SNAP23	synaptosome associated protein 23	Plasma Membrane	transporter
MIMAT0000066	let-7a-5p (and other miRNAs w/seed GAGGUAG)	1,50E-02	TargetScan Human	High (predicted)	SNX30	sorting nexin family member 30	Other	other
MIMAT0000066	let-7a-5p (and other miRNAs w/seed GAGGUAG)	1,50E-02	TargetScan Human	High (predicted)	SOCS1	suppressor of cytokine signaling 1	Cytoplasm	other
MIMAT0000066	let-7a-5p (and other miRNAs w/seed GAGGUAG)	1,50E-02	TargetScan Human	High (predicted)	SOCS4	suppressor of cytokine signaling 4	Cytoplasm	other
MIMAT0000066	let-7a-5p (and other miRNAs w/seed GAGGUAG)	1,50E-02	Ingenuity Expert Findings	Experimentally Observed	SPARC	secreted protein acidic and cysteine rich	Extracellular Space	other
MIMAT0000066	let-7a-5p (and other miRNAs w/seed GAGGUAG)	1,50E-02	TargetScan Human	High (predicted)	SPATA7	spermatogenesis associated 7	Cytoplasm	other
MIMAT0000066	let-7a-5p (and other miRNAs w/seed GAGGUAG)	1,50E-02	TarBase	Experimentally Observed	SPCS3	signal peptidase complex subunit 3	Cytoplasm	peptidase
MIMAT0000066	let-7a-5p (and other miRNAs w/seed GAGGUAG)	1,50E-02	TarBase,TargetScan Human	Experimentally Observed,High (predicted)	SPRYD4	SPRY domain containing 4	Cytoplasm	other
MIMAT0000066	let-7a-5p (and other miRNAs w/seed GAGGUAG)	1,50E-02	TargetScan Human	High (predicted)	SREK1IP1	SREK1 interacting protein 1	Other	other
MIMAT0000066	let-7a-5p (and other miRNAs w/seed GAGGUAG)	1,50E-02	TargetScan Human	High (predicted)	SSX4/SSX4B	SSX family member 4	Nucleus	transcription regulator
MIMAT0000066	let-7a-5p (and other miRNAs w/seed GAGGUAG)	1,50E-02	TargetScan Human	High (predicted)	SSX5	SSX family member 5	Other	other
MIMAT0000066	let-7a-5p (and other miRNAs w/seed GAGGUAG)	1,50E-02	TargetScan Human	High (predicted)	SSX7	SSX family member 7	Other	other
MIMAT0000066	let-7a-5p (and other miRNAs w/seed GAGGUAG)	1,50E-02	TargetScan Human	High (predicted)	STARD4	StAR related lipid transfer domain containing 4	Cytoplasm	transporter
MIMAT0000066	let-7a-5p (and other miRNAs w/seed GAGGUAG)	1,50E-02	TargetScan Human	High (predicted)	STIMATE	STIM activating enhancer	Cytoplasm	other
MIMAT0000066	let-7a-5p (and other miRNAs w/seed GAGGUAG)	1,50E-02	TargetScan Human	High (predicted)	STX3	syntaxin 3	Plasma Membrane	transporter
MIMAT0000066	let-7a-5p (and other miRNAs w/seed GAGGUAG)	1,50E-02	TargetScan Human	High (predicted)	STYXL1	serine/threonine/tyrosine interacting like 1	Cytoplasm	phosphatase
MIMAT0000066	let-7a-5p (and other miRNAs w/seed GAGGUAG)	1,50E-02	TargetScan Human	High (predicted)	SWSAP1	SWIM-type zinc finger 7 associated protein 1	Other	enzyme
MIMAT0000066	let-7a-5p (and other miRNAs w/seed GAGGUAG)	1,50E-02	TarBase	Experimentally Observed	SYPL1	synaptophysin like 1	Plasma Membrane	transporter
MIMAT0000066	let-7a-5p (and other miRNAs w/seed GAGGUAG)	1,50E-02	TarBase	Experimentally Observed	TAF9B	TATA-box binding protein associated factor 9b	Nucleus	transcription regulator
MIMAT0000066	let-7a-5p (and other miRNAs w/seed GAGGUAG)	1,50E-02	miRecords	Experimentally Observed	TAGLN	transgelin	Cytoplasm	other
MIMAT0000066	let-7a-5p (and other miRNAs w/seed GAGGUAG)	1,50E-02	TargetScan Human	High (predicted)	TARBP2	TARBP2 subunit of RISC loading complex	Nucleus	other
MIMAT0000066	let-7a-5p (and other miRNAs w/seed GAGGUAG)	1,50E-02	TargetScan Human	High (predicted)	TBKBP1	TBK1 binding protein 1	Other	other
MIMAT0000066	let-7a-5p (and other miRNAs w/seed GAGGUAG)	1,50E-02	TargetScan Human	High (predicted)	TET3	tet methylcytosine dioxygenase 3	Nucleus	enzyme
MIMAT0000066	let-7a-5p (and other miRNAs w/seed GAGGUAG)	1,50E-02	Ingenuity Expert Findings,TargetScan Human,miRecords	Experimentally Observed,High (predicted)	TGFBR1	transforming growth factor beta receptor 1	Plasma Membrane	kinase
MIMAT0000066	let-7a-5p (and other miRNAs w/seed GAGGUAG)	1,50E-02	Ingenuity Expert Findings	Experimentally Observed	TGFBR2	transforming growth factor beta receptor 2	Plasma Membrane	kinase
MIMAT0000066	let-7a-5p (and other miRNAs w/seed GAGGUAG)	1,50E-02	TargetScan Human	High (predicted)	TGFBR3	transforming growth factor beta receptor 3	Plasma Membrane	kinase
MIMAT0000066	let-7a-5p (and other miRNAs w/seed GAGGUAG)	1,50E-02	TarBase,TargetScan Human	Experimentally Observed,Moderate (predicted)	THBS1	thrombospondin 1	Extracellular Space	other
MIMAT0000066	let-7a-5p (and other miRNAs w/seed GAGGUAG)	1,50E-02	TargetScan Human	High (predicted)	THRA	thyroid hormone receptor alpha	Nucleus	ligand-dependent nuclear receptor
MIMAT0000066	let-7a-5p (and other miRNAs w/seed GAGGUAG)	1,50E-02	TargetScan Human	High (predicted)	THRSP	thyroid hormone responsive	Nucleus	other
MIMAT0000066	let-7a-5p (and other miRNAs w/seed GAGGUAG)	1,50E-02	miRecords	Experimentally Observed	TLR4	toll like receptor 4	Plasma Membrane	transmembrane receptor
MIMAT0000066	let-7a-5p (and other miRNAs w/seed GAGGUAG)	1,50E-02	TargetScan Human	High (predicted)	TMC7	transmembrane channel like 7	Other	other
MIMAT0000066	let-7a-5p (and other miRNAs w/seed GAGGUAG)	1,50E-02	TargetScan Human	High (predicted)	TMEM178B	transmembrane protein 178B	Other	other
MIMAT0000066	let-7a-5p (and other miRNAs w/seed GAGGUAG)	1,50E-02	TargetScan Human	High (predicted)	TMEM211	transmembrane protein 211	Other	other
MIMAT0000066	let-7a-5p (and other miRNAs w/seed GAGGUAG)	1,50E-02	TargetScan Human	High (predicted)	TMEM234	transmembrane protein 234	Other	other
MIMAT0000066	let-7a-5p (and other miRNAs w/seed GAGGUAG)	1,50E-02	TargetScan Human	High (predicted)	TMEM41A	transmembrane protein 41A	Other	other
MIMAT0000066	let-7a-5p (and other miRNAs w/seed GAGGUAG)	1,50E-02	TargetScan Human	High (predicted)	TMPPE	transmembrane protein with metallophosphoesterase domain	Other	other
MIMAT0000066	let-7a-5p (and other miRNAs w/seed GAGGUAG)	1,50E-02	TargetScan Human	High (predicted)	TNFSF10	TNF superfamily member 10	Extracellular Space	cytokine
MIMAT0000066	let-7a-5p (and other miRNAs w/seed GAGGUAG)	1,50E-02	TargetScan Human	High (predicted)	TNFSF9	TNF superfamily member 9	Plasma Membrane	cytokine
MIMAT0000066	let-7a-5p (and other miRNAs w/seed GAGGUAG)	1,50E-02	TargetScan Human	High (predicted)	TP53	tumor protein p53	Nucleus	transcription regulator
MIMAT0000066	let-7a-5p (and other miRNAs w/seed GAGGUAG)	1,50E-02	Ingenuity Expert Findings	Experimentally Observed	Tpm1	tropomyosin 1, alpha	Plasma Membrane	other
MIMAT0000066	let-7a-5p (and other miRNAs w/seed GAGGUAG)	1,50E-02	TarBase,TargetScan Human	Experimentally Observed,High (predicted)	TPM2	tropomyosin 2	Extracellular Space	other
MIMAT0000066	let-7a-5p (and other miRNAs w/seed GAGGUAG)	1,50E-02	TargetScan Human	High (predicted)	TREML1	triggering receptor expressed on myeloid cells like 1	Plasma Membrane	other
MIMAT0000066	let-7a-5p (and other miRNAs w/seed GAGGUAG)	1,50E-02	TarBase,TargetScan Human,miRecords	Experimentally Observed,High (predicted)	TRIM71	tripartite motif containing 71	Cytoplasm	enzyme
MIMAT0000066	let-7a-5p (and other miRNAs w/seed GAGGUAG)	1,50E-02	TarBase	Experimentally Observed	TRMT1	tRNA methyltransferase 1	Extracellular Space	enzyme
MIMAT0000066	let-7a-5p (and other miRNAs w/seed GAGGUAG)	1,50E-02	TargetScan Human	High (predicted)	TSPYL5	TSPY like 5	Other	other
MIMAT0000066	let-7a-5p (and other miRNAs w/seed GAGGUAG)	1,50E-02	TargetScan Human	High (predicted)	TTC31	tetratricopeptide repeat domain 31	Other	other
MIMAT0000066	let-7a-5p (and other miRNAs w/seed GAGGUAG)	1,50E-02	TarBase	Experimentally Observed	TTC9C	tetratricopeptide repeat domain 9C	Other	other
MIMAT0000066	let-7a-5p (and other miRNAs w/seed GAGGUAG)	1,50E-02	TargetScan Human	High (predicted)	TTLL4	tubulin tyrosine ligase like 4	Cytoplasm	enzyme
MIMAT0000066	let-7a-5p (and other miRNAs w/seed GAGGUAG)	1,50E-02	TargetScan Human	High (predicted)	TUBB4A	tubulin beta 4A class IVa	Cytoplasm	other
MIMAT0000066	let-7a-5p (and other miRNAs w/seed GAGGUAG)	1,50E-02	miRecords	Experimentally Observed	TUSC2	tumor suppressor 2, mitochondrial calcium regulator	Nucleus	other
MIMAT0000066	let-7a-5p (and other miRNAs w/seed GAGGUAG)	1,50E-02	TarBase	Experimentally Observed	TYMS	thymidylate synthetase	Nucleus	enzyme
MIMAT0000066	let-7a-5p (and other miRNAs w/seed GAGGUAG)	1,50E-02	TargetScan Human	High (predicted)	UFM1	ubiquitin fold modifier 1	Cytoplasm	other
MIMAT0000066	let-7a-5p (and other miRNAs w/seed GAGGUAG)	1,50E-02	TargetScan Human	High (predicted)	UGCG	UDP-glucose ceramide glucosyltransferase	Cytoplasm	enzyme
MIMAT0000066	let-7a-5p (and other miRNAs w/seed GAGGUAG)	1,50E-02	TarBase	Experimentally Observed	UGT8	UDP glycosyltransferase 8	Cytoplasm	enzyme
MIMAT0000066	let-7a-5p (and other miRNAs w/seed GAGGUAG)	1,50E-02	TarBase	Experimentally Observed	UHRF1	ubiquitin like with PHD and ring finger domains 1	Nucleus	transcription regulator
MIMAT0000066	let-7a-5p (and other miRNAs w/seed GAGGUAG)	1,50E-02	TargetScan Human	High (predicted)	UHRF2	ubiquitin like with PHD and ring finger domains 2	Nucleus	enzyme
MIMAT0000066	let-7a-5p (and other miRNAs w/seed GAGGUAG)	1,50E-02	TargetScan Human	High (predicted)	USP38	ubiquitin specific peptidase 38	Other	peptidase
MIMAT0000066	let-7a-5p (and other miRNAs w/seed GAGGUAG)	1,50E-02	TargetScan Human	High (predicted)	USP44	ubiquitin specific peptidase 44	Nucleus	peptidase
MIMAT0000066	let-7a-5p (and other miRNAs w/seed GAGGUAG)	1,50E-02	TargetScan Human	High (predicted)	UTRN	utrophin	Plasma Membrane	transmembrane receptor
MIMAT0000066	let-7a-5p (and other miRNAs w/seed GAGGUAG)	1,50E-02	TargetScan Human	High (predicted)	UTY	ubiquitously transcribed tetratricopeptide repeat containing, Y-linked	Nucleus	enzyme
MIMAT0000066	let-7a-5p (and other miRNAs w/seed GAGGUAG)	1,50E-02	Ingenuity Expert Findings	Experimentally Observed	VCAN	versican	Extracellular Space	other
MIMAT0000066	let-7a-5p (and other miRNAs w/seed GAGGUAG)	1,50E-02	miRecords	Experimentally Observed	VIM	vimentin	Cytoplasm	other
MIMAT0000066	let-7a-5p (and other miRNAs w/seed GAGGUAG)	1,50E-02	TarBase	Experimentally Observed	VPS39	VPS39 subunit of HOPS complex	Cytoplasm	transporter
MIMAT0000066	let-7a-5p (and other miRNAs w/seed GAGGUAG)	1,50E-02	TargetScan Human	High (predicted)	VSTM5	V-set and transmembrane domain containing 5	Plasma Membrane	other
MIMAT0000066	let-7a-5p (and other miRNAs w/seed GAGGUAG)	1,50E-02	miRecords	Experimentally Observed	WNT1	Wnt family member 1	Extracellular Space	cytokine
MIMAT0000066	let-7a-5p (and other miRNAs w/seed GAGGUAG)	1,50E-02	TargetScan Human	High (predicted)	WNT9A	Wnt family member 9A	Extracellular Space	other
MIMAT0000066	let-7a-5p (and other miRNAs w/seed GAGGUAG)	1,50E-02	TargetScan Human	High (predicted)	XCR1	X-C motif chemokine receptor 1	Plasma Membrane	G-protein coupled receptor
MIMAT0000066	let-7a-5p (and other miRNAs w/seed GAGGUAG)	1,50E-02	TargetScan Human	High (predicted)	XKR8	XK related 8	Plasma Membrane	other
MIMAT0000066	let-7a-5p (and other miRNAs w/seed GAGGUAG)	1,50E-02	TargetScan Human	High (predicted)	XRN1	5'-3' exoribonuclease 1	Cytoplasm	enzyme
MIMAT0000066	let-7a-5p (and other miRNAs w/seed GAGGUAG)	1,50E-02	TargetScan Human	High (predicted)	YOD1	YOD1 deubiquitinase	Cytoplasm	enzyme
MIMAT0000066	let-7a-5p (and other miRNAs w/seed GAGGUAG)	1,50E-02	TargetScan Human	High (predicted)	YPEL2	yippee like 2	Nucleus	other
MIMAT0000066	let-7a-5p (and other miRNAs w/seed GAGGUAG)	1,50E-02	TargetScan Human	High (predicted)	ZBTB16	zinc finger and BTB domain containing 16	Nucleus	transcription regulator
MIMAT0000066	let-7a-5p (and other miRNAs w/seed GAGGUAG)	1,50E-02	TargetScan Human	High (predicted)	ZBTB26	zinc finger and BTB domain containing 26	Nucleus	transcription regulator
MIMAT0000066	let-7a-5p (and other miRNAs w/seed GAGGUAG)	1,50E-02	TargetScan Human	High (predicted)	ZBTB37	zinc finger and BTB domain containing 37	Nucleus	transcription regulator
MIMAT0000066	let-7a-5p (and other miRNAs w/seed GAGGUAG)	1,50E-02	TargetScan Human	High (predicted)	ZBTB8B	zinc finger and BTB domain containing 8B	Nucleus	transcription regulator
MIMAT0000066	let-7a-5p (and other miRNAs w/seed GAGGUAG)	1,50E-02	TargetScan Human	High (predicted)	ZC3H3	zinc finger CCCH-type containing 3	Nucleus	other
MIMAT0000066	let-7a-5p (and other miRNAs w/seed GAGGUAG)	1,50E-02	TargetScan Human	High (predicted)	ZC3HAV1L	zinc finger CCCH-type containing, antiviral 1 like	Cytoplasm	other
MIMAT0000066	let-7a-5p (and other miRNAs w/seed GAGGUAG)	1,50E-02	TargetScan Human	High (predicted)	ZCCHC9	zinc finger CCHC-type containing 9	Nucleus	other
MIMAT0000066	let-7a-5p (and other miRNAs w/seed GAGGUAG)	1,50E-02	TargetScan Human	High (predicted)	ZNF226	zinc finger protein 226	Nucleus	transcription regulator
MIMAT0000066	let-7a-5p (and other miRNAs w/seed GAGGUAG)	1,50E-02	TargetScan Human	High (predicted)	ZNF256	zinc finger protein 256	Nucleus	transcription regulator
MIMAT0000066	let-7a-5p (and other miRNAs w/seed GAGGUAG)	1,50E-02	TargetScan Human	High (predicted)	ZNF275	zinc finger protein 275	Nucleus	transcription regulator
MIMAT0000066	let-7a-5p (and other miRNAs w/seed GAGGUAG)	1,50E-02	TargetScan Human	High (predicted)	ZNF280B	zinc finger protein 280B	Nucleus	transcription regulator
MIMAT0000066	let-7a-5p (and other miRNAs w/seed GAGGUAG)	1,50E-02	TargetScan Human	High (predicted)	ZNF341	zinc finger protein 341	Nucleus	transcription regulator
MIMAT0000066	let-7a-5p (and other miRNAs w/seed GAGGUAG)	1,50E-02	TargetScan Human	High (predicted)	ZNF436-AS1	ZNF436 antisense RNA 1	Other	other
MIMAT0000066	let-7a-5p (and other miRNAs w/seed GAGGUAG)	1,50E-02	TargetScan Human	High (predicted)	ZNF451	zinc finger protein 451	Nucleus	enzyme
MIMAT0000066	let-7a-5p (and other miRNAs w/seed GAGGUAG)	1,50E-02	TargetScan Human	High (predicted)	ZNF512B	zinc finger protein 512B	Nucleus	transcription regulator
MIMAT0000066	let-7a-5p (and other miRNAs w/seed GAGGUAG)	1,50E-02	TargetScan Human	High (predicted)	ZNF689	zinc finger protein 689	Nucleus	transcription regulator
MIMAT0000066	let-7a-5p (and other miRNAs w/seed GAGGUAG)	1,50E-02	TargetScan Human	High (predicted)	ZNF70	zinc finger protein 70	Nucleus	transcription regulator
MIMAT0000066	let-7a-5p (and other miRNAs w/seed GAGGUAG)	1,50E-02	TargetScan Human	High (predicted)	ZNF710	zinc finger protein 710	Nucleus	transcription regulator
MIMAT0000066	let-7a-5p (and other miRNAs w/seed GAGGUAG)	1,50E-02	TargetScan Human	High (predicted)	ZNF738	zinc finger protein 738	Other	other
MIMAT0000066	let-7a-5p (and other miRNAs w/seed GAGGUAG)	1,50E-02	TargetScan Human	High (predicted)	ZNF784	zinc finger protein 784	Other	other
MIMAT0000443	miR-125b-5p (and other miRNAs w/seed CCCUGAG)	2,00E-03	TargetScan Human	High (predicted)	ABHD3	abhydrolase domain containing 3, phospholipase	Plasma Membrane	enzyme
MIMAT0000443	miR-125b-5p (and other miRNAs w/seed CCCUGAG)	2,00E-03	TargetScan Human	High (predicted)	ABHD6	abhydrolase domain containing 6, acylglycerol lipase	Cytoplasm	enzyme
MIMAT0000443	miR-125b-5p (and other miRNAs w/seed CCCUGAG)	2,00E-03	TarBase,TargetScan Human	Experimentally Observed,High (predicted)	ABTB1	ankyrin repeat and BTB domain containing 1	Cytoplasm	translation regulator
MIMAT0000443	miR-125b-5p (and other miRNAs w/seed CCCUGAG)	2,00E-03	TargetScan Human	High (predicted)	AC1456762		Other	other
MIMAT0000443	miR-125b-5p (and other miRNAs w/seed CCCUGAG)	2,00E-03	TargetScan Human	High (predicted)	ACCSL	1-aminocyclopropane-1-carboxylate synthase homolog (inactive) like	Other	other
MIMAT0000443	miR-125b-5p (and other miRNAs w/seed CCCUGAG)	2,00E-03	TargetScan Human	High (predicted)	ACHE	acetylcholinesterase (Cartwright blood group)	Plasma Membrane	enzyme
MIMAT0000443	miR-125b-5p (and other miRNAs w/seed CCCUGAG)	2,00E-03	Ingenuity Expert Findings,TargetScan Human	Experimentally Observed,Moderate (predicted)	ACSS1	acyl-CoA synthetase short chain family member 1	Cytoplasm	enzyme
MIMAT0000443	miR-125b-5p (and other miRNAs w/seed CCCUGAG)	2,00E-03	miRecords	Experimentally Observed	ADAMTS1	ADAM metallopeptidase with thrombospondin type 1 motif 1	Extracellular Space	peptidase
MIMAT0000443	miR-125b-5p (and other miRNAs w/seed CCCUGAG)	2,00E-03	TargetScan Human	High (predicted)	AGTRAP	angiotensin II receptor associated protein	Plasma Membrane	G-protein coupled receptor
MIMAT0000443	miR-125b-5p (and other miRNAs w/seed CCCUGAG)	2,00E-03	TarBase	Experimentally Observed	AJUBA	ajuba LIM protein	Nucleus	transcription regulator
MIMAT0000443	miR-125b-5p (and other miRNAs w/seed CCCUGAG)	2,00E-03	Ingenuity Expert Findings	Experimentally Observed	ALOX5	arachidonate 5-lipoxygenase	Cytoplasm	enzyme
MIMAT0000443	miR-125b-5p (and other miRNAs w/seed CCCUGAG)	2,00E-03	miRecords	Experimentally Observed	ANAPC16	anaphase promoting complex subunit 16	Nucleus	other
MIMAT0000443	miR-125b-5p (and other miRNAs w/seed CCCUGAG)	2,00E-03	TarBase	Experimentally Observed	APLN	apelin	Extracellular Space	other
MIMAT0000443	miR-125b-5p (and other miRNAs w/seed CCCUGAG)	2,00E-03	TargetScan Human	High (predicted)	APOC4	apolipoprotein C4	Extracellular Space	transporter
MIMAT0000443	miR-125b-5p (and other miRNAs w/seed CCCUGAG)	2,00E-03	TargetScan Human	High (predicted)	ARHGAP40	Rho GTPase activating protein 40	Cytoplasm	other
MIMAT0000443	miR-125b-5p (and other miRNAs w/seed CCCUGAG)	2,00E-03	TargetScan Human	High (predicted)	ARHGEF39	Rho guanine nucleotide exchange factor 39	Plasma Membrane	other
MIMAT0000443	miR-125b-5p (and other miRNAs w/seed CCCUGAG)	2,00E-03	TarBase,TargetScan Human	Experimentally Observed,High (predicted)	ARID3A	AT-rich interaction domain 3A	Nucleus	transcription regulator
MIMAT0000443	miR-125b-5p (and other miRNAs w/seed CCCUGAG)	2,00E-03	TarBase,TargetScan Human,miRecords	Experimentally Observed,High (predicted)	ARID3B	AT-rich interaction domain 3B	Nucleus	transcription regulator
MIMAT0000443	miR-125b-5p (and other miRNAs w/seed CCCUGAG)	2,00E-03	TargetScan Human	High (predicted)	ARMC7	armadillo repeat containing 7	Cytoplasm	other
MIMAT0000443	miR-125b-5p (and other miRNAs w/seed CCCUGAG)	2,00E-03	TargetScan Human	High (predicted)	ASB13	ankyrin repeat and SOCS box containing 13	Cytoplasm	other
MIMAT0000443	miR-125b-5p (and other miRNAs w/seed CCCUGAG)	2,00E-03	TargetScan Human	High (predicted)	ASPHD1	aspartate beta-hydroxylase domain containing 1	Other	other
MIMAT0000443	miR-125b-5p (and other miRNAs w/seed CCCUGAG)	2,00E-03	TargetScan Human	High (predicted)	ATP10D	ATPase phospholipid transporting 10D (putative)	Cytoplasm	transporter
MIMAT0000443	miR-125b-5p (and other miRNAs w/seed CCCUGAG)	2,00E-03	TargetScan Human	High (predicted)	ATP1B4	ATPase Na+/K+ transporting family member beta 4	Plasma Membrane	transporter
MIMAT0000443	miR-125b-5p (and other miRNAs w/seed CCCUGAG)	2,00E-03	miRecords	Experimentally Observed	ATP6AP1L	ATPase H+ transporting accessory protein 1 like	Other	other
MIMAT0000443	miR-125b-5p (and other miRNAs w/seed CCCUGAG)	2,00E-03	miRecords	Experimentally Observed	B3GALT4	beta-1,3-galactosyltransferase 4	Cytoplasm	enzyme
MIMAT0000443	miR-125b-5p (and other miRNAs w/seed CCCUGAG)	2,00E-03	TargetScan Human	High (predicted)	B3GALT5	beta-1,3-galactosyltransferase 5	Cytoplasm	enzyme
MIMAT0000443	miR-125b-5p (and other miRNAs w/seed CCCUGAG)	2,00E-03	Ingenuity Expert Findings,TargetScan Human,miRecords	Experimentally Observed,High (predicted)	BAK1	BCL2 antagonist/killer 1	Cytoplasm	other
MIMAT0000443	miR-125b-5p (and other miRNAs w/seed CCCUGAG)	2,00E-03	TargetScan Human	High (predicted)	BAP1	BRCA1 associated protein 1	Nucleus	peptidase
MIMAT0000443	miR-125b-5p (and other miRNAs w/seed CCCUGAG)	2,00E-03	TargetScan Human	High (predicted)	BDH1	3-hydroxybutyrate dehydrogenase 1	Cytoplasm	enzyme
MIMAT0000443	miR-125b-5p (and other miRNAs w/seed CCCUGAG)	2,00E-03	TargetScan Human	High (predicted)	BIN2	bridging integrator 2	Plasma Membrane	other
MIMAT0000443	miR-125b-5p (and other miRNAs w/seed CCCUGAG)	2,00E-03	TargetScan Human	High (predicted)	BLZF1	basic leucine zipper nuclear factor 1	Cytoplasm	transcription regulator
MIMAT0000443	miR-125b-5p (and other miRNAs w/seed CCCUGAG)	2,00E-03	TargetScan Human,miRecords	Experimentally Observed,High (predicted)	BMF	Bcl2 modifying factor	Cytoplasm	other
MIMAT0000443	miR-125b-5p (and other miRNAs w/seed CCCUGAG)	2,00E-03	miRecords	Experimentally Observed	BMPR1B	bone morphogenetic protein receptor type 1B	Plasma Membrane	kinase
MIMAT0000443	miR-125b-5p (and other miRNAs w/seed CCCUGAG)	2,00E-03	TargetScan Human	High (predicted)	BORCS6	BLOC-1 related complex subunit 6	Cytoplasm	other
MIMAT0000443	miR-125b-5p (and other miRNAs w/seed CCCUGAG)	2,00E-03	TargetScan Human	High (predicted)	C11orf21	chromosome 11 open reading frame 21	Cytoplasm	other
MIMAT0000443	miR-125b-5p (and other miRNAs w/seed CCCUGAG)	2,00E-03	TargetScan Human	High (predicted)	C19orf38	chromosome 19 open reading frame 38	Other	other
MIMAT0000443	miR-125b-5p (and other miRNAs w/seed CCCUGAG)	2,00E-03	TargetScan Human	High (predicted)	C19orf54	chromosome 19 open reading frame 54	Other	other
MIMAT0000443	miR-125b-5p (and other miRNAs w/seed CCCUGAG)	2,00E-03	TargetScan Human	High (predicted)	C1orf147	chromosome 1 open reading frame 147	Other	other
MIMAT0000443	miR-125b-5p (and other miRNAs w/seed CCCUGAG)	2,00E-03	TargetScan Human	High (predicted)	C1orf210	chromosome 1 open reading frame 210	Other	other
MIMAT0000443	miR-125b-5p (and other miRNAs w/seed CCCUGAG)	2,00E-03	TargetScan Human	High (predicted)	C6orf47	chromosome 6 open reading frame 47	Cytoplasm	other
MIMAT0000443	miR-125b-5p (and other miRNAs w/seed CCCUGAG)	2,00E-03	TargetScan Human	High (predicted)	C9orf47	chromosome 9 open reading frame 47	Other	other
MIMAT0000443	miR-125b-5p (and other miRNAs w/seed CCCUGAG)	2,00E-03	miRecords	Experimentally Observed	CASP6	caspase 6	Cytoplasm	peptidase
MIMAT0000443	miR-125b-5p (and other miRNAs w/seed CCCUGAG)	2,00E-03	miRecords	Experimentally Observed	CASP7	caspase 7	Cytoplasm	peptidase
MIMAT0000443	miR-125b-5p (and other miRNAs w/seed CCCUGAG)	2,00E-03	Ingenuity Expert Findings,TargetScan Human	Experimentally Observed,Moderate (predicted)	CBFB	core-binding factor subunit beta	Nucleus	transcription regulator
MIMAT0000443	miR-125b-5p (and other miRNAs w/seed CCCUGAG)	2,00E-03	miRecords	Experimentally Observed	CBLN2	cerebellin 2 precursor	Extracellular Space	other
MIMAT0000443	miR-125b-5p (and other miRNAs w/seed CCCUGAG)	2,00E-03	TargetScan Human,miRecords	Experimentally Observed,Moderate (predicted)	CBX7	chromobox 7	Nucleus	other
MIMAT0000443	miR-125b-5p (and other miRNAs w/seed CCCUGAG)	2,00E-03	TargetScan Human	High (predicted)	CCNJ	cyclin J	Nucleus	other
MIMAT0000443	miR-125b-5p (and other miRNAs w/seed CCCUGAG)	2,00E-03	Ingenuity Expert Findings,TargetScan Human	Experimentally Observed,High (predicted)	CCR5	C-C motif chemokine receptor 5	Plasma Membrane	G-protein coupled receptor
MIMAT0000443	miR-125b-5p (and other miRNAs w/seed CCCUGAG)	2,00E-03	TargetScan Human	High (predicted)	CD5L	CD5 molecule like	Plasma Membrane	transmembrane receptor
MIMAT0000443	miR-125b-5p (and other miRNAs w/seed CCCUGAG)	2,00E-03	TargetScan Human	High (predicted)	CD69	CD69 molecule	Plasma Membrane	transmembrane receptor
MIMAT0000443	miR-125b-5p (and other miRNAs w/seed CCCUGAG)	2,00E-03	miRecords	Experimentally Observed	CDC25A	cell division cycle 25A	Nucleus	phosphatase
MIMAT0000443	miR-125b-5p (and other miRNAs w/seed CCCUGAG)	2,00E-03	TargetScan Human	High (predicted)	CDC42SE1	CDC42 small effector 1	Plasma Membrane	other
MIMAT0000443	miR-125b-5p (and other miRNAs w/seed CCCUGAG)	2,00E-03	Ingenuity Expert Findings,TargetScan Human	Experimentally Observed,High (predicted)	CDH5	cadherin 5	Plasma Membrane	other
MIMAT0000443	miR-125b-5p (and other miRNAs w/seed CCCUGAG)	2,00E-03	miRecords	Experimentally Observed	CDK6	cyclin dependent kinase 6	Nucleus	kinase
MIMAT0000443	miR-125b-5p (and other miRNAs w/seed CCCUGAG)	2,00E-03	miRecords	Experimentally Observed	CDKN2A	cyclin dependent kinase inhibitor 2A	Nucleus	transcription regulator
MIMAT0000443	miR-125b-5p (and other miRNAs w/seed CCCUGAG)	2,00E-03	miRecords	Experimentally Observed	CEBPG	CCAAT enhancer binding protein gamma	Nucleus	transcription regulator
MIMAT0000443	miR-125b-5p (and other miRNAs w/seed CCCUGAG)	2,00E-03	TargetScan Human	High (predicted)	CGREF1	cell growth regulator with EF-hand domain 1	Extracellular Space	other
MIMAT0000443	miR-125b-5p (and other miRNAs w/seed CCCUGAG)	2,00E-03	TargetScan Human	High (predicted)	CNIH2	cornichon family AMPA receptor auxiliary protein 2	Extracellular Space	other
MIMAT0000443	miR-125b-5p (and other miRNAs w/seed CCCUGAG)	2,00E-03	TargetScan Human	High (predicted)	CNR2	cannabinoid receptor 2	Plasma Membrane	G-protein coupled receptor
MIMAT0000443	miR-125b-5p (and other miRNAs w/seed CCCUGAG)	2,00E-03	TargetScan Human	High (predicted)	CSNK2A1	casein kinase 2 alpha 1	Nucleus	kinase
MIMAT0000443	miR-125b-5p (and other miRNAs w/seed CCCUGAG)	2,00E-03	TargetScan Human	High (predicted)	CXCL13	C-X-C motif chemokine ligand 13	Extracellular Space	cytokine
MIMAT0000443	miR-125b-5p (and other miRNAs w/seed CCCUGAG)	2,00E-03	miRecords	Experimentally Observed	CYP1A1	cytochrome P450 family 1 subfamily A member 1	Cytoplasm	enzyme
MIMAT0000443	miR-125b-5p (and other miRNAs w/seed CCCUGAG)	2,00E-03	TargetScan Human	High (predicted)	CYP24A1	cytochrome P450 family 24 subfamily A member 1	Cytoplasm	enzyme
MIMAT0000443	miR-125b-5p (and other miRNAs w/seed CCCUGAG)	2,00E-03	TarBase	Experimentally Observed	DDX19B	DEAD-box helicase 19B	Nucleus	enzyme
MIMAT0000443	miR-125b-5p (and other miRNAs w/seed CCCUGAG)	2,00E-03	TargetScan Human	High (predicted)	DHX33	DEAH-box helicase 33	Nucleus	enzyme
MIMAT0000443	miR-125b-5p (and other miRNAs w/seed CCCUGAG)	2,00E-03	miRecords	Experimentally Observed	DICER1	dicer 1, ribonuclease III	Cytoplasm	enzyme
MIMAT0000443	miR-125b-5p (and other miRNAs w/seed CCCUGAG)	2,00E-03	miRecords	Experimentally Observed	DIO3	iodothyronine deiodinase 3	Plasma Membrane	enzyme
MIMAT0000443	miR-125b-5p (and other miRNAs w/seed CCCUGAG)	2,00E-03	TargetScan Human	High (predicted)	DIS3L2	DIS3 like 3'-5' exoribonuclease 2	Cytoplasm	enzyme
MIMAT0000443	miR-125b-5p (and other miRNAs w/seed CCCUGAG)	2,00E-03	TargetScan Human	High (predicted)	DNAJC19	DnaJ heat shock protein family (Hsp40) member C19	Cytoplasm	other
MIMAT0000443	miR-125b-5p (and other miRNAs w/seed CCCUGAG)	2,00E-03	TargetScan Human	High (predicted)	DOCK3	dedicator of cytokinesis 3	Cytoplasm	other
MIMAT0000443	miR-125b-5p (and other miRNAs w/seed CCCUGAG)	2,00E-03	TargetScan Human	High (predicted)	DRAM2	DNA damage regulated autophagy modulator 2	Cytoplasm	other
MIMAT0000443	miR-125b-5p (and other miRNAs w/seed CCCUGAG)	2,00E-03	TarBase,TargetScan Human	Experimentally Observed,High (predicted)	DUS1L	dihydrouridine synthase 1 like	Other	other
MIMAT0000443	miR-125b-5p (and other miRNAs w/seed CCCUGAG)	2,00E-03	Ingenuity Expert Findings,TargetScan Human	Experimentally Observed,Moderate (predicted)	E2F3	E2F transcription factor 3	Nucleus	transcription regulator
MIMAT0000443	miR-125b-5p (and other miRNAs w/seed CCCUGAG)	2,00E-03	TargetScan Human	High (predicted)	EIF1AD	eukaryotic translation initiation factor 1A domain containing	Nucleus	other
MIMAT0000443	miR-125b-5p (and other miRNAs w/seed CCCUGAG)	2,00E-03	miRecords	Experimentally Observed	ELAVL1	ELAV like RNA binding protein 1	Cytoplasm	other
MIMAT0000443	miR-125b-5p (and other miRNAs w/seed CCCUGAG)	2,00E-03	TargetScan Human	High (predicted)	ENPEP	glutamyl aminopeptidase	Plasma Membrane	peptidase
MIMAT0000443	miR-125b-5p (and other miRNAs w/seed CCCUGAG)	2,00E-03	TargetScan Human	High (predicted)	ENTPD1	ectonucleoside triphosphate diphosphohydrolase 1	Plasma Membrane	enzyme
MIMAT0000443	miR-125b-5p (and other miRNAs w/seed CCCUGAG)	2,00E-03	TarBase,TargetScan Human	Experimentally Observed,Moderate (predicted)	ENTPD4	ectonucleoside triphosphate diphosphohydrolase 4	Cytoplasm	enzyme
MIMAT0000443	miR-125b-5p (and other miRNAs w/seed CCCUGAG)	2,00E-03	TargetScan Human	High (predicted)	EPO	erythropoietin	Extracellular Space	cytokine
MIMAT0000443	miR-125b-5p (and other miRNAs w/seed CCCUGAG)	2,00E-03	miRecords	Experimentally Observed	ERBB2	erb-b2 receptor tyrosine kinase 2	Plasma Membrane	kinase
MIMAT0000443	miR-125b-5p (and other miRNAs w/seed CCCUGAG)	2,00E-03	TargetScan Human,miRecords	Experimentally Observed,Moderate (predicted)	ERBB3	erb-b2 receptor tyrosine kinase 3	Plasma Membrane	kinase
MIMAT0000443	miR-125b-5p (and other miRNAs w/seed CCCUGAG)	2,00E-03	TargetScan Human	High (predicted)	ESRRA	estrogen related receptor alpha	Nucleus	transcription regulator
MIMAT0000443	miR-125b-5p (and other miRNAs w/seed CCCUGAG)	2,00E-03	TargetScan Human	High (predicted)	ETV3	ETS variant transcription factor 3	Nucleus	transcription regulator
MIMAT0000443	miR-125b-5p (and other miRNAs w/seed CCCUGAG)	2,00E-03	TargetScan Human	High (predicted)	FAM118A	family with sequence similarity 118 member A	Other	other
MIMAT0000443	miR-125b-5p (and other miRNAs w/seed CCCUGAG)	2,00E-03	TargetScan Human	High (predicted)	FAM131B	family with sequence similarity 131 member B	Other	other
MIMAT0000443	miR-125b-5p (and other miRNAs w/seed CCCUGAG)	2,00E-03	TargetScan Human	High (predicted)	FBXW4	F-box and WD repeat domain containing 4	Cytoplasm	other
MIMAT0000443	miR-125b-5p (and other miRNAs w/seed CCCUGAG)	2,00E-03	TargetScan Human	High (predicted)	FLVCR2	FLVCR heme transporter 2	Plasma Membrane	transporter
MIMAT0000443	miR-125b-5p (and other miRNAs w/seed CCCUGAG)	2,00E-03	TargetScan Human	High (predicted)	FMO2	flavin containing dimethylaniline monoxygenase 2	Cytoplasm	enzyme
MIMAT0000443	miR-125b-5p (and other miRNAs w/seed CCCUGAG)	2,00E-03	TargetScan Human	High (predicted)	FRMD1	FERM domain containing 1	Other	other
MIMAT0000443	miR-125b-5p (and other miRNAs w/seed CCCUGAG)	2,00E-03	TargetScan Human	High (predicted)	GALNT14	polypeptide N-acetylgalactosaminyltransferase 14	Cytoplasm	enzyme
MIMAT0000443	miR-125b-5p (and other miRNAs w/seed CCCUGAG)	2,00E-03	TargetScan Human	High (predicted)	GCNT1	glucosaminyl (N-acetyl) transferase 1	Cytoplasm	enzyme
MIMAT0000443	miR-125b-5p (and other miRNAs w/seed CCCUGAG)	2,00E-03	TargetScan Human	High (predicted)	GEMIN2	gem nuclear organelle associated protein 2	Nucleus	other
MIMAT0000443	miR-125b-5p (and other miRNAs w/seed CCCUGAG)	2,00E-03	TargetScan Human	High (predicted)	GFUS	GDP-L-fucose synthase	Plasma Membrane	enzyme
MIMAT0000443	miR-125b-5p (and other miRNAs w/seed CCCUGAG)	2,00E-03	TargetScan Human	High (predicted)	GJC1	gap junction protein gamma 1	Plasma Membrane	ion channel
MIMAT0000443	miR-125b-5p (and other miRNAs w/seed CCCUGAG)	2,00E-03	TargetScan Human	High (predicted)	GJC3	gap junction protein gamma 3	Extracellular Space	transporter
MIMAT0000443	miR-125b-5p (and other miRNAs w/seed CCCUGAG)	2,00E-03	TargetScan Human	High (predicted)	GMIP	GEM interacting protein	Cytoplasm	enzyme
MIMAT0000443	miR-125b-5p (and other miRNAs w/seed CCCUGAG)	2,00E-03	TargetScan Human,miRecords	Experimentally Observed,Moderate (predicted)	GPR160	G protein-coupled receptor 160	Plasma Membrane	G-protein coupled receptor
MIMAT0000443	miR-125b-5p (and other miRNAs w/seed CCCUGAG)	2,00E-03	TargetScan Human	High (predicted)	GPR39	G protein-coupled receptor 39	Plasma Membrane	G-protein coupled receptor
MIMAT0000443	miR-125b-5p (and other miRNAs w/seed CCCUGAG)	2,00E-03	TargetScan Human	High (predicted)	GRB10	growth factor receptor bound protein 10	Cytoplasm	other
MIMAT0000443	miR-125b-5p (and other miRNAs w/seed CCCUGAG)	2,00E-03	TargetScan Human	High (predicted)	GREB1L	GREB1 like retinoic acid receptor coactivator	Extracellular Space	other
MIMAT0000443	miR-125b-5p (and other miRNAs w/seed CCCUGAG)	2,00E-03	Ingenuity Expert Findings	Experimentally Observed	GSS	glutathione synthetase	Cytoplasm	enzyme
MIMAT0000443	miR-125b-5p (and other miRNAs w/seed CCCUGAG)	2,00E-03	TargetScan Human	High (predicted)	H1-10	H1.10 linker histone	Nucleus	other
MIMAT0000443	miR-125b-5p (and other miRNAs w/seed CCCUGAG)	2,00E-03	miRecords	Experimentally Observed	H3-3A/H3-3B	H3.3 histone A	Nucleus	other
MIMAT0000443	miR-125b-5p (and other miRNAs w/seed CCCUGAG)	2,00E-03	miRecords	Experimentally Observed	H4C1	H4 clustered histone 1	Nucleus	other
MIMAT0000443	miR-125b-5p (and other miRNAs w/seed CCCUGAG)	2,00E-03	TargetScan Human	High (predicted)	HCAR2	hydroxycarboxylic acid receptor 2	Plasma Membrane	G-protein coupled receptor
MIMAT0000443	miR-125b-5p (and other miRNAs w/seed CCCUGAG)	2,00E-03	TargetScan Human	High (predicted)	HCAR3	hydroxycarboxylic acid receptor 3	Plasma Membrane	other
MIMAT0000443	miR-125b-5p (and other miRNAs w/seed CCCUGAG)	2,00E-03	TargetScan Human	High (predicted)	HDDC3	HD domain containing 3	Other	other
MIMAT0000443	miR-125b-5p (and other miRNAs w/seed CCCUGAG)	2,00E-03	TargetScan Human	High (predicted)	HINFP	histone H4 transcription factor	Nucleus	transcription regulator
MIMAT0000443	miR-125b-5p (and other miRNAs w/seed CCCUGAG)	2,00E-03	Ingenuity Expert Findings,TargetScan Human	Experimentally Observed,Moderate (predicted)	HK2	hexokinase 2	Cytoplasm	kinase
MIMAT0000443	miR-125b-5p (and other miRNAs w/seed CCCUGAG)	2,00E-03	TargetScan Human	High (predicted)	HPS6	HPS6 biogenesis of lysosomal organelles complex 2 subunit 3	Cytoplasm	other
MIMAT0000443	miR-125b-5p (and other miRNAs w/seed CCCUGAG)	2,00E-03	TargetScan Human	High (predicted)	HTATIP2	HIV-1 Tat interactive protein 2	Nucleus	transcription regulator
MIMAT0000443	miR-125b-5p (and other miRNAs w/seed CCCUGAG)	2,00E-03	miRecords	Experimentally Observed	ID1	inhibitor of DNA binding 1, HLH protein	Nucleus	transcription regulator
MIMAT0000443	miR-125b-5p (and other miRNAs w/seed CCCUGAG)	2,00E-03	miRecords	Experimentally Observed	ID2	inhibitor of DNA binding 2	Nucleus	transcription regulator
MIMAT0000443	miR-125b-5p (and other miRNAs w/seed CCCUGAG)	2,00E-03	miRecords	Experimentally Observed	ID3	inhibitor of DNA binding 3, HLH protein	Nucleus	transcription regulator
MIMAT0000443	miR-125b-5p (and other miRNAs w/seed CCCUGAG)	2,00E-03	TargetScan Human	High (predicted)	IER2	immediate early response 2	Cytoplasm	transcription regulator
MIMAT0000443	miR-125b-5p (and other miRNAs w/seed CCCUGAG)	2,00E-03	TargetScan Human,miRecords	Experimentally Observed,Moderate (predicted)	IGFBP3	insulin like growth factor binding protein 3	Extracellular Space	other
MIMAT0000443	miR-125b-5p (and other miRNAs w/seed CCCUGAG)	2,00E-03	Ingenuity Expert Findings,TargetScan Human	Experimentally Observed,Moderate (predicted)	IKZF4	IKAROS family zinc finger 4	Nucleus	transcription regulator
MIMAT0000443	miR-125b-5p (and other miRNAs w/seed CCCUGAG)	2,00E-03	miRecords	Experimentally Observed	IL1RN	interleukin 1 receptor antagonist	Extracellular Space	cytokine
MIMAT0000443	miR-125b-5p (and other miRNAs w/seed CCCUGAG)	2,00E-03	TargetScan Human	High (predicted)	IL31	interleukin 31	Extracellular Space	other
MIMAT0000443	miR-125b-5p (and other miRNAs w/seed CCCUGAG)	2,00E-03	TargetScan Human	High (predicted)	IL6R	interleukin 6 receptor	Plasma Membrane	transmembrane receptor
MIMAT0000443	miR-125b-5p (and other miRNAs w/seed CCCUGAG)	2,00E-03	TargetScan Human	High (predicted)	IRF4	interferon regulatory factor 4	Nucleus	transcription regulator
MIMAT0000443	miR-125b-5p (and other miRNAs w/seed CCCUGAG)	2,00E-03	miRecords	Experimentally Observed	JARID2	jumonji and AT-rich interaction domain containing 2	Nucleus	transcription regulator
MIMAT0000443	miR-125b-5p (and other miRNAs w/seed CCCUGAG)	2,00E-03	TargetScan Human	High (predicted)	KBTBD13	kelch repeat and BTB domain containing 13	Cytoplasm	other
MIMAT0000443	miR-125b-5p (and other miRNAs w/seed CCCUGAG)	2,00E-03	TargetScan Human	High (predicted)	KCNA7	potassium voltage-gated channel subfamily A member 7	Plasma Membrane	ion channel
MIMAT0000443	miR-125b-5p (and other miRNAs w/seed CCCUGAG)	2,00E-03	TargetScan Human	High (predicted)	KCNIP3	potassium voltage-gated channel interacting protein 3	Nucleus	transcription regulator
MIMAT0000443	miR-125b-5p (and other miRNAs w/seed CCCUGAG)	2,00E-03	TargetScan Human	High (predicted)	KCNK10	potassium two pore domain channel subfamily K member 10	Plasma Membrane	ion channel
MIMAT0000443	miR-125b-5p (and other miRNAs w/seed CCCUGAG)	2,00E-03	TargetScan Human	High (predicted)	KCNS3	potassium voltage-gated channel modifier subfamily S member 3	Plasma Membrane	ion channel
MIMAT0000443	miR-125b-5p (and other miRNAs w/seed CCCUGAG)	2,00E-03	TargetScan Human	High (predicted)	KCTD15	potassium channel tetramerization domain containing 15	Other	ion channel
MIMAT0000443	miR-125b-5p (and other miRNAs w/seed CCCUGAG)	2,00E-03	TargetScan Human	High (predicted)	KHNYN	KH and NYN domain containing	Other	other
MIMAT0000443	miR-125b-5p (and other miRNAs w/seed CCCUGAG)	2,00E-03	TargetScan Human	High (predicted)	KIAA1522	KIAA1522	Other	other
MIMAT0000443	miR-125b-5p (and other miRNAs w/seed CCCUGAG)	2,00E-03	TargetScan Human	High (predicted)	KIAA1841	KIAA1841	Other	other
MIMAT0000443	miR-125b-5p (and other miRNAs w/seed CCCUGAG)	2,00E-03	TargetScan Human	High (predicted)	KLC2	kinesin light chain 2	Cytoplasm	other
MIMAT0000443	miR-125b-5p (and other miRNAs w/seed CCCUGAG)	2,00E-03	Ingenuity Expert Findings,TargetScan Human	Experimentally Observed,High (predicted)	KLF13	Kruppel like factor 13	Nucleus	transcription regulator
MIMAT0000443	miR-125b-5p (and other miRNAs w/seed CCCUGAG)	2,00E-03	TargetScan Human	High (predicted)	KLHL31	kelch like family member 31	Other	other
MIMAT0000443	miR-125b-5p (and other miRNAs w/seed CCCUGAG)	2,00E-03	TargetScan Human	High (predicted)	KLHL6	kelch like family member 6	Other	other
MIMAT0000443	miR-125b-5p (and other miRNAs w/seed CCCUGAG)	2,00E-03	TargetScan Human	High (predicted)	KLRC2	killer cell lectin like receptor C2	Plasma Membrane	transmembrane receptor
MIMAT0000443	miR-125b-5p (and other miRNAs w/seed CCCUGAG)	2,00E-03	TargetScan Human	High (predicted)	KMT5C	lysine methyltransferase 5C	Nucleus	enzyme
MIMAT0000443	miR-125b-5p (and other miRNAs w/seed CCCUGAG)	2,00E-03	miRecords	Experimentally Observed	KRT19	keratin 19	Cytoplasm	other
MIMAT0000443	miR-125b-5p (and other miRNAs w/seed CCCUGAG)	2,00E-03	TargetScan Human	High (predicted)	LBH	LBH regulator of WNT signaling pathway	Nucleus	transcription regulator
MIMAT0000443	miR-125b-5p (and other miRNAs w/seed CCCUGAG)	2,00E-03	TargetScan Human	High (predicted)	LFNG	LFNG O-fucosylpeptide 3-beta-N-acetylglucosaminyltransferase	Cytoplasm	enzyme
MIMAT0000443	miR-125b-5p (and other miRNAs w/seed CCCUGAG)	2,00E-03	TarBase,TargetScan Human,miRecords	Experimentally Observed,High (predicted)	LIN28A	lin-28 homolog A	Cytoplasm	other
MIMAT0000443	miR-125b-5p (and other miRNAs w/seed CCCUGAG)	2,00E-03	TargetScan Human	High (predicted)	LIN28B	lin-28 homolog B	Cytoplasm	other
MIMAT0000443	miR-125b-5p (and other miRNAs w/seed CCCUGAG)	2,00E-03	TargetScan Human	High (predicted)	LINC01973	long intergenic non-protein coding RNA 1973	Other	other
MIMAT0000443	miR-125b-5p (and other miRNAs w/seed CCCUGAG)	2,00E-03	TargetScan Human	High (predicted)	LINC02693	long intergenic non-protein coding RNA 2693	Other	other
MIMAT0000443	miR-125b-5p (and other miRNAs w/seed CCCUGAG)	2,00E-03	TargetScan Human	High (predicted)	LINC02694	long intergenic non-protein coding RNA 2694	Other	other
MIMAT0000443	miR-125b-5p (and other miRNAs w/seed CCCUGAG)	2,00E-03	TargetScan Human	High (predicted)	LINC02872	long intergenic non-protein coding RNA 2872	Other	other
MIMAT0000443	miR-125b-5p (and other miRNAs w/seed CCCUGAG)	2,00E-03	Ingenuity Expert Findings,TargetScan Human	Experimentally Observed,High (predicted)	LIPA	lipase A, lysosomal acid type	Cytoplasm	enzyme
MIMAT0000443	miR-125b-5p (and other miRNAs w/seed CCCUGAG)	2,00E-03	TargetScan Human	High (predicted)	LL22NC03-63E9.3	uncharacterized LOC648691	Other	other
MIMAT0000443	miR-125b-5p (and other miRNAs w/seed CCCUGAG)	2,00E-03	TargetScan Human	High (predicted)	LRMDA	leucine rich melanocyte differentiation associated	Other	other
MIMAT0000443	miR-125b-5p (and other miRNAs w/seed CCCUGAG)	2,00E-03	TargetScan Human	High (predicted)	LRRC10B	leucine rich repeat containing 10B	Other	other
MIMAT0000443	miR-125b-5p (and other miRNAs w/seed CCCUGAG)	2,00E-03	TargetScan Human	High (predicted)	LVRN	laeverin	Other	peptidase
MIMAT0000443	miR-125b-5p (and other miRNAs w/seed CCCUGAG)	2,00E-03	TargetScan Human	High (predicted)	LYRM9	LYR motif containing 9	Other	other
MIMAT0000443	miR-125b-5p (and other miRNAs w/seed CCCUGAG)	2,00E-03	TargetScan Human	High (predicted)	LYVE1	lymphatic vessel endothelial hyaluronan receptor 1	Plasma Membrane	transmembrane receptor
MIMAT0000443	miR-125b-5p (and other miRNAs w/seed CCCUGAG)	2,00E-03	TargetScan Human	High (predicted)	LYZL6	lysozyme like 6	Other	enzyme
MIMAT0000443	miR-125b-5p (and other miRNAs w/seed CCCUGAG)	2,00E-03	miRecords	Experimentally Observed	MAN1A1	mannosidase alpha class 1A member 1	Cytoplasm	enzyme
MIMAT0000443	miR-125b-5p (and other miRNAs w/seed CCCUGAG)	2,00E-03	TargetScan Human	High (predicted)	MAN1B1	mannosidase alpha class 1B member 1	Cytoplasm	enzyme
MIMAT0000443	miR-125b-5p (and other miRNAs w/seed CCCUGAG)	2,00E-03	TarBase,TargetScan Human	Experimentally Observed,High (predicted)	MAP2K7	mitogen-activated protein kinase kinase 7	Cytoplasm	kinase
MIMAT0000443	miR-125b-5p (and other miRNAs w/seed CCCUGAG)	2,00E-03	TargetScan Human	High (predicted)	MAP3K10	mitogen-activated protein kinase kinase kinase 10	Cytoplasm	kinase
MIMAT0000443	miR-125b-5p (and other miRNAs w/seed CCCUGAG)	2,00E-03	TargetScan Human	High (predicted)	MAP3K11	mitogen-activated protein kinase kinase kinase 11	Cytoplasm	kinase
MIMAT0000443	miR-125b-5p (and other miRNAs w/seed CCCUGAG)	2,00E-03	TargetScan Human	High (predicted)	MAPK12	mitogen-activated protein kinase 12	Cytoplasm	kinase
MIMAT0000443	miR-125b-5p (and other miRNAs w/seed CCCUGAG)	2,00E-03	TargetScan Human	High (predicted)	MAVS	mitochondrial antiviral signaling protein	Cytoplasm	other
MIMAT0000443	miR-125b-5p (and other miRNAs w/seed CCCUGAG)	2,00E-03	Ingenuity Expert Findings	Experimentally Observed	MAZ	MYC associated zinc finger protein	Nucleus	transcription regulator
MIMAT0000443	miR-125b-5p (and other miRNAs w/seed CCCUGAG)	2,00E-03	TargetScan Human	High (predicted)	MEGF9	multiple EGF like domains 9	Extracellular Space	other
MIMAT0000443	miR-125b-5p (and other miRNAs w/seed CCCUGAG)	2,00E-03	TargetScan Human	High (predicted)	MFHAS1	malignant fibrous histiocytoma amplified sequence 1	Cytoplasm	other
MIMAT0000443	miR-125b-5p (and other miRNAs w/seed CCCUGAG)	2,00E-03	TargetScan Human	High (predicted)	MFSD13A	major facilitator superfamily domain containing 13A	Other	other
MIMAT0000443	miR-125b-5p (and other miRNAs w/seed CCCUGAG)	2,00E-03	TargetScan Human	High (predicted)	MRAP	melanocortin 2 receptor accessory protein	Cytoplasm	other
MIMAT0000443	miR-125b-5p (and other miRNAs w/seed CCCUGAG)	2,00E-03	TargetScan Human	High (predicted)	MRPL20-AS1	MRPL20 antisense RNA 1	Other	other
MIMAT0000443	miR-125b-5p (and other miRNAs w/seed CCCUGAG)	2,00E-03	TargetScan Human	High (predicted)	MRPL30	mitochondrial ribosomal protein L30	Cytoplasm	other
MIMAT0000443	miR-125b-5p (and other miRNAs w/seed CCCUGAG)	2,00E-03	TargetScan Human	High (predicted)	MS4A3	membrane spanning 4-domains A3	Plasma Membrane	other
MIMAT0000443	miR-125b-5p (and other miRNAs w/seed CCCUGAG)	2,00E-03	TargetScan Human	High (predicted)	MSI1	musashi RNA binding protein 1	Cytoplasm	other
MIMAT0000443	miR-125b-5p (and other miRNAs w/seed CCCUGAG)	2,00E-03	TargetScan Human	High (predicted)	MTF1	metal regulatory transcription factor 1	Nucleus	transcription regulator
MIMAT0000443	miR-125b-5p (and other miRNAs w/seed CCCUGAG)	2,00E-03	TargetScan Human	High (predicted)	MTFP1	mitochondrial fission process 1	Cytoplasm	other
MIMAT0000443	miR-125b-5p (and other miRNAs w/seed CCCUGAG)	2,00E-03	Ingenuity Expert Findings	Experimentally Observed	MYD88	MYD88 innate immune signal transduction adaptor	Plasma Membrane	other
MIMAT0000443	miR-125b-5p (and other miRNAs w/seed CCCUGAG)	2,00E-03	TargetScan Human	High (predicted)	MYT1	myelin transcription factor 1	Nucleus	transcription regulator
MIMAT0000443	miR-125b-5p (and other miRNAs w/seed CCCUGAG)	2,00E-03	TargetScan Human	High (predicted)	NCR3LG1	natural killer cell cytotoxicity receptor 3 ligand 1	Plasma Membrane	other
MIMAT0000443	miR-125b-5p (and other miRNAs w/seed CCCUGAG)	2,00E-03	TargetScan Human	High (predicted)	NECAB3	N-terminal EF-hand calcium binding protein 3	Cytoplasm	other
MIMAT0000443	miR-125b-5p (and other miRNAs w/seed CCCUGAG)	2,00E-03	TargetScan Human	High (predicted)	NEU1	neuraminidase 1	Cytoplasm	enzyme
MIMAT0000443	miR-125b-5p (and other miRNAs w/seed CCCUGAG)	2,00E-03	TargetScan Human	High (predicted)	NIPAL4	NIPA like domain containing 4	Other	other
MIMAT0000443	miR-125b-5p (and other miRNAs w/seed CCCUGAG)	2,00E-03	TargetScan Human	High (predicted)	NLRC5	NLR family CARD domain containing 5	Cytoplasm	transcription regulator
MIMAT0000443	miR-125b-5p (and other miRNAs w/seed CCCUGAG)	2,00E-03	TargetScan Human	High (predicted)	NPL	N-acetylneuraminate pyruvate lyase	Cytoplasm	enzyme
MIMAT0000443	miR-125b-5p (and other miRNAs w/seed CCCUGAG)	2,00E-03	TargetScan Human	High (predicted)	NR6A1	nuclear receptor subfamily 6 group A member 1	Nucleus	ligand-dependent nuclear receptor
MIMAT0000443	miR-125b-5p (and other miRNAs w/seed CCCUGAG)	2,00E-03	TargetScan Human	High (predicted)	NUDT18	nudix hydrolase 18	Cytoplasm	enzyme
MIMAT0000443	miR-125b-5p (and other miRNAs w/seed CCCUGAG)	2,00E-03	TargetScan Human	High (predicted)	NXF1	nuclear RNA export factor 1	Nucleus	other
MIMAT0000443	miR-125b-5p (and other miRNAs w/seed CCCUGAG)	2,00E-03	TargetScan Human	High (predicted)	OLFML2A	olfactomedin like 2A	Extracellular Space	other
MIMAT0000443	miR-125b-5p (and other miRNAs w/seed CCCUGAG)	2,00E-03	TargetScan Human	High (predicted)	OR9A2	olfactory receptor family 9 subfamily A member 2	Plasma Membrane	G-protein coupled receptor
MIMAT0000443	miR-125b-5p (and other miRNAs w/seed CCCUGAG)	2,00E-03	Ingenuity Expert Findings,TargetScan Human	Experimentally Observed,High (predicted)	OSBPL9	oxysterol binding protein like 9	Cytoplasm	transporter
MIMAT0000443	miR-125b-5p (and other miRNAs w/seed CCCUGAG)	2,00E-03	TargetScan Human	High (predicted)	P2RY8	P2Y receptor family member 8	Plasma Membrane	G-protein coupled receptor
MIMAT0000443	miR-125b-5p (and other miRNAs w/seed CCCUGAG)	2,00E-03	TargetScan Human	High (predicted)	PCBD2	pterin-4 alpha-carbinolamine dehydratase 2	Nucleus	enzyme
MIMAT0000443	miR-125b-5p (and other miRNAs w/seed CCCUGAG)	2,00E-03	miRecords	Experimentally Observed	PCDHB10	protocadherin beta 10	Other	other
MIMAT0000443	miR-125b-5p (and other miRNAs w/seed CCCUGAG)	2,00E-03	Ingenuity Expert Findings,TargetScan Human	Experimentally Observed,High (predicted)	PCTP	phosphatidylcholine transfer protein	Cytoplasm	transporter
MIMAT0000443	miR-125b-5p (and other miRNAs w/seed CCCUGAG)	2,00E-03	TargetScan Human	High (predicted)	PDE7A	phosphodiesterase 7A	Cytoplasm	enzyme
MIMAT0000443	miR-125b-5p (and other miRNAs w/seed CCCUGAG)	2,00E-03	TargetScan Human	High (predicted)	PDZD3	PDZ domain containing 3	Plasma Membrane	transporter
MIMAT0000443	miR-125b-5p (and other miRNAs w/seed CCCUGAG)	2,00E-03	miRecords	Experimentally Observed	PERP	p53 apoptosis effector related to PMP22	Plasma Membrane	other
MIMAT0000443	miR-125b-5p (and other miRNAs w/seed CCCUGAG)	2,00E-03	miRecords	Experimentally Observed	PIGR	polymeric immunoglobulin receptor	Plasma Membrane	transporter
MIMAT0000443	miR-125b-5p (and other miRNAs w/seed CCCUGAG)	2,00E-03	TargetScan Human	High (predicted)	PLEKHA8	pleckstrin homology domain containing A8	Extracellular Space	transporter
MIMAT0000443	miR-125b-5p (and other miRNAs w/seed CCCUGAG)	2,00E-03	TargetScan Human	High (predicted)	PODXL	podocalyxin like	Plasma Membrane	kinase
MIMAT0000443	miR-125b-5p (and other miRNAs w/seed CCCUGAG)	2,00E-03	TargetScan Human	High (predicted)	PPP1R12B	protein phosphatase 1 regulatory subunit 12B	Cytoplasm	phosphatase
MIMAT0000443	miR-125b-5p (and other miRNAs w/seed CCCUGAG)	2,00E-03	TargetScan Human	High (predicted)	PPP4R3A	protein phosphatase 4 regulatory subunit 3A	Plasma Membrane	other
MIMAT0000443	miR-125b-5p (and other miRNAs w/seed CCCUGAG)	2,00E-03	TargetScan Human	High (predicted)	PPT1	palmitoyl-protein thioesterase 1	Cytoplasm	enzyme
MIMAT0000443	miR-125b-5p (and other miRNAs w/seed CCCUGAG)	2,00E-03	TarBase	Experimentally Observed	PPT2	palmitoyl-protein thioesterase 2	Cytoplasm	enzyme
MIMAT0000443	miR-125b-5p (and other miRNAs w/seed CCCUGAG)	2,00E-03	TargetScan Human	High (predicted)	PRDM1	PR/SET domain 1	Nucleus	transcription regulator
MIMAT0000443	miR-125b-5p (and other miRNAs w/seed CCCUGAG)	2,00E-03	TargetScan Human	High (predicted)	PRELID2	PRELI domain containing 2	Cytoplasm	other
MIMAT0000443	miR-125b-5p (and other miRNAs w/seed CCCUGAG)	2,00E-03	TargetScan Human	High (predicted)	PRRC1	proline rich coiled-coil 1	Other	other
MIMAT0000443	miR-125b-5p (and other miRNAs w/seed CCCUGAG)	2,00E-03	TargetScan Human	High (predicted)	PRXL2A	peroxiredoxin like 2A	Extracellular Space	other
MIMAT0000443	miR-125b-5p (and other miRNAs w/seed CCCUGAG)	2,00E-03	TargetScan Human	High (predicted)	PSMB8	proteasome 20S subunit beta 8	Cytoplasm	peptidase
MIMAT0000443	miR-125b-5p (and other miRNAs w/seed CCCUGAG)	2,00E-03	TargetScan Human	High (predicted)	PSME3	proteasome activator subunit 3	Cytoplasm	peptidase
MIMAT0000443	miR-125b-5p (and other miRNAs w/seed CCCUGAG)	2,00E-03	TargetScan Human	High (predicted)	PSMG3	proteasome assembly chaperone 3	Other	other
MIMAT0000443	miR-125b-5p (and other miRNAs w/seed CCCUGAG)	2,00E-03	TargetScan Human	High (predicted)	PSTPIP2	proline-serine-threonine phosphatase interacting protein 2	Cytoplasm	other
MIMAT0000443	miR-125b-5p (and other miRNAs w/seed CCCUGAG)	2,00E-03	TargetScan Human	High (predicted)	PTPN18	protein tyrosine phosphatase non-receptor type 18	Nucleus	phosphatase
MIMAT0000443	miR-125b-5p (and other miRNAs w/seed CCCUGAG)	2,00E-03	TargetScan Human	High (predicted)	RAB3D	RAB3D, member RAS oncogene family	Cytoplasm	enzyme
MIMAT0000443	miR-125b-5p (and other miRNAs w/seed CCCUGAG)	2,00E-03	TargetScan Human	High (predicted)	RABEP2	rabaptin, RAB GTPase binding effector protein 2	Cytoplasm	other
MIMAT0000443	miR-125b-5p (and other miRNAs w/seed CCCUGAG)	2,00E-03	TarBase	Experimentally Observed	RABL6	RAB, member RAS oncogene family like 6	Cytoplasm	other
MIMAT0000443	miR-125b-5p (and other miRNAs w/seed CCCUGAG)	2,00E-03	TargetScan Human	High (predicted)	RAD54L2	RAD54 like 2	Nucleus	transcription regulator
MIMAT0000443	miR-125b-5p (and other miRNAs w/seed CCCUGAG)	2,00E-03	miRecords	Experimentally Observed	RBM8A	RNA binding motif protein 8A	Nucleus	other
MIMAT0000443	miR-125b-5p (and other miRNAs w/seed CCCUGAG)	2,00E-03	TargetScan Human	High (predicted)	REL	REL proto-oncogene, NF-kB subunit	Nucleus	transcription regulator
MIMAT0000443	miR-125b-5p (and other miRNAs w/seed CCCUGAG)	2,00E-03	TargetScan Human	High (predicted)	RFXANK	regulatory factor X associated ankyrin containing protein	Nucleus	transcription regulator
MIMAT0000443	miR-125b-5p (and other miRNAs w/seed CCCUGAG)	2,00E-03	TarBase	Experimentally Observed	RHEBL1	RHEB like 1	Cytoplasm	enzyme
MIMAT0000443	miR-125b-5p (and other miRNAs w/seed CCCUGAG)	2,00E-03	TargetScan Human	High (predicted)	RIN3	Ras and Rab interactor 3	Cytoplasm	other
MIMAT0000443	miR-125b-5p (and other miRNAs w/seed CCCUGAG)	2,00E-03	TargetScan Human	High (predicted)	RP11_113D66		Other	other
MIMAT0000443	miR-125b-5p (and other miRNAs w/seed CCCUGAG)	2,00E-03	TargetScan Human	High (predicted)	RP11_76I237		Other	other
MIMAT0000443	miR-125b-5p (and other miRNAs w/seed CCCUGAG)	2,00E-03	TargetScan Human	High (predicted)	RP11-111H13.1		Other	other
MIMAT0000443	miR-125b-5p (and other miRNAs w/seed CCCUGAG)	2,00E-03	TargetScan Human	High (predicted)	RP4_539M619		Other	other
MIMAT0000443	miR-125b-5p (and other miRNAs w/seed CCCUGAG)	2,00E-03	TargetScan Human	High (predicted)	RPL37	ribosomal protein L37	Cytoplasm	other
MIMAT0000443	miR-125b-5p (and other miRNAs w/seed CCCUGAG)	2,00E-03	TargetScan Human	High (predicted)	RPP21	ribonuclease P/MRP subunit p21	Nucleus	enzyme
MIMAT0000443	miR-125b-5p (and other miRNAs w/seed CCCUGAG)	2,00E-03	TargetScan Human	High (predicted)	RPS6KA1	ribosomal protein S6 kinase A1	Cytoplasm	kinase
MIMAT0000443	miR-125b-5p (and other miRNAs w/seed CCCUGAG)	2,00E-03	TargetScan Human	High (predicted)	RS1	retinoschisin 1	Extracellular Space	other
MIMAT0000443	miR-125b-5p (and other miRNAs w/seed CCCUGAG)	2,00E-03	TargetScan Human	High (predicted)	RTP1	receptor transporter protein 1	Plasma Membrane	other
MIMAT0000443	miR-125b-5p (and other miRNAs w/seed CCCUGAG)	2,00E-03	TargetScan Human	High (predicted)	RUFY3	RUN and FYVE domain containing 3	Plasma Membrane	other
MIMAT0000443	miR-125b-5p (and other miRNAs w/seed CCCUGAG)	2,00E-03	TargetScan Human	High (predicted)	RUFY4	RUN and FYVE domain containing 4	Other	other
MIMAT0000443	miR-125b-5p (and other miRNAs w/seed CCCUGAG)	2,00E-03	TargetScan Human	High (predicted)	RXFP4	relaxin family peptide/INSL5 receptor 4	Plasma Membrane	G-protein coupled receptor
MIMAT0000443	miR-125b-5p (and other miRNAs w/seed CCCUGAG)	2,00E-03	TargetScan Human	High (predicted)	RYBP	RING1 and YY1 binding protein	Nucleus	transcription regulator
MIMAT0000443	miR-125b-5p (and other miRNAs w/seed CCCUGAG)	2,00E-03	TargetScan Human	High (predicted)	SAA4	serum amyloid A4, constitutive	Extracellular Space	transporter
MIMAT0000443	miR-125b-5p (and other miRNAs w/seed CCCUGAG)	2,00E-03	TargetScan Human	High (predicted)	SAMD10	sterile alpha motif domain containing 10	Other	other
MIMAT0000443	miR-125b-5p (and other miRNAs w/seed CCCUGAG)	2,00E-03	TargetScan Human	High (predicted)	SAMD14	sterile alpha motif domain containing 14	Other	other
MIMAT0000443	miR-125b-5p (and other miRNAs w/seed CCCUGAG)	2,00E-03	TargetScan Human	High (predicted)	SBNO1	strawberry notch homolog 1	Other	enzyme
MIMAT0000443	miR-125b-5p (and other miRNAs w/seed CCCUGAG)	2,00E-03	TargetScan Human	High (predicted)	SCARB1	scavenger receptor class B member 1	Plasma Membrane	transporter
MIMAT0000443	miR-125b-5p (and other miRNAs w/seed CCCUGAG)	2,00E-03	Ingenuity Expert Findings	Experimentally Observed	SCD	stearoyl-CoA desaturase	Cytoplasm	enzyme
MIMAT0000443	miR-125b-5p (and other miRNAs w/seed CCCUGAG)	2,00E-03	TargetScan Human	High (predicted)	SCN2B	sodium voltage-gated channel beta subunit 2	Plasma Membrane	ion channel
MIMAT0000443	miR-125b-5p (and other miRNAs w/seed CCCUGAG)	2,00E-03	TargetScan Human	High (predicted)	SCP2	sterol carrier protein 2	Cytoplasm	transporter
MIMAT0000443	miR-125b-5p (and other miRNAs w/seed CCCUGAG)	2,00E-03	TargetScan Human	High (predicted)	SEMA4D	semaphorin 4D	Plasma Membrane	transmembrane receptor
MIMAT0000443	miR-125b-5p (and other miRNAs w/seed CCCUGAG)	2,00E-03	TargetScan Human	High (predicted)	SERTAD3	SERTA domain containing 3	Nucleus	transcription regulator
MIMAT0000443	miR-125b-5p (and other miRNAs w/seed CCCUGAG)	2,00E-03	TargetScan Human	High (predicted)	SFXN2	sideroflexin 2	Cytoplasm	transporter
MIMAT0000443	miR-125b-5p (and other miRNAs w/seed CCCUGAG)	2,00E-03	TargetScan Human,miRecords	Experimentally Observed,High (predicted)	SGPL1	sphingosine-1-phosphate lyase 1	Cytoplasm	enzyme
MIMAT0000443	miR-125b-5p (and other miRNAs w/seed CCCUGAG)	2,00E-03	Ingenuity Expert Findings,TargetScan Human	Experimentally Observed,Moderate (predicted)	SH3BP4	SH3 domain binding protein 4	Cytoplasm	other
MIMAT0000443	miR-125b-5p (and other miRNAs w/seed CCCUGAG)	2,00E-03	TargetScan Human	High (predicted)	SH3TC2	SH3 domain and tetratricopeptide repeats 2	Cytoplasm	other
MIMAT0000443	miR-125b-5p (and other miRNAs w/seed CCCUGAG)	2,00E-03	TargetScan Human	High (predicted)	SLA2	Src like adaptor 2	Plasma Membrane	other
MIMAT0000443	miR-125b-5p (and other miRNAs w/seed CCCUGAG)	2,00E-03	TargetScan Human	High (predicted)	SLC25A15	solute carrier family 25 member 15	Cytoplasm	transporter
MIMAT0000443	miR-125b-5p (and other miRNAs w/seed CCCUGAG)	2,00E-03	TargetScan Human	High (predicted)	SLC25A35	solute carrier family 25 member 35	Cytoplasm	other
MIMAT0000443	miR-125b-5p (and other miRNAs w/seed CCCUGAG)	2,00E-03	TargetScan Human	High (predicted)	SLC26A6	solute carrier family 26 member 6	Cytoplasm	transporter
MIMAT0000443	miR-125b-5p (and other miRNAs w/seed CCCUGAG)	2,00E-03	TargetScan Human	High (predicted)	SLC35A4	solute carrier family 35 member A4	Cytoplasm	transporter
MIMAT0000443	miR-125b-5p (and other miRNAs w/seed CCCUGAG)	2,00E-03	TargetScan Human	High (predicted)	SLC39A9	solute carrier family 39 member 9	Other	transporter
MIMAT0000443	miR-125b-5p (and other miRNAs w/seed CCCUGAG)	2,00E-03	TargetScan Human	High (predicted)	SLITRK6	SLIT and NTRK like family member 6	Plasma Membrane	other
MIMAT0000443	miR-125b-5p (and other miRNAs w/seed CCCUGAG)	2,00E-03	miRecords	Experimentally Observed	SMO	smoothened, frizzled class receptor	Plasma Membrane	G-protein coupled receptor
MIMAT0000443	miR-125b-5p (and other miRNAs w/seed CCCUGAG)	2,00E-03	TargetScan Human	High (predicted)	SNX24	sorting nexin 24	Other	transporter
MIMAT0000443	miR-125b-5p (and other miRNAs w/seed CCCUGAG)	2,00E-03	TargetScan Human	High (predicted)	SNX32	sorting nexin 32	Other	other
MIMAT0000443	miR-125b-5p (and other miRNAs w/seed CCCUGAG)	2,00E-03	TargetScan Human	High (predicted)	SPATA33	spermatogenesis associated 33	Other	other
MIMAT0000443	miR-125b-5p (and other miRNAs w/seed CCCUGAG)	2,00E-03	TargetScan Human	High (predicted)	SSTR3	somatostatin receptor 3	Plasma Membrane	G-protein coupled receptor
MIMAT0000443	miR-125b-5p (and other miRNAs w/seed CCCUGAG)	2,00E-03	miRecords	Experimentally Observed	ST18	ST18 C2H2C-type zinc finger transcription factor	Nucleus	transcription regulator
MIMAT0000443	miR-125b-5p (and other miRNAs w/seed CCCUGAG)	2,00E-03	TargetScan Human	High (predicted)	ST8SIA4	ST8 alpha-N-acetyl-neuraminide alpha-2,8-sialyltransferase 4	Cytoplasm	enzyme
MIMAT0000443	miR-125b-5p (and other miRNAs w/seed CCCUGAG)	2,00E-03	TargetScan Human	High (predicted)	STARD13	StAR related lipid transfer domain containing 13	Cytoplasm	other
MIMAT0000443	miR-125b-5p (and other miRNAs w/seed CCCUGAG)	2,00E-03	TargetScan Human	High (predicted)	STX18	syntaxin 18	Cytoplasm	transporter
MIMAT0000443	miR-125b-5p (and other miRNAs w/seed CCCUGAG)	2,00E-03	TargetScan Human	High (predicted)	SUV39H1	suppressor of variegation 3-9 homolog 1	Nucleus	enzyme
MIMAT0000443	miR-125b-5p (and other miRNAs w/seed CCCUGAG)	2,00E-03	TargetScan Human	High (predicted)	SWSAP1	SWIM-type zinc finger 7 associated protein 1	Other	enzyme
MIMAT0000443	miR-125b-5p (and other miRNAs w/seed CCCUGAG)	2,00E-03	TargetScan Human	High (predicted)	SYT2	synaptotagmin 2	Cytoplasm	transporter
MIMAT0000443	miR-125b-5p (and other miRNAs w/seed CCCUGAG)	2,00E-03	TargetScan Human	High (predicted)	SYVN1	synoviolin 1	Cytoplasm	transporter
MIMAT0000443	miR-125b-5p (and other miRNAs w/seed CCCUGAG)	2,00E-03	miRecords	Experimentally Observed	TAFA1	TAFA chemokine like family member 1	Extracellular Space	other
MIMAT0000443	miR-125b-5p (and other miRNAs w/seed CCCUGAG)	2,00E-03	TargetScan Human	High (predicted)	TAZ	tafazzin	Nucleus	enzyme
MIMAT0000443	miR-125b-5p (and other miRNAs w/seed CCCUGAG)	2,00E-03	TargetScan Human	High (predicted)	TBC1D1	TBC1 domain family member 1	Nucleus	other
MIMAT0000443	miR-125b-5p (and other miRNAs w/seed CCCUGAG)	2,00E-03	TargetScan Human	High (predicted)	TCTA	T cell leukemia translocation altered	Other	other
MIMAT0000443	miR-125b-5p (and other miRNAs w/seed CCCUGAG)	2,00E-03	miRecords	Experimentally Observed	TENM2	teneurin transmembrane protein 2	Plasma Membrane	other
MIMAT0000443	miR-125b-5p (and other miRNAs w/seed CCCUGAG)	2,00E-03	TargetScan Human	High (predicted)	TET2	tet methylcytosine dioxygenase 2	Nucleus	enzyme
MIMAT0000443	miR-125b-5p (and other miRNAs w/seed CCCUGAG)	2,00E-03	TargetScan Human	High (predicted)	THEMIS2	thymocyte selection associated family member 2	Other	other
MIMAT0000443	miR-125b-5p (and other miRNAs w/seed CCCUGAG)	2,00E-03	TargetScan Human	High (predicted)	TIFAB	TIFA inhibitor	Other	other
MIMAT0000443	miR-125b-5p (and other miRNAs w/seed CCCUGAG)	2,00E-03	TargetScan Human	High (predicted)	TINF2	TERF1 interacting nuclear factor 2	Nucleus	other
MIMAT0000443	miR-125b-5p (and other miRNAs w/seed CCCUGAG)	2,00E-03	TargetScan Human	High (predicted)	TMEM121B	transmembrane protein 121B	Nucleus	transcription regulator
MIMAT0000443	miR-125b-5p (and other miRNAs w/seed CCCUGAG)	2,00E-03	TargetScan Human	High (predicted)	TMEM135	transmembrane protein 135	Cytoplasm	other
MIMAT0000443	miR-125b-5p (and other miRNAs w/seed CCCUGAG)	2,00E-03	TargetScan Human	High (predicted)	TMEM161B	transmembrane protein 161B	Other	other
MIMAT0000443	miR-125b-5p (and other miRNAs w/seed CCCUGAG)	2,00E-03	TargetScan Human	High (predicted)	TMEM168	transmembrane protein 168	Cytoplasm	other
MIMAT0000443	miR-125b-5p (and other miRNAs w/seed CCCUGAG)	2,00E-03	TargetScan Human	High (predicted)	TMEM177	transmembrane protein 177	Cytoplasm	other
MIMAT0000443	miR-125b-5p (and other miRNAs w/seed CCCUGAG)	2,00E-03	TargetScan Human	High (predicted)	TMEM239	transmembrane protein 239	Other	other
MIMAT0000443	miR-125b-5p (and other miRNAs w/seed CCCUGAG)	2,00E-03	TargetScan Human	High (predicted)	TMLHE	trimethyllysine hydroxylase, epsilon	Cytoplasm	enzyme
MIMAT0000443	miR-125b-5p (and other miRNAs w/seed CCCUGAG)	2,00E-03	TargetScan Human	High (predicted)	TNFAIP3	TNF alpha induced protein 3	Nucleus	enzyme
MIMAT0000443	miR-125b-5p (and other miRNAs w/seed CCCUGAG)	2,00E-03	TargetScan Human	High (predicted)	TNFSF4	TNF superfamily member 4	Extracellular Space	cytokine
MIMAT0000443	miR-125b-5p (and other miRNAs w/seed CCCUGAG)	2,00E-03	TarBase,TargetScan Human	Experimentally Observed,High (predicted)	TOR2A	torsin family 2 member A	Extracellular Space	other
MIMAT0000443	miR-125b-5p (and other miRNAs w/seed CCCUGAG)	2,00E-03	Ingenuity Expert Findings,TargetScan Human,miRecords	Experimentally Observed,Moderate (predicted)	TP53	tumor protein p53	Nucleus	transcription regulator
MIMAT0000443	miR-125b-5p (and other miRNAs w/seed CCCUGAG)	2,00E-03	TargetScan Human	High (predicted)	TRIAP1	TP53 regulated inhibitor of apoptosis 1	Cytoplasm	other
MIMAT0000443	miR-125b-5p (and other miRNAs w/seed CCCUGAG)	2,00E-03	TargetScan Human	High (predicted)	TRIM71	tripartite motif containing 71	Cytoplasm	enzyme
MIMAT0000443	miR-125b-5p (and other miRNAs w/seed CCCUGAG)	2,00E-03	TargetScan Human	High (predicted)	TSEN54	tRNA splicing endonuclease subunit 54	Nucleus	enzyme
MIMAT0000443	miR-125b-5p (and other miRNAs w/seed CCCUGAG)	2,00E-03	TargetScan Human	High (predicted)	TSNARE1	t-SNARE domain containing 1	Other	other
MIMAT0000443	miR-125b-5p (and other miRNAs w/seed CCCUGAG)	2,00E-03	miRecords	Experimentally Observed	TSPAN8	tetraspanin 8	Plasma Membrane	other
MIMAT0000443	miR-125b-5p (and other miRNAs w/seed CCCUGAG)	2,00E-03	TargetScan Human	High (predicted)	TTC30B	tetratricopeptide repeat domain 30B	Extracellular Space	other
MIMAT0000443	miR-125b-5p (and other miRNAs w/seed CCCUGAG)	2,00E-03	TargetScan Human	High (predicted)	TTC7A	tetratricopeptide repeat domain 7A	Plasma Membrane	other
MIMAT0000443	miR-125b-5p (and other miRNAs w/seed CCCUGAG)	2,00E-03	TargetScan Human	High (predicted)	TTLL10	tubulin tyrosine ligase like 10	Cytoplasm	enzyme
MIMAT0000443	miR-125b-5p (and other miRNAs w/seed CCCUGAG)	2,00E-03	TargetScan Human	High (predicted)	TTPA	alpha tocopherol transfer protein	Cytoplasm	transporter
MIMAT0000443	miR-125b-5p (and other miRNAs w/seed CCCUGAG)	2,00E-03	TargetScan Human	High (predicted)	TYSND1	trypsin like peroxisomal matrix peptidase 1	Cytoplasm	peptidase
MIMAT0000443	miR-125b-5p (and other miRNAs w/seed CCCUGAG)	2,00E-03	TargetScan Human	High (predicted)	UBE2G1	ubiquitin conjugating enzyme E2 G1	Cytoplasm	enzyme
MIMAT0000443	miR-125b-5p (and other miRNAs w/seed CCCUGAG)	2,00E-03	miRecords	Experimentally Observed	UBE2I	ubiquitin conjugating enzyme E2 I	Nucleus	enzyme
MIMAT0000443	miR-125b-5p (and other miRNAs w/seed CCCUGAG)	2,00E-03	miRecords	Experimentally Observed	UGT2B15	UDP glucuronosyltransferase family 2 member B15	Cytoplasm	enzyme
MIMAT0000443	miR-125b-5p (and other miRNAs w/seed CCCUGAG)	2,00E-03	miRecords	Experimentally Observed	UGT2B17	UDP glucuronosyltransferase family 2 member B17	Cytoplasm	enzyme
MIMAT0000443	miR-125b-5p (and other miRNAs w/seed CCCUGAG)	2,00E-03	miRecords	Experimentally Observed	UGT2B28	UDP glucuronosyltransferase family 2 member B28	Cytoplasm	enzyme
MIMAT0000443	miR-125b-5p (and other miRNAs w/seed CCCUGAG)	2,00E-03	Ingenuity Expert Findings	Experimentally Observed	UVRAG	UV radiation resistance associated	Nucleus	other
MIMAT0000443	miR-125b-5p (and other miRNAs w/seed CCCUGAG)	2,00E-03	TargetScan Human	High (predicted)	VPS4B	vacuolar protein sorting 4 homolog B	Cytoplasm	transporter
MIMAT0000443	miR-125b-5p (and other miRNAs w/seed CCCUGAG)	2,00E-03	Ingenuity Expert Findings	Experimentally Observed	VSIR	V-set immunoregulatory receptor	Plasma Membrane	other
MIMAT0000443	miR-125b-5p (and other miRNAs w/seed CCCUGAG)	2,00E-03	TargetScan Human	High (predicted)	VTCN1	V-set domain containing T cell activation inhibitor 1	Plasma Membrane	other
MIMAT0000443	miR-125b-5p (and other miRNAs w/seed CCCUGAG)	2,00E-03	TargetScan Human	High (predicted)	VWC2	von Willebrand factor C domain containing 2	Extracellular Space	other
MIMAT0000443	miR-125b-5p (and other miRNAs w/seed CCCUGAG)	2,00E-03	TargetScan Human	High (predicted)	WARS1	tryptophanyl-tRNA synthetase 1	Cytoplasm	enzyme
MIMAT0000443	miR-125b-5p (and other miRNAs w/seed CCCUGAG)	2,00E-03	TargetScan Human	High (predicted)	ZFP62	ZFP62 zinc finger protein	Nucleus	transcription regulator
MIMAT0000443	miR-125b-5p (and other miRNAs w/seed CCCUGAG)	2,00E-03	TargetScan Human	High (predicted)	ZFYVE1	zinc finger FYVE-type containing 1	Cytoplasm	other
MIMAT0000443	miR-125b-5p (and other miRNAs w/seed CCCUGAG)	2,00E-03	TarBase,TargetScan Human	Experimentally Observed,Moderate (predicted)	ZNF385A	zinc finger protein 385A	Nucleus	other
MIMAT0000443	miR-125b-5p (and other miRNAs w/seed CCCUGAG)	2,00E-03	TargetScan Human	High (predicted)	ZNF436-AS1	ZNF436 antisense RNA 1	Other	other
MIMAT0000443	miR-125b-5p (and other miRNAs w/seed CCCUGAG)	2,00E-03	TargetScan Human	High (predicted)	ZNF460	zinc finger protein 460	Nucleus	transcription regulator
MIMAT0000443	miR-125b-5p (and other miRNAs w/seed CCCUGAG)	2,00E-03	TargetScan Human	High (predicted)	ZNF543	zinc finger protein 543	Other	other
MIMAT0000443	miR-125b-5p (and other miRNAs w/seed CCCUGAG)	2,00E-03	TargetScan Human	High (predicted)	ZNF624	zinc finger protein 624	Nucleus	transcription regulator
MIMAT0000443	miR-125b-5p (and other miRNAs w/seed CCCUGAG)	2,00E-03	TargetScan Human	High (predicted)	ZNF814	zinc finger protein 814	Other	other
MIMAT0000443	miR-125b-5p (and other miRNAs w/seed CCCUGAG)	2,00E-03	TargetScan Human	High (predicted)	ZSWIM4	zinc finger SWIM-type containing 4	Other	other
MIMAT0000443	miR-125b-5p (and other miRNAs w/seed CCCUGAG)	2,00E-03	TargetScan Human	High (predicted)	ZSWIM5	zinc finger SWIM-type containing 5	Extracellular Space	other
MIMAT0000443	miR-125b-5p (and other miRNAs w/seed CCCUGAG)	2,00E-03	TargetScan Human	High (predicted)	ZSWIM6	zinc finger SWIM-type containing 6	Extracellular Space	other
MIMAT0000445	miR-126a-3p (and other miRNAs w/seed CGUACCG)	7,00E-03	TargetScan Human	High (predicted)	ADAM9	ADAM metallopeptidase domain 9	Plasma Membrane	peptidase
MIMAT0000445	miR-126a-3p (and other miRNAs w/seed CGUACCG)	7,00E-03	TargetScan Human	High (predicted)	ANKRD10	ankyrin repeat domain 10	Nucleus	transcription regulator
MIMAT0000445	miR-126a-3p (and other miRNAs w/seed CGUACCG)	7,00E-03	TargetScan Human	High (predicted)	ARMCX1	armadillo repeat containing X-linked 1	Other	other
MIMAT0000445	miR-126a-3p (and other miRNAs w/seed CGUACCG)	7,00E-03	TargetScan Human	High (predicted)	CDKN2AIP	CDKN2A interacting protein	Nucleus	transcription regulator
MIMAT0000445	miR-126a-3p (and other miRNAs w/seed CGUACCG)	7,00E-03	TargetScan Human	High (predicted)	CFAP61	cilia and flagella associated protein 61	Cytoplasm	other
MIMAT0000445	miR-126a-3p (and other miRNAs w/seed CGUACCG)	7,00E-03	miRecords	Experimentally Observed	CRKL	CRK like proto-oncogene, adaptor protein	Cytoplasm	kinase
MIMAT0000445	miR-126a-3p (and other miRNAs w/seed CGUACCG)	7,00E-03	TargetScan Human	High (predicted)	DDX11	DEAD/H-box helicase 11	Cytoplasm	enzyme
MIMAT0000445	miR-126a-3p (and other miRNAs w/seed CGUACCG)	7,00E-03	TargetScan Human	High (predicted)	F8A1 (includes others)	coagulation factor VIII associated 1	Nucleus	other
MIMAT0000445	miR-126a-3p (and other miRNAs w/seed CGUACCG)	7,00E-03	TargetScan Human	High (predicted)	FBXO33	F-box protein 33	Other	other
MIMAT0000445	miR-126a-3p (and other miRNAs w/seed CGUACCG)	7,00E-03	TargetScan Human	High (predicted)	HERPUD1	homocysteine inducible ER protein with ubiquitin like domain 1	Cytoplasm	other
MIMAT0000445	miR-126a-3p (and other miRNAs w/seed CGUACCG)	7,00E-03	Ingenuity Expert Findings,TargetScan Human,miRecords	Experimentally Observed,Moderate (predicted)	IRS1	insulin receptor substrate 1	Cytoplasm	enzyme
MIMAT0000445	miR-126a-3p (and other miRNAs w/seed CGUACCG)	7,00E-03	TargetScan Human	High (predicted)	KANK2	KN motif and ankyrin repeat domains 2	Nucleus	transcription regulator
MIMAT0000445	miR-126a-3p (and other miRNAs w/seed CGUACCG)	7,00E-03	TargetScan Human	High (predicted)	KCNAB3	potassium voltage-gated channel subfamily A regulatory beta subunit 3	Plasma Membrane	ion channel
MIMAT0000445	miR-126a-3p (and other miRNAs w/seed CGUACCG)	7,00E-03	TargetScan Human	High (predicted)	KCNJ1	potassium inwardly rectifying channel subfamily J member 1	Plasma Membrane	ion channel
MIMAT0000445	miR-126a-3p (and other miRNAs w/seed CGUACCG)	7,00E-03	TargetScan Human	High (predicted)	LARP6	La ribonucleoprotein 6, translational regulator	Cytoplasm	other
MIMAT0000445	miR-126a-3p (and other miRNAs w/seed CGUACCG)	7,00E-03	TargetScan Human	High (predicted)	LNPK	lunapark, ER junction formation factor	Cytoplasm	other
MIMAT0000445	miR-126a-3p (and other miRNAs w/seed CGUACCG)	7,00E-03	TargetScan Human	High (predicted)	LPAR2	lysophosphatidic acid receptor 2	Plasma Membrane	G-protein coupled receptor
MIMAT0000445	miR-126a-3p (and other miRNAs w/seed CGUACCG)	7,00E-03	TargetScan Human	High (predicted)	MEF2B	myocyte enhancer factor 2B	Nucleus	transcription regulator
MIMAT0000445	miR-126a-3p (and other miRNAs w/seed CGUACCG)	7,00E-03	TargetScan Human	High (predicted)	MEX3C	mex-3 RNA binding family member C	Cytoplasm	enzyme
MIMAT0000445	miR-126a-3p (and other miRNAs w/seed CGUACCG)	7,00E-03	TargetScan Human	High (predicted)	PARP16	poly(ADP-ribose) polymerase family member 16	Cytoplasm	enzyme
MIMAT0000445	miR-126a-3p (and other miRNAs w/seed CGUACCG)	7,00E-03	TargetScan Human,miRecords	Experimentally Observed,High (predicted)	PIK3R2	phosphoinositide-3-kinase regulatory subunit 2	Cytoplasm	kinase
MIMAT0000445	miR-126a-3p (and other miRNAs w/seed CGUACCG)	7,00E-03	TargetScan Human	High (predicted)	PLK2	polo like kinase 2	Nucleus	kinase
MIMAT0000445	miR-126a-3p (and other miRNAs w/seed CGUACCG)	7,00E-03	TargetScan Human	High (predicted)	PLXNB2	plexin B2	Plasma Membrane	transmembrane receptor
MIMAT0000445	miR-126a-3p (and other miRNAs w/seed CGUACCG)	7,00E-03	TargetScan Human	High (predicted)	PMM1	phosphomannomutase 1	Cytoplasm	enzyme
MIMAT0000445	miR-126a-3p (and other miRNAs w/seed CGUACCG)	7,00E-03	TargetScan Human	High (predicted)	RGS3	regulator of G protein signaling 3	Nucleus	enzyme
MIMAT0000445	miR-126a-3p (and other miRNAs w/seed CGUACCG)	7,00E-03	TarBase	Experimentally Observed	SLC45A3	solute carrier family 45 member 3	Cytoplasm	transporter
MIMAT0000445	miR-126a-3p (and other miRNAs w/seed CGUACCG)	7,00E-03	TargetScan Human	High (predicted)	SLC7A5	solute carrier family 7 member 5	Plasma Membrane	transporter
MIMAT0000445	miR-126a-3p (and other miRNAs w/seed CGUACCG)	7,00E-03	TargetScan Human	High (predicted)	SOX2	SRY-box transcription factor 2	Nucleus	transcription regulator
MIMAT0000445	miR-126a-3p (and other miRNAs w/seed CGUACCG)	7,00E-03	TargetScan Human,miRecords	Experimentally Observed,High (predicted)	SPRED1	sprouty related EVH1 domain containing 1	Plasma Membrane	other
MIMAT0000445	miR-126a-3p (and other miRNAs w/seed CGUACCG)	7,00E-03	TargetScan Human	High (predicted)	SYT8	synaptotagmin 8	Cytoplasm	transporter
MIMAT0000445	miR-126a-3p (and other miRNAs w/seed CGUACCG)	7,00E-03	TargetScan Human	High (predicted)	TNFRSF10B	TNF receptor superfamily member 10b	Plasma Membrane	transmembrane receptor
MIMAT0000445	miR-126a-3p (and other miRNAs w/seed CGUACCG)	7,00E-03	TargetScan Human,miRecords	Experimentally Observed,Moderate (predicted)	TOM1	target of myb1 membrane trafficking protein	Cytoplasm	transporter
MIMAT0000445	miR-126a-3p (and other miRNAs w/seed CGUACCG)	7,00E-03	TargetScan Human	High (predicted)	TSC1	TSC complex subunit 1	Cytoplasm	other
MIMAT0000445	miR-126a-3p (and other miRNAs w/seed CGUACCG)	7,00E-03	TarBase,miRecords	Experimentally Observed	VCAM1	vascular cell adhesion molecule 1	Plasma Membrane	transmembrane receptor
MIMAT0000445	miR-126a-3p (and other miRNAs w/seed CGUACCG)	7,00E-03	miRecords	Experimentally Observed	VEGFA	vascular endothelial growth factor A	Extracellular Space	growth factor
MIMAT0000445	miR-126a-3p (and other miRNAs w/seed CGUACCG)	7,00E-03	TargetScan Human	High (predicted)	ZNF219	zinc finger protein 219	Nucleus	transcription regulator
MIMAT0000425	miR-130a-3p (and other miRNAs w/seed AGUGCAA)	1,40E-02	TargetScan Human	High (predicted)	ABRAXAS2	abraxas 2, BRISC complex subunit	Nucleus	other
MIMAT0000425	miR-130a-3p (and other miRNAs w/seed AGUGCAA)	1,40E-02	TargetScan Human	High (predicted)	ACADSB	acyl-CoA dehydrogenase short/branched chain	Cytoplasm	enzyme
MIMAT0000425	miR-130a-3p (and other miRNAs w/seed AGUGCAA)	1,40E-02	TargetScan Human	High (predicted)	ACBD5	acyl-CoA binding domain containing 5	Nucleus	other
MIMAT0000425	miR-130a-3p (and other miRNAs w/seed AGUGCAA)	1,40E-02	TargetScan Human	High (predicted)	ACVR1	activin A receptor type 1	Plasma Membrane	kinase
MIMAT0000425	miR-130a-3p (and other miRNAs w/seed AGUGCAA)	1,40E-02	TargetScan Human	High (predicted)	ANKRD44	ankyrin repeat domain 44	Other	other
MIMAT0000425	miR-130a-3p (and other miRNAs w/seed AGUGCAA)	1,40E-02	TargetScan Human	High (predicted)	APCDD1	APC down-regulated 1	Plasma Membrane	other
MIMAT0000425	miR-130a-3p (and other miRNAs w/seed AGUGCAA)	1,40E-02	TargetScan Human	High (predicted)	ARHGAP12	Rho GTPase activating protein 12	Cytoplasm	other
MIMAT0000425	miR-130a-3p (and other miRNAs w/seed AGUGCAA)	1,40E-02	TargetScan Human	High (predicted)	ARHGAP24	Rho GTPase activating protein 24	Cytoplasm	other
MIMAT0000425	miR-130a-3p (and other miRNAs w/seed AGUGCAA)	1,40E-02	TargetScan Human	High (predicted)	ARMT1	acidic residue methyltransferase 1	Other	enzyme
MIMAT0000425	miR-130a-3p (and other miRNAs w/seed AGUGCAA)	1,40E-02	TargetScan Human	High (predicted)	ATG16L1	autophagy related 16 like 1	Cytoplasm	enzyme
MIMAT0000425	miR-130a-3p (and other miRNAs w/seed AGUGCAA)	1,40E-02	Ingenuity Expert Findings,TargetScan Human	Experimentally Observed,Moderate (predicted)	ATG2B	autophagy related 2B	Cytoplasm	transporter
MIMAT0000425	miR-130a-3p (and other miRNAs w/seed AGUGCAA)	1,40E-02	TargetScan Human	High (predicted)	ATP2B2	ATPase plasma membrane Ca2+ transporting 2	Plasma Membrane	transporter
MIMAT0000425	miR-130a-3p (and other miRNAs w/seed AGUGCAA)	1,40E-02	TargetScan Human	High (predicted)	BHLHE41	basic helix-loop-helix family member e41	Nucleus	transcription regulator
MIMAT0000425	miR-130a-3p (and other miRNAs w/seed AGUGCAA)	1,40E-02	TargetScan Human	High (predicted)	BLZF1	basic leucine zipper nuclear factor 1	Cytoplasm	transcription regulator
MIMAT0000425	miR-130a-3p (and other miRNAs w/seed AGUGCAA)	1,40E-02	TargetScan Human	High (predicted)	BMT2	base methyltransferase of 25S rRNA 2 homolog	Cytoplasm	other
MIMAT0000425	miR-130a-3p (and other miRNAs w/seed AGUGCAA)	1,40E-02	TargetScan Human	High (predicted)	BTG1	BTG anti-proliferation factor 1	Nucleus	transcription regulator
MIMAT0000425	miR-130a-3p (and other miRNAs w/seed AGUGCAA)	1,40E-02	TargetScan Human	High (predicted)	C12orf75	chromosome 12 open reading frame 75	Other	other
MIMAT0000425	miR-130a-3p (and other miRNAs w/seed AGUGCAA)	1,40E-02	TargetScan Human	High (predicted)	C1S	complement C1s	Extracellular Space	peptidase
MIMAT0000425	miR-130a-3p (and other miRNAs w/seed AGUGCAA)	1,40E-02	TargetScan Human	High (predicted)	C2orf15	chromosome 2 open reading frame 15	Other	other
MIMAT0000425	miR-130a-3p (and other miRNAs w/seed AGUGCAA)	1,40E-02	TargetScan Human	High (predicted)	CA13	carbonic anhydrase 13	Cytoplasm	enzyme
MIMAT0000425	miR-130a-3p (and other miRNAs w/seed AGUGCAA)	1,40E-02	TargetScan Human	High (predicted)	CALM1 (includes others)	calmodulin 1	Cytoplasm	other
MIMAT0000425	miR-130a-3p (and other miRNAs w/seed AGUGCAA)	1,40E-02	TargetScan Human	High (predicted)	CBFB	core-binding factor subunit beta	Nucleus	transcription regulator
MIMAT0000425	miR-130a-3p (and other miRNAs w/seed AGUGCAA)	1,40E-02	TargetScan Human	High (predicted)	CBY1	chibby family member 1, beta catenin antagonist	Cytoplasm	other
MIMAT0000425	miR-130a-3p (and other miRNAs w/seed AGUGCAA)	1,40E-02	TargetScan Human	High (predicted)	CCDC126	coiled-coil domain containing 126	Other	other
MIMAT0000425	miR-130a-3p (and other miRNAs w/seed AGUGCAA)	1,40E-02	TargetScan Human	High (predicted)	CCL1	C-C motif chemokine ligand 1	Extracellular Space	cytokine
MIMAT0000425	miR-130a-3p (and other miRNAs w/seed AGUGCAA)	1,40E-02	TargetScan Human	High (predicted)	CCNY	cyclin Y	Nucleus	other
MIMAT0000425	miR-130a-3p (and other miRNAs w/seed AGUGCAA)	1,40E-02	TargetScan Human	High (predicted)	CCT6A	chaperonin containing TCP1 subunit 6A	Cytoplasm	other
MIMAT0000425	miR-130a-3p (and other miRNAs w/seed AGUGCAA)	1,40E-02	TargetScan Human	High (predicted)	CD69	CD69 molecule	Plasma Membrane	transmembrane receptor
MIMAT0000425	miR-130a-3p (and other miRNAs w/seed AGUGCAA)	1,40E-02	TargetScan Human	High (predicted)	CDK19	cyclin dependent kinase 19	Nucleus	kinase
MIMAT0000425	miR-130a-3p (and other miRNAs w/seed AGUGCAA)	1,40E-02	TargetScan Human	High (predicted)	CDK2AP2	cyclin dependent kinase 2 associated protein 2	Nucleus	other
MIMAT0000425	miR-130a-3p (and other miRNAs w/seed AGUGCAA)	1,40E-02	TargetScan Human	High (predicted)	CDS1	CDP-diacylglycerol synthase 1	Cytoplasm	enzyme
MIMAT0000425	miR-130a-3p (and other miRNAs w/seed AGUGCAA)	1,40E-02	TargetScan Human	High (predicted)	CENPO	centromere protein O	Nucleus	other
MIMAT0000425	miR-130a-3p (and other miRNAs w/seed AGUGCAA)	1,40E-02	TargetScan Human	High (predicted)	CERCAM	cerebral endothelial cell adhesion molecule	Other	other
MIMAT0000425	miR-130a-3p (and other miRNAs w/seed AGUGCAA)	1,40E-02	TargetScan Human	High (predicted)	CHMP3	charged multivesicular body protein 3	Cytoplasm	other
MIMAT0000425	miR-130a-3p (and other miRNAs w/seed AGUGCAA)	1,40E-02	TargetScan Human	High (predicted)	CHST1	carbohydrate sulfotransferase 1	Cytoplasm	enzyme
MIMAT0000425	miR-130a-3p (and other miRNAs w/seed AGUGCAA)	1,40E-02	TargetScan Human	High (predicted)	COX8C	cytochrome c oxidase subunit 8C	Cytoplasm	enzyme
MIMAT0000425	miR-130a-3p (and other miRNAs w/seed AGUGCAA)	1,40E-02	TargetScan Human	High (predicted)	CPEB1	cytoplasmic polyadenylation element binding protein 1	Cytoplasm	translation regulator
MIMAT0000425	miR-130a-3p (and other miRNAs w/seed AGUGCAA)	1,40E-02	TargetScan Human	High (predicted)	CPEB2	cytoplasmic polyadenylation element binding protein 2	Cytoplasm	translation regulator
MIMAT0000425	miR-130a-3p (and other miRNAs w/seed AGUGCAA)	1,40E-02	TargetScan Human	High (predicted)	CPEB3	cytoplasmic polyadenylation element binding protein 3	Cytoplasm	translation regulator
MIMAT0000425	miR-130a-3p (and other miRNAs w/seed AGUGCAA)	1,40E-02	TargetScan Human	High (predicted)	CPPED1	calcineurin like phosphoesterase domain containing 1	Cytoplasm	enzyme
MIMAT0000425	miR-130a-3p (and other miRNAs w/seed AGUGCAA)	1,40E-02	TarBase,TargetScan Human,miRecords	Experimentally Observed,Moderate (predicted)	CSF1	colony stimulating factor 1	Extracellular Space	cytokine
MIMAT0000425	miR-130a-3p (and other miRNAs w/seed AGUGCAA)	1,40E-02	TargetScan Human	High (predicted)	CXorf65	chromosome X open reading frame 65	Other	other
MIMAT0000425	miR-130a-3p (and other miRNAs w/seed AGUGCAA)	1,40E-02	TargetScan Human	High (predicted)	CYSLTR1	cysteinyl leukotriene receptor 1	Plasma Membrane	G-protein coupled receptor
MIMAT0000425	miR-130a-3p (and other miRNAs w/seed AGUGCAA)	1,40E-02	TargetScan Human	High (predicted)	DDX6	DEAD-box helicase 6	Nucleus	enzyme
MIMAT0000425	miR-130a-3p (and other miRNAs w/seed AGUGCAA)	1,40E-02	TargetScan Human	High (predicted)	DGKE	diacylglycerol kinase epsilon	Cytoplasm	kinase
MIMAT0000425	miR-130a-3p (and other miRNAs w/seed AGUGCAA)	1,40E-02	Ingenuity Expert Findings	Experimentally Observed	DICER1	dicer 1, ribonuclease III	Cytoplasm	enzyme
MIMAT0000425	miR-130a-3p (and other miRNAs w/seed AGUGCAA)	1,40E-02	TargetScan Human	High (predicted)	DSEL	dermatan sulfate epimerase like	Extracellular Space	enzyme
MIMAT0000425	miR-130a-3p (and other miRNAs w/seed AGUGCAA)	1,40E-02	TargetScan Human	High (predicted)	DYNC1LI2	dynein cytoplasmic 1 light intermediate chain 2	Cytoplasm	other
MIMAT0000425	miR-130a-3p (and other miRNAs w/seed AGUGCAA)	1,40E-02	TargetScan Human	High (predicted)	DYNLL2	dynein light chain LC8-type 2	Cytoplasm	other
MIMAT0000425	miR-130a-3p (and other miRNAs w/seed AGUGCAA)	1,40E-02	TargetScan Human	High (predicted)	ENPP5	ectonucleotide pyrophosphatase/phosphodiesterase family member 5	Extracellular Space	enzyme
MIMAT0000425	miR-130a-3p (and other miRNAs w/seed AGUGCAA)	1,40E-02	TargetScan Human	High (predicted)	ENPP6	ectonucleotide pyrophosphatase/phosphodiesterase 6	Cytoplasm	enzyme
MIMAT0000425	miR-130a-3p (and other miRNAs w/seed AGUGCAA)	1,40E-02	TargetScan Human	High (predicted)	EPB41L5	erythrocyte membrane protein band 4.1 like 5	Plasma Membrane	other
MIMAT0000425	miR-130a-3p (and other miRNAs w/seed AGUGCAA)	1,40E-02	TargetScan Human	High (predicted)	EPC2	enhancer of polycomb homolog 2	Other	other
MIMAT0000425	miR-130a-3p (and other miRNAs w/seed AGUGCAA)	1,40E-02	TargetScan Human	High (predicted)	EPS15	epidermal growth factor receptor pathway substrate 15	Cytoplasm	other
MIMAT0000425	miR-130a-3p (and other miRNAs w/seed AGUGCAA)	1,40E-02	TargetScan Human	High (predicted)	EREG	epiregulin	Extracellular Space	growth factor
MIMAT0000425	miR-130a-3p (and other miRNAs w/seed AGUGCAA)	1,40E-02	TargetScan Human	High (predicted)	ESR1	estrogen receptor 1	Nucleus	ligand-dependent nuclear receptor
MIMAT0000425	miR-130a-3p (and other miRNAs w/seed AGUGCAA)	1,40E-02	TargetScan Human	High (predicted)	FAM107B	family with sequence similarity 107 member B	Other	other
MIMAT0000425	miR-130a-3p (and other miRNAs w/seed AGUGCAA)	1,40E-02	TargetScan Human	High (predicted)	FBXO28	F-box protein 28	Nucleus	other
MIMAT0000425	miR-130a-3p (and other miRNAs w/seed AGUGCAA)	1,40E-02	TargetScan Human	High (predicted)	FBXO48	F-box protein 48	Other	other
MIMAT0000425	miR-130a-3p (and other miRNAs w/seed AGUGCAA)	1,40E-02	TargetScan Human	High (predicted)	FIBIN	fin bud initiation factor homolog	Cytoplasm	other
MIMAT0000425	miR-130a-3p (and other miRNAs w/seed AGUGCAA)	1,40E-02	TargetScan Human	High (predicted)	FICD	FIC domain protein adenylyltransferase	Nucleus	enzyme
MIMAT0000425	miR-130a-3p (and other miRNAs w/seed AGUGCAA)	1,40E-02	TargetScan Human	High (predicted)	FMR1	FMRP translational regulator 1	Cytoplasm	translation regulator
MIMAT0000425	miR-130a-3p (and other miRNAs w/seed AGUGCAA)	1,40E-02	TargetScan Human	High (predicted)	FNDC4	fibronectin type III domain containing 4	Extracellular Space	other
MIMAT0000425	miR-130a-3p (and other miRNAs w/seed AGUGCAA)	1,40E-02	TargetScan Human	High (predicted)	FOSL1	FOS like 1, AP-1 transcription factor subunit	Nucleus	transcription regulator
MIMAT0000425	miR-130a-3p (and other miRNAs w/seed AGUGCAA)	1,40E-02	TargetScan Human	High (predicted)	FRZB	frizzled related protein	Extracellular Space	other
MIMAT0000425	miR-130a-3p (and other miRNAs w/seed AGUGCAA)	1,40E-02	TargetScan Human	High (predicted)	G0S2	G0/G1 switch 2	Cytoplasm	other
MIMAT0000425	miR-130a-3p (and other miRNAs w/seed AGUGCAA)	1,40E-02	TargetScan Human	High (predicted)	G3BP2	G3BP stress granule assembly factor 2	Cytoplasm	enzyme
MIMAT0000425	miR-130a-3p (and other miRNAs w/seed AGUGCAA)	1,40E-02	TargetScan Human	High (predicted)	GABRR1	gamma-aminobutyric acid type A receptor subunit rho1	Plasma Membrane	ion channel
MIMAT0000425	miR-130a-3p (and other miRNAs w/seed AGUGCAA)	1,40E-02	TargetScan Human	High (predicted)	GADD45A	growth arrest and DNA damage inducible alpha	Nucleus	other
MIMAT0000425	miR-130a-3p (and other miRNAs w/seed AGUGCAA)	1,40E-02	TargetScan Human	High (predicted)	GAREM1	GRB2 associated regulator of MAPK1 subtype 1	Nucleus	other
MIMAT0000425	miR-130a-3p (and other miRNAs w/seed AGUGCAA)	1,40E-02	TargetScan Human	High (predicted)	GDA	guanine deaminase	Cytoplasm	enzyme
MIMAT0000425	miR-130a-3p (and other miRNAs w/seed AGUGCAA)	1,40E-02	TargetScan Human	High (predicted)	GJA1	gap junction protein alpha 1	Plasma Membrane	transporter
MIMAT0000425	miR-130a-3p (and other miRNAs w/seed AGUGCAA)	1,40E-02	TargetScan Human	High (predicted)	GLYATL1	glycine-N-acyltransferase like 1	Other	enzyme
MIMAT0000425	miR-130a-3p (and other miRNAs w/seed AGUGCAA)	1,40E-02	TargetScan Human	High (predicted)	HABP4	hyaluronan binding protein 4	Cytoplasm	other
MIMAT0000425	miR-130a-3p (and other miRNAs w/seed AGUGCAA)	1,40E-02	TargetScan Human	High (predicted)	HADHA	hydroxyacyl-CoA dehydrogenase trifunctional multienzyme complex subunit alpha	Cytoplasm	enzyme
MIMAT0000425	miR-130a-3p (and other miRNAs w/seed AGUGCAA)	1,40E-02	TargetScan Human	High (predicted)	HBP1	HMG-box transcription factor 1	Nucleus	transcription regulator
MIMAT0000425	miR-130a-3p (and other miRNAs w/seed AGUGCAA)	1,40E-02	TargetScan Human	High (predicted)	HHEX	hematopoietically expressed homeobox	Nucleus	transcription regulator
MIMAT0000425	miR-130a-3p (and other miRNAs w/seed AGUGCAA)	1,40E-02	TargetScan Human	High (predicted)	HIVEP2	HIVEP zinc finger 2	Nucleus	transcription regulator
MIMAT0000425	miR-130a-3p (and other miRNAs w/seed AGUGCAA)	1,40E-02	TargetScan Human	High (predicted)	HOXA3	homeobox A3	Nucleus	transcription regulator
MIMAT0000425	miR-130a-3p (and other miRNAs w/seed AGUGCAA)	1,40E-02	TarBase,TargetScan Human,miRecords	Experimentally Observed,Moderate (predicted)	HOXA5	homeobox A5	Nucleus	transcription regulator
MIMAT0000425	miR-130a-3p (and other miRNAs w/seed AGUGCAA)	1,40E-02	TargetScan Human	High (predicted)	HOXB1	homeobox B1	Nucleus	transcription regulator
MIMAT0000425	miR-130a-3p (and other miRNAs w/seed AGUGCAA)	1,40E-02	TargetScan Human	High (predicted)	HPRT1	hypoxanthine phosphoribosyltransferase 1	Cytoplasm	enzyme
MIMAT0000425	miR-130a-3p (and other miRNAs w/seed AGUGCAA)	1,40E-02	TargetScan Human	High (predicted)	HS3ST5	heparan sulfate-glucosamine 3-sulfotransferase 5	Cytoplasm	enzyme
MIMAT0000425	miR-130a-3p (and other miRNAs w/seed AGUGCAA)	1,40E-02	TargetScan Human	High (predicted)	IER3IP1	immediate early response 3 interacting protein 1	Cytoplasm	other
MIMAT0000425	miR-130a-3p (and other miRNAs w/seed AGUGCAA)	1,40E-02	TargetScan Human	High (predicted)	IGF1	insulin like growth factor 1	Extracellular Space	growth factor
MIMAT0000425	miR-130a-3p (and other miRNAs w/seed AGUGCAA)	1,40E-02	TargetScan Human	High (predicted)	IL10RB	interleukin 10 receptor subunit beta	Plasma Membrane	transmembrane receptor
MIMAT0000425	miR-130a-3p (and other miRNAs w/seed AGUGCAA)	1,40E-02	TargetScan Human	High (predicted)	IMPDH1	inosine monophosphate dehydrogenase 1	Cytoplasm	enzyme
MIMAT0000425	miR-130a-3p (and other miRNAs w/seed AGUGCAA)	1,40E-02	TargetScan Human	High (predicted)	IRF1	interferon regulatory factor 1	Nucleus	transcription regulator
MIMAT0000425	miR-130a-3p (and other miRNAs w/seed AGUGCAA)	1,40E-02	TargetScan Human	High (predicted)	JARID2	jumonji and AT-rich interaction domain containing 2	Nucleus	transcription regulator
MIMAT0000425	miR-130a-3p (and other miRNAs w/seed AGUGCAA)	1,40E-02	TargetScan Human	High (predicted)	KALRN	kalirin RhoGEF kinase	Cytoplasm	kinase
MIMAT0000425	miR-130a-3p (and other miRNAs w/seed AGUGCAA)	1,40E-02	TargetScan Human	High (predicted)	KBTBD8	kelch repeat and BTB domain containing 8	Cytoplasm	other
MIMAT0000425	miR-130a-3p (and other miRNAs w/seed AGUGCAA)	1,40E-02	TargetScan Human	High (predicted)	KCNA4	potassium voltage-gated channel subfamily A member 4	Plasma Membrane	ion channel
MIMAT0000425	miR-130a-3p (and other miRNAs w/seed AGUGCAA)	1,40E-02	TargetScan Human	High (predicted)	KCNJ10	potassium inwardly rectifying channel subfamily J member 10	Plasma Membrane	ion channel
MIMAT0000425	miR-130a-3p (and other miRNAs w/seed AGUGCAA)	1,40E-02	TargetScan Human	High (predicted)	KDM2A	lysine demethylase 2A	Nucleus	enzyme
MIMAT0000425	miR-130a-3p (and other miRNAs w/seed AGUGCAA)	1,40E-02	TargetScan Human	High (predicted)	KLF3	Kruppel like factor 3	Nucleus	transcription regulator
MIMAT0000425	miR-130a-3p (and other miRNAs w/seed AGUGCAA)	1,40E-02	TargetScan Human	High (predicted)	KLF7	Kruppel like factor 7	Nucleus	transcription regulator
MIMAT0000425	miR-130a-3p (and other miRNAs w/seed AGUGCAA)	1,40E-02	TargetScan Human	High (predicted)	KRT76	keratin 76	Cytoplasm	other
MIMAT0000425	miR-130a-3p (and other miRNAs w/seed AGUGCAA)	1,40E-02	TargetScan Human	High (predicted)	KRTAP26-1	keratin associated protein 26-1	Cytoplasm	other
MIMAT0000425	miR-130a-3p (and other miRNAs w/seed AGUGCAA)	1,40E-02	TargetScan Human	High (predicted)	LCOR	ligand dependent nuclear receptor corepressor	Nucleus	transcription regulator
MIMAT0000425	miR-130a-3p (and other miRNAs w/seed AGUGCAA)	1,40E-02	TargetScan Human	High (predicted)	LDAH	lipid droplet associated hydrolase	Cytoplasm	enzyme
MIMAT0000425	miR-130a-3p (and other miRNAs w/seed AGUGCAA)	1,40E-02	TargetScan Human	High (predicted)	LDLR	low density lipoprotein receptor	Plasma Membrane	transporter
MIMAT0000425	miR-130a-3p (and other miRNAs w/seed AGUGCAA)	1,40E-02	TargetScan Human	High (predicted)	LINC01521	long intergenic non-protein coding RNA 1521	Other	other
MIMAT0000425	miR-130a-3p (and other miRNAs w/seed AGUGCAA)	1,40E-02	TargetScan Human	High (predicted)	LOC101927727	uncharacterized LOC101927727	Other	other
MIMAT0000425	miR-130a-3p (and other miRNAs w/seed AGUGCAA)	1,40E-02	TargetScan Human	High (predicted)	LONRF1	LON peptidase N-terminal domain and ring finger 1	Cytoplasm	other
MIMAT0000425	miR-130a-3p (and other miRNAs w/seed AGUGCAA)	1,40E-02	TargetScan Human	High (predicted)	LRIG1	leucine rich repeats and immunoglobulin like domains 1	Extracellular Space	other
MIMAT0000425	miR-130a-3p (and other miRNAs w/seed AGUGCAA)	1,40E-02	TargetScan Human	High (predicted)	LRP8	LDL receptor related protein 8	Plasma Membrane	transmembrane receptor
MIMAT0000425	miR-130a-3p (and other miRNAs w/seed AGUGCAA)	1,40E-02	TargetScan Human	High (predicted)	LRRK2	leucine rich repeat kinase 2	Cytoplasm	kinase
MIMAT0000425	miR-130a-3p (and other miRNAs w/seed AGUGCAA)	1,40E-02	TargetScan Human	High (predicted)	LSMEM1	leucine rich single-pass membrane protein 1	Cytoplasm	other
MIMAT0000425	miR-130a-3p (and other miRNAs w/seed AGUGCAA)	1,40E-02	TargetScan Human	High (predicted)	MACIR	macrophage immunometabolism regulator	Cytoplasm	other
MIMAT0000425	miR-130a-3p (and other miRNAs w/seed AGUGCAA)	1,40E-02	TargetScan Human	High (predicted)	MACROD2	mono-ADP ribosylhydrolase 2	Nucleus	enzyme
MIMAT0000425	miR-130a-3p (and other miRNAs w/seed AGUGCAA)	1,40E-02	TargetScan Human	High (predicted)	MAF	MAF bZIP transcription factor	Nucleus	transcription regulator
MIMAT0000425	miR-130a-3p (and other miRNAs w/seed AGUGCAA)	1,40E-02	TarBase,TargetScan Human,miRecords	Experimentally Observed,Moderate (predicted)	MAFB	MAF bZIP transcription factor B	Nucleus	transcription regulator
MIMAT0000425	miR-130a-3p (and other miRNAs w/seed AGUGCAA)	1,40E-02	TargetScan Human	High (predicted)	MAP3K13	mitogen-activated protein kinase kinase kinase 13	Cytoplasm	kinase
MIMAT0000425	miR-130a-3p (and other miRNAs w/seed AGUGCAA)	1,40E-02	TargetScan Human	High (predicted)	MBNL1	muscleblind like splicing regulator 1	Nucleus	other
MIMAT0000425	miR-130a-3p (and other miRNAs w/seed AGUGCAA)	1,40E-02	TargetScan Human	High (predicted)	MDM4	MDM4 regulator of p53	Nucleus	transcription regulator
MIMAT0000425	miR-130a-3p (and other miRNAs w/seed AGUGCAA)	1,40E-02	TargetScan Human	High (predicted)	MEIS1	Meis homeobox 1	Nucleus	transcription regulator
MIMAT0000425	miR-130a-3p (and other miRNAs w/seed AGUGCAA)	1,40E-02	TarBase,TargetScan Human,miRecords	Experimentally Observed,High (predicted)	MEOX2	mesenchyme homeobox 2	Nucleus	transcription regulator
MIMAT0000425	miR-130a-3p (and other miRNAs w/seed AGUGCAA)	1,40E-02	TargetScan Human	High (predicted)	MET	MET proto-oncogene, receptor tyrosine kinase	Plasma Membrane	kinase
MIMAT0000425	miR-130a-3p (and other miRNAs w/seed AGUGCAA)	1,40E-02	TargetScan Human	High (predicted)	MID1IP1	MID1 interacting protein 1	Cytoplasm	other
MIMAT0000425	miR-130a-3p (and other miRNAs w/seed AGUGCAA)	1,40E-02	TargetScan Human	High (predicted)	MIER1	MIER1 transcriptional regulator	Nucleus	transcription regulator
MIMAT0000425	miR-130a-3p (and other miRNAs w/seed AGUGCAA)	1,40E-02	TargetScan Human	High (predicted)	MIGA1	mitoguardin 1	Plasma Membrane	other
MIMAT0000425	miR-130a-3p (and other miRNAs w/seed AGUGCAA)	1,40E-02	TargetScan Human	High (predicted)	MMGT1	membrane magnesium transporter 1	Cytoplasm	transporter
MIMAT0000425	miR-130a-3p (and other miRNAs w/seed AGUGCAA)	1,40E-02	TargetScan Human	High (predicted)	MMP19	matrix metallopeptidase 19	Extracellular Space	peptidase
MIMAT0000425	miR-130a-3p (and other miRNAs w/seed AGUGCAA)	1,40E-02	TargetScan Human	High (predicted)	MTCL1	microtubule crosslinking factor 1	Cytoplasm	other
MIMAT0000425	miR-130a-3p (and other miRNAs w/seed AGUGCAA)	1,40E-02	TargetScan Human	High (predicted)	MTMR10	myotubularin related protein 10	Cytoplasm	other
MIMAT0000425	miR-130a-3p (and other miRNAs w/seed AGUGCAA)	1,40E-02	TargetScan Human	High (predicted)	MTMR6	myotubularin related protein 6	Cytoplasm	phosphatase
MIMAT0000425	miR-130a-3p (and other miRNAs w/seed AGUGCAA)	1,40E-02	TargetScan Human	High (predicted)	MTMR9	myotubularin related protein 9	Cytoplasm	phosphatase
MIMAT0000425	miR-130a-3p (and other miRNAs w/seed AGUGCAA)	1,40E-02	TargetScan Human	High (predicted)	MXD1	MAX dimerization protein 1	Nucleus	transcription regulator
MIMAT0000425	miR-130a-3p (and other miRNAs w/seed AGUGCAA)	1,40E-02	TargetScan Human	High (predicted)	MYBL1	MYB proto-oncogene like 1	Nucleus	transcription regulator
MIMAT0000425	miR-130a-3p (and other miRNAs w/seed AGUGCAA)	1,40E-02	TargetScan Human	High (predicted)	NABP1	nucleic acid binding protein 1	Nucleus	other
MIMAT0000425	miR-130a-3p (and other miRNAs w/seed AGUGCAA)	1,40E-02	TargetScan Human	High (predicted)	NEUROG1	neurogenin 1	Nucleus	transcription regulator
MIMAT0000425	miR-130a-3p (and other miRNAs w/seed AGUGCAA)	1,40E-02	TargetScan Human	High (predicted)	NFIA	nuclear factor I A	Nucleus	transcription regulator
MIMAT0000425	miR-130a-3p (and other miRNAs w/seed AGUGCAA)	1,40E-02	TargetScan Human	High (predicted)	NPEPL1	aminopeptidase like 1	Nucleus	peptidase
MIMAT0000425	miR-130a-3p (and other miRNAs w/seed AGUGCAA)	1,40E-02	TargetScan Human	High (predicted)	NPNT	nephronectin	Plasma Membrane	other
MIMAT0000425	miR-130a-3p (and other miRNAs w/seed AGUGCAA)	1,40E-02	TargetScan Human	High (predicted)	NPTX1	neuronal pentraxin 1	Extracellular Space	other
MIMAT0000425	miR-130a-3p (and other miRNAs w/seed AGUGCAA)	1,40E-02	TargetScan Human	High (predicted)	NRBF2	nuclear receptor binding factor 2	Nucleus	transcription regulator
MIMAT0000425	miR-130a-3p (and other miRNAs w/seed AGUGCAA)	1,40E-02	TargetScan Human	High (predicted)	OPN5	opsin 5	Plasma Membrane	G-protein coupled receptor
MIMAT0000425	miR-130a-3p (and other miRNAs w/seed AGUGCAA)	1,40E-02	TargetScan Human	High (predicted)	OTUD3	OTU deubiquitinase 3	Cytoplasm	peptidase
MIMAT0000425	miR-130a-3p (and other miRNAs w/seed AGUGCAA)	1,40E-02	TargetScan Human	High (predicted)	PAN3	poly(A) specific ribonuclease subunit PAN3	Cytoplasm	enzyme
MIMAT0000425	miR-130a-3p (and other miRNAs w/seed AGUGCAA)	1,40E-02	TargetScan Human	High (predicted)	PBOV1	prostate and breast cancer overexpressed 1	Nucleus	other
MIMAT0000425	miR-130a-3p (and other miRNAs w/seed AGUGCAA)	1,40E-02	TargetScan Human	High (predicted)	PCDHB4	protocadherin beta 4	Plasma Membrane	other
MIMAT0000425	miR-130a-3p (and other miRNAs w/seed AGUGCAA)	1,40E-02	TargetScan Human	High (predicted)	PCNX1	pecanex 1	Plasma Membrane	other
MIMAT0000425	miR-130a-3p (and other miRNAs w/seed AGUGCAA)	1,40E-02	TargetScan Human	High (predicted)	PDZD11	PDZ domain containing 11	Extracellular Space	other
MIMAT0000425	miR-130a-3p (and other miRNAs w/seed AGUGCAA)	1,40E-02	TargetScan Human	High (predicted)	PHAF1	phagosome assembly factor 1	Cytoplasm	other
MIMAT0000425	miR-130a-3p (and other miRNAs w/seed AGUGCAA)	1,40E-02	TargetScan Human	High (predicted)	PHF14	PHD finger protein 14	Nucleus	other
MIMAT0000425	miR-130a-3p (and other miRNAs w/seed AGUGCAA)	1,40E-02	TargetScan Human	High (predicted)	PHF20	PHD finger protein 20	Nucleus	transcription regulator
MIMAT0000425	miR-130a-3p (and other miRNAs w/seed AGUGCAA)	1,40E-02	TargetScan Human	High (predicted)	PIANP	PILR alpha associated neural protein	Plasma Membrane	other
MIMAT0000425	miR-130a-3p (and other miRNAs w/seed AGUGCAA)	1,40E-02	TargetScan Human	High (predicted)	PIGA	phosphatidylinositol glycan anchor biosynthesis class A	Cytoplasm	enzyme
MIMAT0000425	miR-130a-3p (and other miRNAs w/seed AGUGCAA)	1,40E-02	TargetScan Human	High (predicted)	PIK3CB	phosphatidylinositol-4,5-bisphosphate 3-kinase catalytic subunit beta	Cytoplasm	kinase
MIMAT0000425	miR-130a-3p (and other miRNAs w/seed AGUGCAA)	1,40E-02	TargetScan Human	High (predicted)	PIP4P2	phosphatidylinositol-4,5-bisphosphate 4-phosphatase 2	Cytoplasm	phosphatase
MIMAT0000425	miR-130a-3p (and other miRNAs w/seed AGUGCAA)	1,40E-02	TargetScan Human	High (predicted)	PLSCR4	phospholipid scramblase 4	Plasma Membrane	enzyme
MIMAT0000425	miR-130a-3p (and other miRNAs w/seed AGUGCAA)	1,40E-02	TargetScan Human	High (predicted)	PMEPA1	prostate transmembrane protein, androgen induced 1	Plasma Membrane	other
MIMAT0000425	miR-130a-3p (and other miRNAs w/seed AGUGCAA)	1,40E-02	TargetScan Human	High (predicted)	POP7	POP7 homolog, ribonuclease P/MRP subunit	Nucleus	enzyme
MIMAT0000425	miR-130a-3p (and other miRNAs w/seed AGUGCAA)	1,40E-02	TargetScan Human	High (predicted)	POU6F1	POU class 6 homeobox 1	Nucleus	transcription regulator
MIMAT0000425	miR-130a-3p (and other miRNAs w/seed AGUGCAA)	1,40E-02	TargetScan Human	High (predicted)	PPARG	peroxisome proliferator activated receptor gamma	Nucleus	ligand-dependent nuclear receptor
MIMAT0000425	miR-130a-3p (and other miRNAs w/seed AGUGCAA)	1,40E-02	TargetScan Human	High (predicted)	PRR13	proline rich 13	Nucleus	other
MIMAT0000425	miR-130a-3p (and other miRNAs w/seed AGUGCAA)	1,40E-02	TargetScan Human	High (predicted)	PTEN	phosphatase and tensin homolog	Cytoplasm	phosphatase
MIMAT0000425	miR-130a-3p (and other miRNAs w/seed AGUGCAA)	1,40E-02	TargetScan Human	High (predicted)	PTH	parathyroid hormone	Extracellular Space	other
MIMAT0000425	miR-130a-3p (and other miRNAs w/seed AGUGCAA)	1,40E-02	TargetScan Human	High (predicted)	PTP4A1	protein tyrosine phosphatase 4A1	Cytoplasm	phosphatase
MIMAT0000425	miR-130a-3p (and other miRNAs w/seed AGUGCAA)	1,40E-02	TargetScan Human	High (predicted)	PURG	purine rich element binding protein G	Other	other
MIMAT0000425	miR-130a-3p (and other miRNAs w/seed AGUGCAA)	1,40E-02	TargetScan Human	High (predicted)	PXK	PX domain containing serine/threonine kinase like	Cytoplasm	kinase
MIMAT0000425	miR-130a-3p (and other miRNAs w/seed AGUGCAA)	1,40E-02	TargetScan Human	High (predicted)	PXYLP1	2-phosphoxylose phosphatase 1	Cytoplasm	phosphatase
MIMAT0000425	miR-130a-3p (and other miRNAs w/seed AGUGCAA)	1,40E-02	TargetScan Human	High (predicted)	QKI	QKI, KH domain containing RNA binding	Nucleus	other
MIMAT0000425	miR-130a-3p (and other miRNAs w/seed AGUGCAA)	1,40E-02	TargetScan Human	High (predicted)	RAB30	RAB30, member RAS oncogene family	Cytoplasm	enzyme
MIMAT0000425	miR-130a-3p (and other miRNAs w/seed AGUGCAA)	1,40E-02	TargetScan Human	High (predicted)	RAI2	retinoic acid induced 2	Other	other
MIMAT0000425	miR-130a-3p (and other miRNAs w/seed AGUGCAA)	1,40E-02	TargetScan Human	High (predicted)	RAP2C	RAP2C, member of RAS oncogene family	Cytoplasm	enzyme
MIMAT0000425	miR-130a-3p (and other miRNAs w/seed AGUGCAA)	1,40E-02	TargetScan Human	High (predicted)	RBBP8	RB binding protein 8, endonuclease	Nucleus	enzyme
MIMAT0000425	miR-130a-3p (and other miRNAs w/seed AGUGCAA)	1,40E-02	TargetScan Human	High (predicted)	RBM25	RNA binding motif protein 25	Nucleus	other
MIMAT0000425	miR-130a-3p (and other miRNAs w/seed AGUGCAA)	1,40E-02	TargetScan Human	High (predicted)	RFX7	regulatory factor X7	Nucleus	transcription regulator
MIMAT0000425	miR-130a-3p (and other miRNAs w/seed AGUGCAA)	1,40E-02	TargetScan Human	High (predicted)	RNF103-CHMP3	RNF103-CHMP3 readthrough	Other	other
MIMAT0000425	miR-130a-3p (and other miRNAs w/seed AGUGCAA)	1,40E-02	TargetScan Human	High (predicted)	RNF38	ring finger protein 38	Nucleus	enzyme
MIMAT0000425	miR-130a-3p (and other miRNAs w/seed AGUGCAA)	1,40E-02	TargetScan Human	High (predicted)	RP11_113D66		Other	other
MIMAT0000425	miR-130a-3p (and other miRNAs w/seed AGUGCAA)	1,40E-02	TargetScan Human	High (predicted)	RP11_65D242		Other	other
MIMAT0000425	miR-130a-3p (and other miRNAs w/seed AGUGCAA)	1,40E-02	TargetScan Human	High (predicted)	RPS6KA5	ribosomal protein S6 kinase A5	Nucleus	kinase
MIMAT0000425	miR-130a-3p (and other miRNAs w/seed AGUGCAA)	1,40E-02	TargetScan Human	High (predicted)	RRAGD	Ras related GTP binding D	Cytoplasm	enzyme
MIMAT0000425	miR-130a-3p (and other miRNAs w/seed AGUGCAA)	1,40E-02	TargetScan Human	High (predicted)	RTCA	RNA 3'-terminal phosphate cyclase	Nucleus	enzyme
MIMAT0000425	miR-130a-3p (and other miRNAs w/seed AGUGCAA)	1,40E-02	TargetScan Human	High (predicted)	RTN1	reticulon 1	Cytoplasm	other
MIMAT0000425	miR-130a-3p (and other miRNAs w/seed AGUGCAA)	1,40E-02	TargetScan Human	High (predicted)	SBF2	SET binding factor 2	Cytoplasm	other
MIMAT0000425	miR-130a-3p (and other miRNAs w/seed AGUGCAA)	1,40E-02	TargetScan Human	High (predicted)	SCRG1	stimulator of chondrogenesis 1	Extracellular Space	other
MIMAT0000425	miR-130a-3p (and other miRNAs w/seed AGUGCAA)	1,40E-02	TargetScan Human	High (predicted)	SEC23B	SEC23 homolog B, COPII coat complex component	Extracellular Space	transporter
MIMAT0000425	miR-130a-3p (and other miRNAs w/seed AGUGCAA)	1,40E-02	TargetScan Human	High (predicted)	SECISBP2L	SECIS binding protein 2 like	Other	other
MIMAT0000425	miR-130a-3p (and other miRNAs w/seed AGUGCAA)	1,40E-02	TargetScan Human	High (predicted)	SH3D19	SH3 domain containing 19	Plasma Membrane	other
MIMAT0000425	miR-130a-3p (and other miRNAs w/seed AGUGCAA)	1,40E-02	TargetScan Human	High (predicted)	SHLD2	shieldin complex subunit 2	Extracellular Space	other
MIMAT0000425	miR-130a-3p (and other miRNAs w/seed AGUGCAA)	1,40E-02	TargetScan Human	High (predicted)	SIX6	SIX homeobox 6	Nucleus	transcription regulator
MIMAT0000425	miR-130a-3p (and other miRNAs w/seed AGUGCAA)	1,40E-02	TargetScan Human	High (predicted)	SKIDA1	SKI/DACH domain containing 1	Other	other
MIMAT0000425	miR-130a-3p (and other miRNAs w/seed AGUGCAA)	1,40E-02	TargetScan Human	High (predicted)	SLAIN1	SLAIN motif family member 1	Other	other
MIMAT0000425	miR-130a-3p (and other miRNAs w/seed AGUGCAA)	1,40E-02	TargetScan Human	High (predicted)	SLC10A3	solute carrier family 10 member 3	Plasma Membrane	transporter
MIMAT0000425	miR-130a-3p (and other miRNAs w/seed AGUGCAA)	1,40E-02	TargetScan Human	High (predicted)	SLC25A32	solute carrier family 25 member 32	Cytoplasm	transporter
MIMAT0000425	miR-130a-3p (and other miRNAs w/seed AGUGCAA)	1,40E-02	TargetScan Human	High (predicted)	SLC2A4RG	SLC2A4 regulator	Cytoplasm	transcription regulator
MIMAT0000425	miR-130a-3p (and other miRNAs w/seed AGUGCAA)	1,40E-02	TargetScan Human	High (predicted)	SLC44A1	solute carrier family 44 member 1	Plasma Membrane	transporter
MIMAT0000425	miR-130a-3p (and other miRNAs w/seed AGUGCAA)	1,40E-02	TargetScan Human	High (predicted)	SLC6A6	solute carrier family 6 member 6	Plasma Membrane	transporter
MIMAT0000425	miR-130a-3p (and other miRNAs w/seed AGUGCAA)	1,40E-02	Ingenuity Expert Findings	Experimentally Observed	SMAD4	SMAD family member 4	Nucleus	transcription regulator
MIMAT0000425	miR-130a-3p (and other miRNAs w/seed AGUGCAA)	1,40E-02	TargetScan Human	High (predicted)	SMARCD2	SWI/SNF related, matrix associated, actin dependent regulator of chromatin, subfamily d, member 2	Nucleus	transcription regulator
MIMAT0000425	miR-130a-3p (and other miRNAs w/seed AGUGCAA)	1,40E-02	TargetScan Human	High (predicted)	SMOC1	SPARC related modular calcium binding 1	Extracellular Space	other
MIMAT0000425	miR-130a-3p (and other miRNAs w/seed AGUGCAA)	1,40E-02	TargetScan Human	High (predicted)	SNAP25	synaptosome associated protein 25	Plasma Membrane	transporter
MIMAT0000425	miR-130a-3p (and other miRNAs w/seed AGUGCAA)	1,40E-02	TargetScan Human	High (predicted)	SNX2	sorting nexin 2	Cytoplasm	transporter
MIMAT0000425	miR-130a-3p (and other miRNAs w/seed AGUGCAA)	1,40E-02	TargetScan Human	High (predicted)	SNX5	sorting nexin 5	Cytoplasm	transporter
MIMAT0000425	miR-130a-3p (and other miRNAs w/seed AGUGCAA)	1,40E-02	TargetScan Human	High (predicted)	SOCS5	suppressor of cytokine signaling 5	Extracellular Space	cytokine
MIMAT0000425	miR-130a-3p (and other miRNAs w/seed AGUGCAA)	1,40E-02	TargetScan Human	High (predicted)	SOS2	SOS Ras/Rho guanine nucleotide exchange factor 2	Cytoplasm	other
MIMAT0000425	miR-130a-3p (and other miRNAs w/seed AGUGCAA)	1,40E-02	TargetScan Human	High (predicted)	SPART	spartin	Cytoplasm	other
MIMAT0000425	miR-130a-3p (and other miRNAs w/seed AGUGCAA)	1,40E-02	TargetScan Human	High (predicted)	SRSF2	serine and arginine rich splicing factor 2	Nucleus	transcription regulator
MIMAT0000425	miR-130a-3p (and other miRNAs w/seed AGUGCAA)	1,40E-02	TargetScan Human	High (predicted)	ST18	ST18 C2H2C-type zinc finger transcription factor	Nucleus	transcription regulator
MIMAT0000425	miR-130a-3p (and other miRNAs w/seed AGUGCAA)	1,40E-02	TargetScan Human	High (predicted)	STEAP4	STEAP4 metalloreductase	Plasma Membrane	enzyme
MIMAT0000425	miR-130a-3p (and other miRNAs w/seed AGUGCAA)	1,40E-02	TargetScan Human	High (predicted)	STIM2	stromal interaction molecule 2	Plasma Membrane	transporter
MIMAT0000425	miR-130a-3p (and other miRNAs w/seed AGUGCAA)	1,40E-02	TargetScan Human	High (predicted)	STIMATE	STIM activating enhancer	Cytoplasm	other
MIMAT0000425	miR-130a-3p (and other miRNAs w/seed AGUGCAA)	1,40E-02	TargetScan Human	High (predicted)	STK33	serine/threonine kinase 33	Cytoplasm	kinase
MIMAT0000425	miR-130a-3p (and other miRNAs w/seed AGUGCAA)	1,40E-02	TargetScan Human	High (predicted)	STX6	syntaxin 6	Cytoplasm	transporter
MIMAT0000425	miR-130a-3p (and other miRNAs w/seed AGUGCAA)	1,40E-02	TargetScan Human	High (predicted)	SYBU	syntabulin	Cytoplasm	other
MIMAT0000425	miR-130a-3p (and other miRNAs w/seed AGUGCAA)	1,40E-02	TarBase,TargetScan Human	Experimentally Observed,Moderate (predicted)	TAC1	tachykinin precursor 1	Extracellular Space	other
MIMAT0000425	miR-130a-3p (and other miRNAs w/seed AGUGCAA)	1,40E-02	TargetScan Human	High (predicted)	TENT2	terminal nucleotidyltransferase 2	Nucleus	enzyme
MIMAT0000425	miR-130a-3p (and other miRNAs w/seed AGUGCAA)	1,40E-02	TargetScan Human	High (predicted)	TES	testin LIM domain protein	Plasma Membrane	other
MIMAT0000425	miR-130a-3p (and other miRNAs w/seed AGUGCAA)	1,40E-02	TargetScan Human	High (predicted)	TFB1M	transcription factor B1, mitochondrial	Cytoplasm	transcription regulator
MIMAT0000425	miR-130a-3p (and other miRNAs w/seed AGUGCAA)	1,40E-02	TargetScan Human	High (predicted)	TGFBR2	transforming growth factor beta receptor 2	Plasma Membrane	kinase
MIMAT0000425	miR-130a-3p (and other miRNAs w/seed AGUGCAA)	1,40E-02	TargetScan Human	High (predicted)	TMEM159	transmembrane protein 159	Other	other
MIMAT0000425	miR-130a-3p (and other miRNAs w/seed AGUGCAA)	1,40E-02	TargetScan Human	High (predicted)	TMEM170B	transmembrane protein 170B	Plasma Membrane	other
MIMAT0000425	miR-130a-3p (and other miRNAs w/seed AGUGCAA)	1,40E-02	TargetScan Human	High (predicted)	TMEM250	transmembrane protein 250	Nucleus	other
MIMAT0000425	miR-130a-3p (and other miRNAs w/seed AGUGCAA)	1,40E-02	TargetScan Human	High (predicted)	TRERF1	transcriptional regulating factor 1	Nucleus	transcription regulator
MIMAT0000425	miR-130a-3p (and other miRNAs w/seed AGUGCAA)	1,40E-02	TargetScan Human	High (predicted)	TRIM4	tripartite motif containing 4	Cytoplasm	other
MIMAT0000425	miR-130a-3p (and other miRNAs w/seed AGUGCAA)	1,40E-02	TargetScan Human	High (predicted)	TRPC3	transient receptor potential cation channel subfamily C member 3	Plasma Membrane	ion channel
MIMAT0000425	miR-130a-3p (and other miRNAs w/seed AGUGCAA)	1,40E-02	TargetScan Human	High (predicted)	TSC1	TSC complex subunit 1	Cytoplasm	other
MIMAT0000425	miR-130a-3p (and other miRNAs w/seed AGUGCAA)	1,40E-02	TargetScan Human	High (predicted)	TSHZ1	teashirt zinc finger homeobox 1	Nucleus	transcription regulator
MIMAT0000425	miR-130a-3p (and other miRNAs w/seed AGUGCAA)	1,40E-02	TargetScan Human	High (predicted)	UBC	ubiquitin C	Cytoplasm	enzyme
MIMAT0000425	miR-130a-3p (and other miRNAs w/seed AGUGCAA)	1,40E-02	TargetScan Human	High (predicted)	UBE2W	ubiquitin conjugating enzyme E2 W	Nucleus	enzyme
MIMAT0000425	miR-130a-3p (and other miRNAs w/seed AGUGCAA)	1,40E-02	TargetScan Human	High (predicted)	UBXN2B	UBX domain protein 2B	Cytoplasm	other
MIMAT0000425	miR-130a-3p (and other miRNAs w/seed AGUGCAA)	1,40E-02	TargetScan Human	High (predicted)	ULK2	unc-51 like autophagy activating kinase 2	Cytoplasm	kinase
MIMAT0000425	miR-130a-3p (and other miRNAs w/seed AGUGCAA)	1,40E-02	TargetScan Human	High (predicted)	VPS37A	VPS37A subunit of ESCRT-I	Cytoplasm	other
MIMAT0000425	miR-130a-3p (and other miRNAs w/seed AGUGCAA)	1,40E-02	TargetScan Human	High (predicted)	VSTM2A	V-set and transmembrane domain containing 2A	Extracellular Space	other
MIMAT0000425	miR-130a-3p (and other miRNAs w/seed AGUGCAA)	1,40E-02	TargetScan Human	High (predicted)	WDR20	WD repeat domain 20	Nucleus	other
MIMAT0000425	miR-130a-3p (and other miRNAs w/seed AGUGCAA)	1,40E-02	TargetScan Human	High (predicted)	WDR47	WD repeat domain 47	Cytoplasm	other
MIMAT0000425	miR-130a-3p (and other miRNAs w/seed AGUGCAA)	1,40E-02	TargetScan Human	High (predicted)	WNT2B	Wnt family member 2B	Extracellular Space	other
MIMAT0000425	miR-130a-3p (and other miRNAs w/seed AGUGCAA)	1,40E-02	TargetScan Human	High (predicted)	ZBTB18	zinc finger and BTB domain containing 18	Nucleus	transcription regulator
MIMAT0000425	miR-130a-3p (and other miRNAs w/seed AGUGCAA)	1,40E-02	TargetScan Human	High (predicted)	ZBTB4	zinc finger and BTB domain containing 4	Nucleus	transcription regulator
MIMAT0000425	miR-130a-3p (and other miRNAs w/seed AGUGCAA)	1,40E-02	TargetScan Human,miRecords	Experimentally Observed,Moderate (predicted)	ZFPM2	zinc finger protein, FOG family member 2	Nucleus	transcription regulator
MIMAT0000425	miR-130a-3p (and other miRNAs w/seed AGUGCAA)	1,40E-02	TargetScan Human	High (predicted)	ZMAT3	zinc finger matrin-type 3	Nucleus	other
MIMAT0000425	miR-130a-3p (and other miRNAs w/seed AGUGCAA)	1,40E-02	TargetScan Human	High (predicted)	ZNF217	zinc finger protein 217	Nucleus	transcription regulator
MIMAT0000425	miR-130a-3p (and other miRNAs w/seed AGUGCAA)	1,40E-02	TargetScan Human	High (predicted)	ZNF3	zinc finger protein 3	Nucleus	transcription regulator
MIMAT0000656	miR-139-5p (miRNAs w/seed CUACAGU)	7,00E-03	TargetScan Human	High (predicted)	ADGRL4	adhesion G protein-coupled receptor L4	Plasma Membrane	G-protein coupled receptor
MIMAT0000656	miR-139-5p (miRNAs w/seed CUACAGU)	7,00E-03	TargetScan Human	High (predicted)	AKIRIN2	akirin 2	Nucleus	other
MIMAT0000656	miR-139-5p (miRNAs w/seed CUACAGU)	7,00E-03	TargetScan Human	High (predicted)	ANGPTL5	angiopoietin like 5	Extracellular Space	other
MIMAT0000656	miR-139-5p (miRNAs w/seed CUACAGU)	7,00E-03	TargetScan Human	High (predicted)	AP1S2	adaptor related protein complex 1 subunit sigma 2	Cytoplasm	transporter
MIMAT0000656	miR-139-5p (miRNAs w/seed CUACAGU)	7,00E-03	TargetScan Human	High (predicted)	APLP2	amyloid beta precursor like protein 2	Cytoplasm	other
MIMAT0000656	miR-139-5p (miRNAs w/seed CUACAGU)	7,00E-03	TargetScan Human	High (predicted)	ARL15	ADP ribosylation factor like GTPase 15	Cytoplasm	other
MIMAT0000656	miR-139-5p (miRNAs w/seed CUACAGU)	7,00E-03	TargetScan Human	High (predicted)	ATP5MC3	ATP synthase membrane subunit c locus 3	Cytoplasm	transporter
MIMAT0000656	miR-139-5p (miRNAs w/seed CUACAGU)	7,00E-03	TargetScan Human	High (predicted)	ATPAF1	ATP synthase mitochondrial F1 complex assembly factor 1	Cytoplasm	other
MIMAT0000656	miR-139-5p (miRNAs w/seed CUACAGU)	7,00E-03	TargetScan Human	High (predicted)	BNIPL	BCL2 interacting protein like	Cytoplasm	other
MIMAT0000656	miR-139-5p (miRNAs w/seed CUACAGU)	7,00E-03	TargetScan Human	High (predicted)	BTG3	BTG anti-proliferation factor 3	Nucleus	other
MIMAT0000656	miR-139-5p (miRNAs w/seed CUACAGU)	7,00E-03	TargetScan Human	High (predicted)	C2orf49	chromosome 2 open reading frame 49	Nucleus	other
MIMAT0000656	miR-139-5p (miRNAs w/seed CUACAGU)	7,00E-03	TargetScan Human	High (predicted)	C5orf52	chromosome 5 open reading frame 52	Other	other
MIMAT0000656	miR-139-5p (miRNAs w/seed CUACAGU)	7,00E-03	TargetScan Human	High (predicted)	C9orf85	chromosome 9 open reading frame 85	Other	other
MIMAT0000656	miR-139-5p (miRNAs w/seed CUACAGU)	7,00E-03	TargetScan Human	High (predicted)	CAMK2D	calcium/calmodulin dependent protein kinase II delta	Cytoplasm	kinase
MIMAT0000656	miR-139-5p (miRNAs w/seed CUACAGU)	7,00E-03	TargetScan Human	High (predicted)	CASP3	caspase 3	Cytoplasm	peptidase
MIMAT0000656	miR-139-5p (miRNAs w/seed CUACAGU)	7,00E-03	TargetScan Human	High (predicted)	CBX1	chromobox 1	Nucleus	transcription regulator
MIMAT0000656	miR-139-5p (miRNAs w/seed CUACAGU)	7,00E-03	TargetScan Human	High (predicted)	CCT5	chaperonin containing TCP1 subunit 5	Cytoplasm	other
MIMAT0000656	miR-139-5p (miRNAs w/seed CUACAGU)	7,00E-03	TargetScan Human	High (predicted)	CDCA7L	cell division cycle associated 7 like	Nucleus	other
MIMAT0000656	miR-139-5p (miRNAs w/seed CUACAGU)	7,00E-03	TargetScan Human	High (predicted)	CDH20	cadherin 20	Plasma Membrane	other
MIMAT0000656	miR-139-5p (miRNAs w/seed CUACAGU)	7,00E-03	TargetScan Human	High (predicted)	CDK2AP1	cyclin dependent kinase 2 associated protein 1	Nucleus	other
MIMAT0000656	miR-139-5p (miRNAs w/seed CUACAGU)	7,00E-03	TargetScan Human	High (predicted)	CEBPZOS	CEBPZ opposite strand	Other	other
MIMAT0000656	miR-139-5p (miRNAs w/seed CUACAGU)	7,00E-03	TargetScan Human	High (predicted)	CEP19	centrosomal protein 19	Cytoplasm	other
MIMAT0000656	miR-139-5p (miRNAs w/seed CUACAGU)	7,00E-03	TargetScan Human	High (predicted)	CHCHD1	coiled-coil-helix-coiled-coil-helix domain containing 1	Nucleus	other
MIMAT0000656	miR-139-5p (miRNAs w/seed CUACAGU)	7,00E-03	TargetScan Human	High (predicted)	CLEC5A	C-type lectin domain containing 5A	Plasma Membrane	other
MIMAT0000656	miR-139-5p (miRNAs w/seed CUACAGU)	7,00E-03	TargetScan Human	High (predicted)	CSRNP2	cysteine and serine rich nuclear protein 2	Nucleus	transcription regulator
MIMAT0000656	miR-139-5p (miRNAs w/seed CUACAGU)	7,00E-03	TargetScan Human	High (predicted)	CTSC	cathepsin C	Cytoplasm	peptidase
MIMAT0000656	miR-139-5p (miRNAs w/seed CUACAGU)	7,00E-03	TargetScan Human	High (predicted)	CYCS	cytochrome c, somatic	Cytoplasm	enzyme
MIMAT0000656	miR-139-5p (miRNAs w/seed CUACAGU)	7,00E-03	TargetScan Human	High (predicted)	DENR	density regulated re-initiation and release factor	Other	other
MIMAT0000656	miR-139-5p (miRNAs w/seed CUACAGU)	7,00E-03	TargetScan Human	High (predicted)	DPY30	dpy-30 histone methyltransferase complex regulatory subunit	Nucleus	other
MIMAT0000656	miR-139-5p (miRNAs w/seed CUACAGU)	7,00E-03	TargetScan Human	High (predicted)	DSN1	DSN1 component of MIS12 kinetochore complex	Nucleus	other
MIMAT0000656	miR-139-5p (miRNAs w/seed CUACAGU)	7,00E-03	TargetScan Human	High (predicted)	EBF1	EBF transcription factor 1	Nucleus	transcription regulator
MIMAT0000656	miR-139-5p (miRNAs w/seed CUACAGU)	7,00E-03	TargetScan Human	High (predicted)	EIF4G2	eukaryotic translation initiation factor 4 gamma 2	Cytoplasm	translation regulator
MIMAT0000656	miR-139-5p (miRNAs w/seed CUACAGU)	7,00E-03	TargetScan Human	High (predicted)	ELOVL5	ELOVL fatty acid elongase 5	Cytoplasm	enzyme
MIMAT0000656	miR-139-5p (miRNAs w/seed CUACAGU)	7,00E-03	TargetScan Human	High (predicted)	EME1	essential meiotic structure-specific endonuclease 1	Nucleus	enzyme
MIMAT0000656	miR-139-5p (miRNAs w/seed CUACAGU)	7,00E-03	TargetScan Human	High (predicted)	FHL5	four and a half LIM domains 5	Nucleus	transcription regulator
MIMAT0000656	miR-139-5p (miRNAs w/seed CUACAGU)	7,00E-03	TargetScan Human	High (predicted)	FMR1	FMRP translational regulator 1	Cytoplasm	translation regulator
MIMAT0000656	miR-139-5p (miRNAs w/seed CUACAGU)	7,00E-03	miRecords	Experimentally Observed	FOXO1	forkhead box O1	Nucleus	transcription regulator
MIMAT0000656	miR-139-5p (miRNAs w/seed CUACAGU)	7,00E-03	TargetScan Human	High (predicted)	GAPT	GRB2 binding adaptor protein, transmembrane	Other	other
MIMAT0000656	miR-139-5p (miRNAs w/seed CUACAGU)	7,00E-03	TargetScan Human	High (predicted)	GDE1	glycerophosphodiester phosphodiesterase 1	Plasma Membrane	enzyme
MIMAT0000656	miR-139-5p (miRNAs w/seed CUACAGU)	7,00E-03	TargetScan Human	High (predicted)	GDF10	growth differentiation factor 10	Extracellular Space	growth factor
MIMAT0000656	miR-139-5p (miRNAs w/seed CUACAGU)	7,00E-03	TargetScan Human	High (predicted)	GFOD1	glucose-fructose oxidoreductase domain containing 1	Other	enzyme
MIMAT0000656	miR-139-5p (miRNAs w/seed CUACAGU)	7,00E-03	TargetScan Human	High (predicted)	GPM6A	glycoprotein M6A	Plasma Membrane	ion channel
MIMAT0000656	miR-139-5p (miRNAs w/seed CUACAGU)	7,00E-03	TargetScan Human	High (predicted)	GPR37	G protein-coupled receptor 37	Plasma Membrane	G-protein coupled receptor
MIMAT0000656	miR-139-5p (miRNAs w/seed CUACAGU)	7,00E-03	TargetScan Human	High (predicted)	GTF2E2	general transcription factor IIE subunit 2	Nucleus	transcription regulator
MIMAT0000656	miR-139-5p (miRNAs w/seed CUACAGU)	7,00E-03	TargetScan Human	High (predicted)	GYPE	glycophorin E (MNS blood group)	Plasma Membrane	other
MIMAT0000656	miR-139-5p (miRNAs w/seed CUACAGU)	7,00E-03	TargetScan Human	High (predicted)	H2AZ2	H2A.Z variant histone 2	Nucleus	other
MIMAT0000656	miR-139-5p (miRNAs w/seed CUACAGU)	7,00E-03	TargetScan Human	High (predicted)	HARS2	histidyl-tRNA synthetase 2, mitochondrial	Cytoplasm	enzyme
MIMAT0000656	miR-139-5p (miRNAs w/seed CUACAGU)	7,00E-03	TargetScan Human	High (predicted)	HOXB2	homeobox B2	Nucleus	transcription regulator
MIMAT0000656	miR-139-5p (miRNAs w/seed CUACAGU)	7,00E-03	TargetScan Human	High (predicted)	HTN1	histatin 1	Plasma Membrane	other
MIMAT0000656	miR-139-5p (miRNAs w/seed CUACAGU)	7,00E-03	TargetScan Human	High (predicted)	HTR7	5-hydroxytryptamine receptor 7	Plasma Membrane	G-protein coupled receptor
MIMAT0000656	miR-139-5p (miRNAs w/seed CUACAGU)	7,00E-03	Ingenuity Expert Findings	Experimentally Observed	IGF1R	insulin like growth factor 1 receptor	Plasma Membrane	transmembrane receptor
MIMAT0000656	miR-139-5p (miRNAs w/seed CUACAGU)	7,00E-03	Ingenuity Expert Findings	Experimentally Observed	JUN/JUNB/JUND		Nucleus	group
MIMAT0000656	miR-139-5p (miRNAs w/seed CUACAGU)	7,00E-03	TargetScan Human	High (predicted)	KBTBD2	kelch repeat and BTB domain containing 2	Other	other
MIMAT0000656	miR-139-5p (miRNAs w/seed CUACAGU)	7,00E-03	TargetScan Human	High (predicted)	KIF13A	kinesin family member 13A	Cytoplasm	transporter
MIMAT0000656	miR-139-5p (miRNAs w/seed CUACAGU)	7,00E-03	Ingenuity Expert Findings	Experimentally Observed	KIT	KIT proto-oncogene, receptor tyrosine kinase	Plasma Membrane	transmembrane receptor
MIMAT0000656	miR-139-5p (miRNAs w/seed CUACAGU)	7,00E-03	TargetScan Human	High (predicted)	LAPTM4B	lysosomal protein transmembrane 4 beta	Cytoplasm	other
MIMAT0000656	miR-139-5p (miRNAs w/seed CUACAGU)	7,00E-03	TargetScan Human	High (predicted)	LRFN5	leucine rich repeat and fibronectin type III domain containing 5	Nucleus	other
MIMAT0000656	miR-139-5p (miRNAs w/seed CUACAGU)	7,00E-03	TargetScan Human	High (predicted)	LSM1	LSM1 homolog, mRNA degradation associated	Nucleus	other
MIMAT0000656	miR-139-5p (miRNAs w/seed CUACAGU)	7,00E-03	TargetScan Human	High (predicted)	MAD2L1	mitotic arrest deficient 2 like 1	Nucleus	other
MIMAT0000656	miR-139-5p (miRNAs w/seed CUACAGU)	7,00E-03	TargetScan Human	High (predicted)	MED4	mediator complex subunit 4	Nucleus	transcription regulator
MIMAT0000656	miR-139-5p (miRNAs w/seed CUACAGU)	7,00E-03	TargetScan Human	High (predicted)	MEIS2	Meis homeobox 2	Nucleus	transcription regulator
MIMAT0000656	miR-139-5p (miRNAs w/seed CUACAGU)	7,00E-03	TargetScan Human	High (predicted)	MORN4	MORN repeat containing 4	Extracellular Space	other
MIMAT0000656	miR-139-5p (miRNAs w/seed CUACAGU)	7,00E-03	TargetScan Human	High (predicted)	MRPL57	mitochondrial ribosomal protein L57	Cytoplasm	other
MIMAT0000656	miR-139-5p (miRNAs w/seed CUACAGU)	7,00E-03	TargetScan Human	High (predicted)	NANOGNB	NANOG neighbor homeobox	Nucleus	transcription regulator
MIMAT0000656	miR-139-5p (miRNAs w/seed CUACAGU)	7,00E-03	TargetScan Human	High (predicted)	NDRG2	NDRG family member 2	Cytoplasm	other
MIMAT0000656	miR-139-5p (miRNAs w/seed CUACAGU)	7,00E-03	TargetScan Human	High (predicted)	NDUFB5	NADH:ubiquinone oxidoreductase subunit B5	Cytoplasm	enzyme
MIMAT0000656	miR-139-5p (miRNAs w/seed CUACAGU)	7,00E-03	TargetScan Human	High (predicted)	NPPA	natriuretic peptide A	Extracellular Space	other
MIMAT0000656	miR-139-5p (miRNAs w/seed CUACAGU)	7,00E-03	TargetScan Human	High (predicted)	NR5A2	nuclear receptor subfamily 5 group A member 2	Nucleus	ligand-dependent nuclear receptor
MIMAT0000656	miR-139-5p (miRNAs w/seed CUACAGU)	7,00E-03	TargetScan Human	High (predicted)	NUBP2	nucleotide binding protein 2	Nucleus	other
MIMAT0000656	miR-139-5p (miRNAs w/seed CUACAGU)	7,00E-03	TargetScan Human	High (predicted)	OR2B6	olfactory receptor family 2 subfamily B member 6	Plasma Membrane	G-protein coupled receptor
MIMAT0000656	miR-139-5p (miRNAs w/seed CUACAGU)	7,00E-03	TargetScan Human	High (predicted)	OSR2	odd-skipped related transciption factor 2	Nucleus	transcription regulator
MIMAT0000656	miR-139-5p (miRNAs w/seed CUACAGU)	7,00E-03	TargetScan Human	High (predicted)	PFN2	profilin 2	Cytoplasm	enzyme
MIMAT0000656	miR-139-5p (miRNAs w/seed CUACAGU)	7,00E-03	TargetScan Human	High (predicted)	PIEZO1	piezo type mechanosensitive ion channel component 1	Cytoplasm	ion channel
MIMAT0000656	miR-139-5p (miRNAs w/seed CUACAGU)	7,00E-03	Ingenuity Expert Findings	Experimentally Observed	PRC1	protein regulator of cytokinesis 1	Nucleus	other
MIMAT0000656	miR-139-5p (miRNAs w/seed CUACAGU)	7,00E-03	TargetScan Human	High (predicted)	PRRG1	proline rich and Gla domain 1	Plasma Membrane	other
MIMAT0000656	miR-139-5p (miRNAs w/seed CUACAGU)	7,00E-03	TargetScan Human	High (predicted)	RAD54B	RAD54 homolog B	Nucleus	enzyme
MIMAT0000656	miR-139-5p (miRNAs w/seed CUACAGU)	7,00E-03	TargetScan Human	High (predicted)	RHCE/RHD	Rh blood group D antigen	Plasma Membrane	transporter
MIMAT0000656	miR-139-5p (miRNAs w/seed CUACAGU)	7,00E-03	TargetScan Human	High (predicted)	RNF11	ring finger protein 11	Cytoplasm	enzyme
MIMAT0000656	miR-139-5p (miRNAs w/seed CUACAGU)	7,00E-03	TargetScan Human	High (predicted)	RP5-877J2.1		Other	other
MIMAT0000656	miR-139-5p (miRNAs w/seed CUACAGU)	7,00E-03	Ingenuity Expert Findings	Experimentally Observed	RUNX1	RUNX family transcription factor 1	Nucleus	transcription regulator
MIMAT0000656	miR-139-5p (miRNAs w/seed CUACAGU)	7,00E-03	TargetScan Human	High (predicted)	SCAPER	S-phase cyclin A associated protein in the ER	Extracellular Space	other
MIMAT0000656	miR-139-5p (miRNAs w/seed CUACAGU)	7,00E-03	TargetScan Human	High (predicted)	SCGB2A2	secretoglobin family 2A member 2	Extracellular Space	other
MIMAT0000656	miR-139-5p (miRNAs w/seed CUACAGU)	7,00E-03	Ingenuity Expert Findings	Experimentally Observed	SHC1	SHC adaptor protein 1	Cytoplasm	other
MIMAT0000656	miR-139-5p (miRNAs w/seed CUACAGU)	7,00E-03	TargetScan Human	High (predicted)	SLC17A4	solute carrier family 17 member 4	Plasma Membrane	transporter
MIMAT0000656	miR-139-5p (miRNAs w/seed CUACAGU)	7,00E-03	TargetScan Human	High (predicted)	SLC9A2	solute carrier family 9 member A2	Plasma Membrane	transporter
MIMAT0000656	miR-139-5p (miRNAs w/seed CUACAGU)	7,00E-03	TargetScan Human	High (predicted)	SRSF4	serine and arginine rich splicing factor 4	Nucleus	other
MIMAT0000656	miR-139-5p (miRNAs w/seed CUACAGU)	7,00E-03	TargetScan Human	High (predicted)	SSH2	slingshot protein phosphatase 2	Cytoplasm	phosphatase
MIMAT0000656	miR-139-5p (miRNAs w/seed CUACAGU)	7,00E-03	TargetScan Human	High (predicted)	TAC3	tachykinin precursor 3	Extracellular Space	other
MIMAT0000656	miR-139-5p (miRNAs w/seed CUACAGU)	7,00E-03	TargetScan Human	High (predicted)	TBX1	T-box transcription factor 1	Nucleus	transcription regulator
MIMAT0000656	miR-139-5p (miRNAs w/seed CUACAGU)	7,00E-03	TargetScan Human	High (predicted)	TGIF1	TGFB induced factor homeobox 1	Nucleus	transcription regulator
MIMAT0000656	miR-139-5p (miRNAs w/seed CUACAGU)	7,00E-03	TargetScan Human	High (predicted)	TMED10	transmembrane p24 trafficking protein 10	Cytoplasm	transporter
MIMAT0000656	miR-139-5p (miRNAs w/seed CUACAGU)	7,00E-03	TargetScan Human	High (predicted)	TMEM123	transmembrane protein 123	Plasma Membrane	other
MIMAT0000656	miR-139-5p (miRNAs w/seed CUACAGU)	7,00E-03	TargetScan Human	High (predicted)	TMEM33	transmembrane protein 33	Cytoplasm	other
MIMAT0000656	miR-139-5p (miRNAs w/seed CUACAGU)	7,00E-03	TargetScan Human	High (predicted)	TMEM69	transmembrane protein 69	Other	other
MIMAT0000656	miR-139-5p (miRNAs w/seed CUACAGU)	7,00E-03	TargetScan Human	High (predicted)	TMF1	TATA element modulatory factor 1	Cytoplasm	transcription regulator
MIMAT0000656	miR-139-5p (miRNAs w/seed CUACAGU)	7,00E-03	TargetScan Human	High (predicted)	TNFSF10	TNF superfamily member 10	Extracellular Space	cytokine
MIMAT0000656	miR-139-5p (miRNAs w/seed CUACAGU)	7,00E-03	TargetScan Human	High (predicted)	TPD52	tumor protein D52	Cytoplasm	other
MIMAT0000656	miR-139-5p (miRNAs w/seed CUACAGU)	7,00E-03	TargetScan Human	High (predicted)	TRMT10C	tRNA methyltransferase 10C, mitochondrial RNase P subunit	Cytoplasm	enzyme
MIMAT0000656	miR-139-5p (miRNAs w/seed CUACAGU)	7,00E-03	TargetScan Human	High (predicted)	UBE2D1	ubiquitin conjugating enzyme E2 D1	Cytoplasm	enzyme
MIMAT0000656	miR-139-5p (miRNAs w/seed CUACAGU)	7,00E-03	TargetScan Human	High (predicted)	UBE2NL	ubiquitin conjugating enzyme E2 N like (gene/pseudogene)	Cytoplasm	enzyme
MIMAT0000656	miR-139-5p (miRNAs w/seed CUACAGU)	7,00E-03	TargetScan Human	High (predicted)	USP6NL	USP6 N-terminal like	Plasma Membrane	other
MIMAT0000656	miR-139-5p (miRNAs w/seed CUACAGU)	7,00E-03	TargetScan Human	High (predicted)	YPEL2	yippee like 2	Nucleus	other
MIMAT0000656	miR-139-5p (miRNAs w/seed CUACAGU)	7,00E-03	TargetScan Human	High (predicted)	ZBTB34	zinc finger and BTB domain containing 34	Nucleus	transcription regulator
MIMAT0000656	miR-139-5p (miRNAs w/seed CUACAGU)	7,00E-03	TargetScan Human	High (predicted)	ZNF141	zinc finger protein 141	Nucleus	transcription regulator
MIMAT0000656	miR-139-5p (miRNAs w/seed CUACAGU)	7,00E-03	TargetScan Human	High (predicted)	ZNF181	zinc finger protein 181	Other	other
MIMAT0000656	miR-139-5p (miRNAs w/seed CUACAGU)	7,00E-03	TargetScan Human	High (predicted)	ZNF302	zinc finger protein 302	Nucleus	transcription regulator
MIMAT0000656	miR-139-5p (miRNAs w/seed CUACAGU)	7,00E-03	TargetScan Human	High (predicted)	ZNF630	zinc finger protein 630	Other	other
MIMAT0000656	miR-139-5p (miRNAs w/seed CUACAGU)	7,00E-03	TargetScan Human	High (predicted)	ZNF792	zinc finger protein 792	Other	other
MIMAT0000656	miR-139-5p (miRNAs w/seed CUACAGU)	7,00E-03	TargetScan Human	High (predicted)	ZRANB2	zinc finger RANBP2-type containing 2	Nucleus	other
MIMAT0000434	miR-142-3p (and other miRNAs w/seed GUAGUGU)	3,20E-02	TargetScan Human	High (predicted)	ABCD1	ATP binding cassette subfamily D member 1	Plasma Membrane	transporter
MIMAT0000434	miR-142-3p (and other miRNAs w/seed GUAGUGU)	3,20E-02	TargetScan Human	High (predicted)	AC1068734		Other	other
MIMAT0000434	miR-142-3p (and other miRNAs w/seed GUAGUGU)	3,20E-02	miRecords	Experimentally Observed	ADCY9	adenylate cyclase 9	Plasma Membrane	enzyme
MIMAT0000434	miR-142-3p (and other miRNAs w/seed GUAGUGU)	3,20E-02	TargetScan Human	High (predicted)	AKT1S1	AKT1 substrate 1	Cytoplasm	other
MIMAT0000434	miR-142-3p (and other miRNAs w/seed GUAGUGU)	3,20E-02	TargetScan Human	High (predicted)	ANK3	ankyrin 3	Plasma Membrane	other
MIMAT0000434	miR-142-3p (and other miRNAs w/seed GUAGUGU)	3,20E-02	TargetScan Human	High (predicted)	ANKRD11	ankyrin repeat domain 11	Nucleus	other
MIMAT0000434	miR-142-3p (and other miRNAs w/seed GUAGUGU)	3,20E-02	TargetScan Human	High (predicted)	APC	APC regulator of WNT signaling pathway	Nucleus	enzyme
MIMAT0000434	miR-142-3p (and other miRNAs w/seed GUAGUGU)	3,20E-02	TargetScan Human	High (predicted)	ARL1	ADP ribosylation factor like GTPase 1	Cytoplasm	enzyme
MIMAT0000434	miR-142-3p (and other miRNAs w/seed GUAGUGU)	3,20E-02	TargetScan Human	High (predicted)	ARL15	ADP ribosylation factor like GTPase 15	Cytoplasm	other
MIMAT0000434	miR-142-3p (and other miRNAs w/seed GUAGUGU)	3,20E-02	TargetScan Human	High (predicted)	ARNTL	aryl hydrocarbon receptor nuclear translocator like	Nucleus	transcription regulator
MIMAT0000434	miR-142-3p (and other miRNAs w/seed GUAGUGU)	3,20E-02	TargetScan Human	High (predicted)	ARTN	artemin	Extracellular Space	growth factor
MIMAT0000434	miR-142-3p (and other miRNAs w/seed GUAGUGU)	3,20E-02	TargetScan Human	High (predicted)	ASH1L	ASH1 like histone lysine methyltransferase	Nucleus	transcription regulator
MIMAT0000434	miR-142-3p (and other miRNAs w/seed GUAGUGU)	3,20E-02	TargetScan Human	High (predicted)	ATP6V1G3	ATPase H+ transporting V1 subunit G3	Cytoplasm	transporter
MIMAT0000434	miR-142-3p (and other miRNAs w/seed GUAGUGU)	3,20E-02	TargetScan Human	High (predicted)	BAZ1A	bromodomain adjacent to zinc finger domain 1A	Nucleus	other
MIMAT0000434	miR-142-3p (and other miRNAs w/seed GUAGUGU)	3,20E-02	Ingenuity Expert Findings	Experimentally Observed	BCL2L1	BCL2 like 1	Cytoplasm	other
MIMAT0000434	miR-142-3p (and other miRNAs w/seed GUAGUGU)	3,20E-02	Ingenuity Expert Findings,TargetScan Human	Experimentally Observed,Moderate (predicted)	BCLAF1	BCL2 associated transcription factor 1	Nucleus	transcription regulator
MIMAT0000434	miR-142-3p (and other miRNAs w/seed GUAGUGU)	3,20E-02	TargetScan Human	High (predicted)	BMP4	bone morphogenetic protein 4	Extracellular Space	growth factor
MIMAT0000434	miR-142-3p (and other miRNAs w/seed GUAGUGU)	3,20E-02	TargetScan Human	High (predicted)	BOD1	biorientation of chromosomes in cell division 1	Nucleus	other
MIMAT0000434	miR-142-3p (and other miRNAs w/seed GUAGUGU)	3,20E-02	TargetScan Human	High (predicted)	BOD1L2	biorientation of chromosomes in cell division 1 like 2	Other	other
MIMAT0000434	miR-142-3p (and other miRNAs w/seed GUAGUGU)	3,20E-02	TargetScan Human	High (predicted)	C16orf78	chromosome 16 open reading frame 78	Nucleus	other
MIMAT0000434	miR-142-3p (and other miRNAs w/seed GUAGUGU)	3,20E-02	TargetScan Human	High (predicted)	C5orf24	chromosome 5 open reading frame 24	Other	other
MIMAT0000434	miR-142-3p (and other miRNAs w/seed GUAGUGU)	3,20E-02	Ingenuity Expert Findings,TargetScan Human	Experimentally Observed,High (predicted)	C9orf72	C9orf72-SMCR8 complex subunit	Cytoplasm	other
MIMAT0000434	miR-142-3p (and other miRNAs w/seed GUAGUGU)	3,20E-02	TargetScan Human	High (predicted)	CCNJ	cyclin J	Nucleus	other
MIMAT0000434	miR-142-3p (and other miRNAs w/seed GUAGUGU)	3,20E-02	TargetScan Human	High (predicted)	CCNT2	cyclin T2	Nucleus	transcription regulator
MIMAT0000434	miR-142-3p (and other miRNAs w/seed GUAGUGU)	3,20E-02	TargetScan Human	High (predicted)	CD1D	CD1d molecule	Plasma Membrane	other
MIMAT0000434	miR-142-3p (and other miRNAs w/seed GUAGUGU)	3,20E-02	TargetScan Human	High (predicted)	CDC14A	cell division cycle 14A	Nucleus	phosphatase
MIMAT0000434	miR-142-3p (and other miRNAs w/seed GUAGUGU)	3,20E-02	TargetScan Human	High (predicted)	CEP192	centrosomal protein 192	Cytoplasm	other
MIMAT0000434	miR-142-3p (and other miRNAs w/seed GUAGUGU)	3,20E-02	TargetScan Human	High (predicted)	CFL2	cofilin 2	Extracellular Space	other
MIMAT0000434	miR-142-3p (and other miRNAs w/seed GUAGUGU)	3,20E-02	TargetScan Human	High (predicted)	CLDN12	claudin 12	Plasma Membrane	other
MIMAT0000434	miR-142-3p (and other miRNAs w/seed GUAGUGU)	3,20E-02	TargetScan Human	High (predicted)	CLIC4	chloride intracellular channel 4	Plasma Membrane	ion channel
MIMAT0000434	miR-142-3p (and other miRNAs w/seed GUAGUGU)	3,20E-02	TargetScan Human	High (predicted)	CLTA	clathrin light chain A	Plasma Membrane	other
MIMAT0000434	miR-142-3p (and other miRNAs w/seed GUAGUGU)	3,20E-02	TargetScan Human	High (predicted)	CNIH4	cornichon family AMPA receptor auxiliary protein 4	Plasma Membrane	other
MIMAT0000434	miR-142-3p (and other miRNAs w/seed GUAGUGU)	3,20E-02	TargetScan Human	High (predicted)	COG4	component of oligomeric golgi complex 4	Cytoplasm	transporter
MIMAT0000434	miR-142-3p (and other miRNAs w/seed GUAGUGU)	3,20E-02	TargetScan Human	High (predicted)	CPEB2	cytoplasmic polyadenylation element binding protein 2	Cytoplasm	translation regulator
MIMAT0000434	miR-142-3p (and other miRNAs w/seed GUAGUGU)	3,20E-02	TargetScan Human	High (predicted)	CXADR	CXADR Ig-like cell adhesion molecule	Plasma Membrane	transmembrane receptor
MIMAT0000434	miR-142-3p (and other miRNAs w/seed GUAGUGU)	3,20E-02	TargetScan Human	High (predicted)	DCUN1D4	defective in cullin neddylation 1 domain containing 4	Nucleus	other
MIMAT0000434	miR-142-3p (and other miRNAs w/seed GUAGUGU)	3,20E-02	TargetScan Human	High (predicted)	DNAAF9	dynein axonemal assembly factor 9	Nucleus	other
MIMAT0000434	miR-142-3p (and other miRNAs w/seed GUAGUGU)	3,20E-02	TargetScan Human	High (predicted)	E2F5	E2F transcription factor 5	Nucleus	transcription regulator
MIMAT0000434	miR-142-3p (and other miRNAs w/seed GUAGUGU)	3,20E-02	TargetScan Human	High (predicted)	ECRG4	ECRG4 augurin precursor	Extracellular Space	other
MIMAT0000434	miR-142-3p (and other miRNAs w/seed GUAGUGU)	3,20E-02	TargetScan Human	High (predicted)	EPN1	epsin 1	Plasma Membrane	other
MIMAT0000434	miR-142-3p (and other miRNAs w/seed GUAGUGU)	3,20E-02	TargetScan Human	High (predicted)	FAM114A1	family with sequence similarity 114 member A1	Extracellular Space	other
MIMAT0000434	miR-142-3p (and other miRNAs w/seed GUAGUGU)	3,20E-02	TargetScan Human	High (predicted)	FAM218A	family with sequence similarity 218 member A	Other	other
MIMAT0000434	miR-142-3p (and other miRNAs w/seed GUAGUGU)	3,20E-02	TargetScan Human	High (predicted)	FBXO3	F-box protein 3	Cytoplasm	enzyme
MIMAT0000434	miR-142-3p (and other miRNAs w/seed GUAGUGU)	3,20E-02	TargetScan Human	High (predicted)	FGF23	fibroblast growth factor 23	Extracellular Space	growth factor
MIMAT0000434	miR-142-3p (and other miRNAs w/seed GUAGUGU)	3,20E-02	TargetScan Human	High (predicted)	FLVCR1	FLVCR heme transporter 1	Plasma Membrane	transporter
MIMAT0000434	miR-142-3p (and other miRNAs w/seed GUAGUGU)	3,20E-02	TargetScan Human	High (predicted)	FNTB	farnesyltransferase, CAAX box, beta	Cytoplasm	enzyme
MIMAT0000434	miR-142-3p (and other miRNAs w/seed GUAGUGU)	3,20E-02	TargetScan Human	High (predicted)	FOXD4L3/FOXD4L6	forkhead box D4 like 6	Nucleus	transcription regulator
MIMAT0000434	miR-142-3p (and other miRNAs w/seed GUAGUGU)	3,20E-02	TargetScan Human	High (predicted)	FOXO4	forkhead box O4	Nucleus	transcription regulator
MIMAT0000434	miR-142-3p (and other miRNAs w/seed GUAGUGU)	3,20E-02	TargetScan Human	High (predicted)	FOXR2	forkhead box R2	Nucleus	transcription regulator
MIMAT0000434	miR-142-3p (and other miRNAs w/seed GUAGUGU)	3,20E-02	TargetScan Human	High (predicted)	GAB1	GRB2 associated binding protein 1	Cytoplasm	other
MIMAT0000434	miR-142-3p (and other miRNAs w/seed GUAGUGU)	3,20E-02	TargetScan Human	High (predicted)	GAS2L3	growth arrest specific 2 like 3	Other	other
MIMAT0000434	miR-142-3p (and other miRNAs w/seed GUAGUGU)	3,20E-02	TargetScan Human	High (predicted)	GNB2	G protein subunit beta 2	Plasma Membrane	enzyme
MIMAT0000434	miR-142-3p (and other miRNAs w/seed GUAGUGU)	3,20E-02	TargetScan Human	High (predicted)	H4C4	H4 clustered histone 4	Nucleus	other
MIMAT0000434	miR-142-3p (and other miRNAs w/seed GUAGUGU)	3,20E-02	TargetScan Human	High (predicted)	HAVCR1	hepatitis A virus cellular receptor 1	Plasma Membrane	other
MIMAT0000434	miR-142-3p (and other miRNAs w/seed GUAGUGU)	3,20E-02	TargetScan Human	High (predicted)	HEATR5A	HEAT repeat containing 5A	Other	other
MIMAT0000434	miR-142-3p (and other miRNAs w/seed GUAGUGU)	3,20E-02	TargetScan Human	High (predicted)	HGS	hepatocyte growth factor-regulated tyrosine kinase substrate	Cytoplasm	other
MIMAT0000434	miR-142-3p (and other miRNAs w/seed GUAGUGU)	3,20E-02	TargetScan Human	High (predicted)	HMGA2	high mobility group AT-hook 2	Nucleus	enzyme
MIMAT0000434	miR-142-3p (and other miRNAs w/seed GUAGUGU)	3,20E-02	TargetScan Human	High (predicted)	HSPE1-MOB4	HSPE1-MOB4 readthrough	Other	other
MIMAT0000434	miR-142-3p (and other miRNAs w/seed GUAGUGU)	3,20E-02	TargetScan Human	High (predicted)	IER3	immediate early response 3	Cytoplasm	other
MIMAT0000434	miR-142-3p (and other miRNAs w/seed GUAGUGU)	3,20E-02	TargetScan Human	High (predicted)	INPP5A	inositol polyphosphate-5-phosphatase A	Plasma Membrane	phosphatase
MIMAT0000434	miR-142-3p (and other miRNAs w/seed GUAGUGU)	3,20E-02	TargetScan Human	High (predicted)	ITGAV	integrin subunit alpha V	Plasma Membrane	transmembrane receptor
MIMAT0000434	miR-142-3p (and other miRNAs w/seed GUAGUGU)	3,20E-02	TargetScan Human	High (predicted)	ITGB8	integrin subunit beta 8	Plasma Membrane	other
MIMAT0000434	miR-142-3p (and other miRNAs w/seed GUAGUGU)	3,20E-02	TargetScan Human	High (predicted)	KIF5B	kinesin family member 5B	Cytoplasm	other
MIMAT0000434	miR-142-3p (and other miRNAs w/seed GUAGUGU)	3,20E-02	TargetScan Human	High (predicted)	KLHDC1	kelch domain containing 1	Cytoplasm	other
MIMAT0000434	miR-142-3p (and other miRNAs w/seed GUAGUGU)	3,20E-02	TargetScan Human	High (predicted)	LCOR	ligand dependent nuclear receptor corepressor	Nucleus	transcription regulator
MIMAT0000434	miR-142-3p (and other miRNAs w/seed GUAGUGU)	3,20E-02	Ingenuity Expert Findings	Experimentally Observed	LIFR	LIF receptor subunit alpha	Plasma Membrane	transmembrane receptor
MIMAT0000434	miR-142-3p (and other miRNAs w/seed GUAGUGU)	3,20E-02	TargetScan Human	High (predicted)	LINC02312	long intergenic non-protein coding RNA 2312	Other	other
MIMAT0000434	miR-142-3p (and other miRNAs w/seed GUAGUGU)	3,20E-02	TargetScan Human	High (predicted)	LMO3	LIM domain only 3	Nucleus	other
MIMAT0000434	miR-142-3p (and other miRNAs w/seed GUAGUGU)	3,20E-02	TargetScan Human	High (predicted)	LRRC1	leucine rich repeat containing 1	Cytoplasm	other
MIMAT0000434	miR-142-3p (and other miRNAs w/seed GUAGUGU)	3,20E-02	TargetScan Human	High (predicted)	LRRC3B	leucine rich repeat containing 3B	Other	other
MIMAT0000434	miR-142-3p (and other miRNAs w/seed GUAGUGU)	3,20E-02	TargetScan Human	High (predicted)	MAGEA8	MAGE family member A8	Other	other
MIMAT0000434	miR-142-3p (and other miRNAs w/seed GUAGUGU)	3,20E-02	TargetScan Human	High (predicted)	MANBAL	mannosidase beta like	Other	other
MIMAT0000434	miR-142-3p (and other miRNAs w/seed GUAGUGU)	3,20E-02	TargetScan Human	High (predicted)	MAP3K11	mitogen-activated protein kinase kinase kinase 11	Cytoplasm	kinase
MIMAT0000434	miR-142-3p (and other miRNAs w/seed GUAGUGU)	3,20E-02	TargetScan Human	High (predicted)	MARCKS	myristoylated alanine rich protein kinase C substrate	Plasma Membrane	other
MIMAT0000434	miR-142-3p (and other miRNAs w/seed GUAGUGU)	3,20E-02	TargetScan Human	High (predicted)	MEDAG	mesenteric estrogen dependent adipogenesis	Cytoplasm	other
MIMAT0000434	miR-142-3p (and other miRNAs w/seed GUAGUGU)	3,20E-02	TargetScan Human	High (predicted)	MIGA1	mitoguardin 1	Plasma Membrane	other
MIMAT0000434	miR-142-3p (and other miRNAs w/seed GUAGUGU)	3,20E-02	TargetScan Human	High (predicted)	MNS1	meiosis specific nuclear structural 1	Cytoplasm	other
MIMAT0000434	miR-142-3p (and other miRNAs w/seed GUAGUGU)	3,20E-02	TargetScan Human	High (predicted)	MOB4	MOB family member 4, phocein	Cytoplasm	other
MIMAT0000434	miR-142-3p (and other miRNAs w/seed GUAGUGU)	3,20E-02	TargetScan Human	High (predicted)	MORF4L2	mortality factor 4 like 2	Nucleus	other
MIMAT0000434	miR-142-3p (and other miRNAs w/seed GUAGUGU)	3,20E-02	TargetScan Human	High (predicted)	MRFAP1	Morf4 family associated protein 1	Nucleus	other
MIMAT0000434	miR-142-3p (and other miRNAs w/seed GUAGUGU)	3,20E-02	TargetScan Human	High (predicted)	MYLK	myosin light chain kinase	Cytoplasm	kinase
MIMAT0000434	miR-142-3p (and other miRNAs w/seed GUAGUGU)	3,20E-02	TargetScan Human	High (predicted)	NCK2	NCK adaptor protein 2	Cytoplasm	kinase
MIMAT0000434	miR-142-3p (and other miRNAs w/seed GUAGUGU)	3,20E-02	TargetScan Human	High (predicted)	NKX2-3	NK2 homeobox 3	Nucleus	transcription regulator
MIMAT0000434	miR-142-3p (and other miRNAs w/seed GUAGUGU)	3,20E-02	TargetScan Human	High (predicted)	NR2C1	nuclear receptor subfamily 2 group C member 1	Nucleus	transcription regulator
MIMAT0000434	miR-142-3p (and other miRNAs w/seed GUAGUGU)	3,20E-02	TargetScan Human	High (predicted)	NR2F6	nuclear receptor subfamily 2 group F member 6	Nucleus	ligand-dependent nuclear receptor
MIMAT0000434	miR-142-3p (and other miRNAs w/seed GUAGUGU)	3,20E-02	TargetScan Human	High (predicted)	NSFL1C	NSFL1 cofactor	Cytoplasm	other
MIMAT0000434	miR-142-3p (and other miRNAs w/seed GUAGUGU)	3,20E-02	TargetScan Human	High (predicted)	NUPR1	nuclear protein 1, transcriptional regulator	Nucleus	transcription regulator
MIMAT0000434	miR-142-3p (and other miRNAs w/seed GUAGUGU)	3,20E-02	TargetScan Human	High (predicted)	PATE1	prostate and testis expressed 1	Other	other
MIMAT0000434	miR-142-3p (and other miRNAs w/seed GUAGUGU)	3,20E-02	TargetScan Human	High (predicted)	PATZ1	POZ/BTB and AT hook containing zinc finger 1	Nucleus	transcription regulator
MIMAT0000434	miR-142-3p (and other miRNAs w/seed GUAGUGU)	3,20E-02	TargetScan Human	High (predicted)	PCGF6	polycomb group ring finger 6	Nucleus	transcription regulator
MIMAT0000434	miR-142-3p (and other miRNAs w/seed GUAGUGU)	3,20E-02	TargetScan Human	High (predicted)	PDE4B	phosphodiesterase 4B	Cytoplasm	enzyme
MIMAT0000434	miR-142-3p (and other miRNAs w/seed GUAGUGU)	3,20E-02	TargetScan Human	High (predicted)	PDZD9	PDZ domain containing 9	Other	other
MIMAT0000434	miR-142-3p (and other miRNAs w/seed GUAGUGU)	3,20E-02	TargetScan Human	High (predicted)	PGM1	phosphoglucomutase 1	Cytoplasm	enzyme
MIMAT0000434	miR-142-3p (and other miRNAs w/seed GUAGUGU)	3,20E-02	TargetScan Human	High (predicted)	PPP1R2	protein phosphatase 1 regulatory inhibitor subunit 2	Cytoplasm	phosphatase
MIMAT0000434	miR-142-3p (and other miRNAs w/seed GUAGUGU)	3,20E-02	TargetScan Human	High (predicted)	PPP1R37	protein phosphatase 1 regulatory subunit 37	Other	other
MIMAT0000434	miR-142-3p (and other miRNAs w/seed GUAGUGU)	3,20E-02	Ingenuity Expert Findings	Experimentally Observed	PRKCA	protein kinase C alpha	Cytoplasm	kinase
MIMAT0000434	miR-142-3p (and other miRNAs w/seed GUAGUGU)	3,20E-02	TargetScan Human	High (predicted)	PRLR	prolactin receptor	Plasma Membrane	transmembrane receptor
MIMAT0000434	miR-142-3p (and other miRNAs w/seed GUAGUGU)	3,20E-02	TargetScan Human	High (predicted)	PSMB5	proteasome 20S subunit beta 5	Cytoplasm	peptidase
MIMAT0000434	miR-142-3p (and other miRNAs w/seed GUAGUGU)	3,20E-02	TargetScan Human	High (predicted)	PSTK	phosphoseryl-tRNA kinase	Cytoplasm	kinase
MIMAT0000434	miR-142-3p (and other miRNAs w/seed GUAGUGU)	3,20E-02	TargetScan Human	High (predicted)	PTPN23	protein tyrosine phosphatase non-receptor type 23	Cytoplasm	phosphatase
MIMAT0000434	miR-142-3p (and other miRNAs w/seed GUAGUGU)	3,20E-02	TargetScan Human	High (predicted)	RAB11FIP2	RAB11 family interacting protein 2	Cytoplasm	other
MIMAT0000434	miR-142-3p (and other miRNAs w/seed GUAGUGU)	3,20E-02	TargetScan Human	High (predicted)	RAB2A	RAB2A, member RAS oncogene family	Cytoplasm	enzyme
MIMAT0000434	miR-142-3p (and other miRNAs w/seed GUAGUGU)	3,20E-02	TargetScan Human	High (predicted)	RAB3A	RAB3A, member RAS oncogene family	Cytoplasm	enzyme
MIMAT0000434	miR-142-3p (and other miRNAs w/seed GUAGUGU)	3,20E-02	TargetScan Human	High (predicted)	RAC1	Rac family small GTPase 1	Plasma Membrane	enzyme
MIMAT0000434	miR-142-3p (and other miRNAs w/seed GUAGUGU)	3,20E-02	TargetScan Human	High (predicted)	RGL2	ral guanine nucleotide dissociation stimulator like 2	Cytoplasm	other
MIMAT0000434	miR-142-3p (and other miRNAs w/seed GUAGUGU)	3,20E-02	TargetScan Human	High (predicted)	RHEB	Ras homolog, mTORC1 binding	Cytoplasm	enzyme
MIMAT0000434	miR-142-3p (and other miRNAs w/seed GUAGUGU)	3,20E-02	TargetScan Human	High (predicted)	RHOBTB3	Rho related BTB domain containing 3	Cytoplasm	enzyme
MIMAT0000434	miR-142-3p (and other miRNAs w/seed GUAGUGU)	3,20E-02	TargetScan Human	High (predicted)	RICTOR	RPTOR independent companion of MTOR complex 2	Cytoplasm	other
MIMAT0000434	miR-142-3p (and other miRNAs w/seed GUAGUGU)	3,20E-02	TargetScan Human	High (predicted)	RIPPLY3	ripply transcriptional repressor 3	Nucleus	other
MIMAT0000434	miR-142-3p (and other miRNAs w/seed GUAGUGU)	3,20E-02	TargetScan Human	High (predicted)	RNF7	ring finger protein 7	Nucleus	enzyme
MIMAT0000434	miR-142-3p (and other miRNAs w/seed GUAGUGU)	3,20E-02	TargetScan Human	High (predicted)	RPE	ribulose-5-phosphate-3-epimerase	Cytoplasm	enzyme
MIMAT0000434	miR-142-3p (and other miRNAs w/seed GUAGUGU)	3,20E-02	TargetScan Human	High (predicted)	RPEL1	ribulose-5-phosphate-3-epimerase like 1	Cytoplasm	enzyme
MIMAT0000434	miR-142-3p (and other miRNAs w/seed GUAGUGU)	3,20E-02	TargetScan Human	High (predicted)	RTL8A	retrotransposon Gag like 8A	Other	other
MIMAT0000434	miR-142-3p (and other miRNAs w/seed GUAGUGU)	3,20E-02	TargetScan Human	High (predicted)	RTL8C	retrotransposon Gag like 8C	Plasma Membrane	other
MIMAT0000434	miR-142-3p (and other miRNAs w/seed GUAGUGU)	3,20E-02	TargetScan Human	High (predicted)	S1PR3	sphingosine-1-phosphate receptor 3	Plasma Membrane	G-protein coupled receptor
MIMAT0000434	miR-142-3p (and other miRNAs w/seed GUAGUGU)	3,20E-02	TargetScan Human	High (predicted)	SEC22A	SEC22 homolog A, vesicle trafficking protein	Cytoplasm	transporter
MIMAT0000434	miR-142-3p (and other miRNAs w/seed GUAGUGU)	3,20E-02	TargetScan Human	High (predicted)	SERAC1	serine active site containing 1	Extracellular Space	other
MIMAT0000434	miR-142-3p (and other miRNAs w/seed GUAGUGU)	3,20E-02	TargetScan Human	High (predicted)	SIK1/SIK1B	salt inducible kinase 1	Nucleus	kinase
MIMAT0000434	miR-142-3p (and other miRNAs w/seed GUAGUGU)	3,20E-02	TargetScan Human	High (predicted)	SLC1A3	solute carrier family 1 member 3	Plasma Membrane	transporter
MIMAT0000434	miR-142-3p (and other miRNAs w/seed GUAGUGU)	3,20E-02	TargetScan Human	High (predicted)	SLC35A1	solute carrier family 35 member A1	Cytoplasm	transporter
MIMAT0000434	miR-142-3p (and other miRNAs w/seed GUAGUGU)	3,20E-02	TargetScan Human	High (predicted)	SLC35F5	solute carrier family 35 member F5	Other	other
MIMAT0000434	miR-142-3p (and other miRNAs w/seed GUAGUGU)	3,20E-02	TargetScan Human	High (predicted)	SLC37A3	solute carrier family 37 member 3	Cytoplasm	transporter
MIMAT0000434	miR-142-3p (and other miRNAs w/seed GUAGUGU)	3,20E-02	TargetScan Human	High (predicted)	SLC49A4	solute carrier family 49 member 4	Other	other
MIMAT0000434	miR-142-3p (and other miRNAs w/seed GUAGUGU)	3,20E-02	TargetScan Human	High (predicted)	SMIM27	small integral membrane protein 27	Other	other
MIMAT0000434	miR-142-3p (and other miRNAs w/seed GUAGUGU)	3,20E-02	TargetScan Human	High (predicted)	SMR3A	submaxillary gland androgen regulated protein 3A	Extracellular Space	other
MIMAT0000434	miR-142-3p (and other miRNAs w/seed GUAGUGU)	3,20E-02	TargetScan Human	High (predicted)	SPRY3	sprouty RTK signaling antagonist 3	Plasma Membrane	other
MIMAT0000434	miR-142-3p (and other miRNAs w/seed GUAGUGU)	3,20E-02	TargetScan Human	High (predicted)	STAM	signal transducing adaptor molecule	Cytoplasm	other
MIMAT0000434	miR-142-3p (and other miRNAs w/seed GUAGUGU)	3,20E-02	TargetScan Human	High (predicted)	STATH	statherin	Nucleus	other
MIMAT0000434	miR-142-3p (and other miRNAs w/seed GUAGUGU)	3,20E-02	TargetScan Human	High (predicted)	STRN3	striatin 3	Nucleus	transcription regulator
MIMAT0000434	miR-142-3p (and other miRNAs w/seed GUAGUGU)	3,20E-02	TargetScan Human	High (predicted)	STX12	syntaxin 12	Cytoplasm	other
MIMAT0000434	miR-142-3p (and other miRNAs w/seed GUAGUGU)	3,20E-02	TargetScan Human	High (predicted)	SULT1C4	sulfotransferase family 1C member 4	Cytoplasm	enzyme
MIMAT0000434	miR-142-3p (and other miRNAs w/seed GUAGUGU)	3,20E-02	TargetScan Human	High (predicted)	TAB2	TGF-beta activated kinase 1 (MAP3K7) binding protein 2	Cytoplasm	other
MIMAT0000434	miR-142-3p (and other miRNAs w/seed GUAGUGU)	3,20E-02	TargetScan Human	High (predicted)	TAOK1	TAO kinase 1	Cytoplasm	kinase
MIMAT0000434	miR-142-3p (and other miRNAs w/seed GUAGUGU)	3,20E-02	Ingenuity Expert Findings,TargetScan Human	Experimentally Observed,High (predicted)	TARDBP	TAR DNA binding protein	Nucleus	transcription regulator
MIMAT0000434	miR-142-3p (and other miRNAs w/seed GUAGUGU)	3,20E-02	TargetScan Human	High (predicted)	TASOR2	transcription activation suppressor family member 2	Nucleus	other
MIMAT0000434	miR-142-3p (and other miRNAs w/seed GUAGUGU)	3,20E-02	TargetScan Human	High (predicted)	TBX4	T-box transcription factor 4	Nucleus	transcription regulator
MIMAT0000434	miR-142-3p (and other miRNAs w/seed GUAGUGU)	3,20E-02	TargetScan Human	High (predicted)	TFG	trafficking from ER to golgi regulator	Cytoplasm	other
MIMAT0000434	miR-142-3p (and other miRNAs w/seed GUAGUGU)	3,20E-02	TargetScan Human	High (predicted)	TKTL2	transketolase like 2	Cytoplasm	enzyme
MIMAT0000434	miR-142-3p (and other miRNAs w/seed GUAGUGU)	3,20E-02	TargetScan Human	High (predicted)	TLDC2	TBC/LysM-associated domain containing 2	Other	other
MIMAT0000434	miR-142-3p (and other miRNAs w/seed GUAGUGU)	3,20E-02	TargetScan Human	High (predicted)	TMEM200B	transmembrane protein 200B	Other	other
MIMAT0000434	miR-142-3p (and other miRNAs w/seed GUAGUGU)	3,20E-02	TargetScan Human	High (predicted)	TMEM59	transmembrane protein 59	Plasma Membrane	peptidase
MIMAT0000434	miR-142-3p (and other miRNAs w/seed GUAGUGU)	3,20E-02	TargetScan Human	High (predicted)	TSEN34	tRNA splicing endonuclease subunit 34	Nucleus	enzyme
MIMAT0000434	miR-142-3p (and other miRNAs w/seed GUAGUGU)	3,20E-02	TargetScan Human	High (predicted)	TWF1	twinfilin actin binding protein 1	Cytoplasm	kinase
MIMAT0000434	miR-142-3p (and other miRNAs w/seed GUAGUGU)	3,20E-02	TargetScan Human	High (predicted)	USP33	ubiquitin specific peptidase 33	Cytoplasm	peptidase
MIMAT0000434	miR-142-3p (and other miRNAs w/seed GUAGUGU)	3,20E-02	TargetScan Human	High (predicted)	VWC2	von Willebrand factor C domain containing 2	Extracellular Space	other
MIMAT0000434	miR-142-3p (and other miRNAs w/seed GUAGUGU)	3,20E-02	TargetScan Human	High (predicted)	WASL	WASP like actin nucleation promoting factor	Cytoplasm	other
MIMAT0000434	miR-142-3p (and other miRNAs w/seed GUAGUGU)	3,20E-02	TargetScan Human	High (predicted)	WDR5B	WD repeat domain 5B	Other	other
MIMAT0000434	miR-142-3p (and other miRNAs w/seed GUAGUGU)	3,20E-02	TargetScan Human	High (predicted)	ZBTB41	zinc finger and BTB domain containing 41	Other	other
MIMAT0000434	miR-142-3p (and other miRNAs w/seed GUAGUGU)	3,20E-02	TargetScan Human	High (predicted)	ZCCHC14	zinc finger CCHC-type containing 14	Other	other
MIMAT0000434	miR-142-3p (and other miRNAs w/seed GUAGUGU)	3,20E-02	TargetScan Human	High (predicted)	ZEB2	zinc finger E-box binding homeobox 2	Nucleus	transcription regulator
MIMAT0000434	miR-142-3p (and other miRNAs w/seed GUAGUGU)	3,20E-02	TargetScan Human	High (predicted)	ZFYVE27	zinc finger FYVE-type containing 27	Plasma Membrane	other
MIMAT0000434	miR-142-3p (and other miRNAs w/seed GUAGUGU)	3,20E-02	TargetScan Human	High (predicted)	ZNF479	zinc finger protein 479	Nucleus	transcription regulator
MIMAT0000434	miR-142-3p (and other miRNAs w/seed GUAGUGU)	3,20E-02	TargetScan Human	High (predicted)	ZNF676	zinc finger protein 676	Nucleus	transcription regulator
MIMAT0000434	miR-142-3p (and other miRNAs w/seed GUAGUGU)	3,20E-02	TargetScan Human	High (predicted)	ZNF682	zinc finger protein 682	Nucleus	transcription regulator
MIMAT0000434	miR-142-3p (and other miRNAs w/seed GUAGUGU)	3,20E-02	TargetScan Human	High (predicted)	ZNF808	zinc finger protein 808	Other	other
MIMAT0000449	miR-146a-5p (and other miRNAs w/seed GAGAACU)	2,80E-02	TargetScan Human	High (predicted)	ARF6	ADP ribosylation factor 6	Plasma Membrane	transporter
MIMAT0000449	miR-146a-5p (and other miRNAs w/seed GAGAACU)	2,80E-02	TargetScan Human	High (predicted)	ATG12	autophagy related 12	Cytoplasm	other
MIMAT0000449	miR-146a-5p (and other miRNAs w/seed GAGAACU)	2,80E-02	miRecords	Experimentally Observed	ATOH8	atonal bHLH transcription factor 8	Nucleus	transcription regulator
MIMAT0000449	miR-146a-5p (and other miRNAs w/seed GAGAACU)	2,80E-02	miRecords	Experimentally Observed	BLMH	bleomycin hydrolase	Cytoplasm	peptidase
MIMAT0000449	miR-146a-5p (and other miRNAs w/seed GAGAACU)	2,80E-02	miRecords	Experimentally Observed	BRCA1	BRCA1 DNA repair associated	Nucleus	transcription regulator
MIMAT0000449	miR-146a-5p (and other miRNAs w/seed GAGAACU)	2,80E-02	TargetScan Human	High (predicted)	BRK1	BRICK1 subunit of SCAR/WAVE actin nucleating complex	Cytoplasm	other
MIMAT0000449	miR-146a-5p (and other miRNAs w/seed GAGAACU)	2,80E-02	TargetScan Human	High (predicted)	BSG	basigin (Ok blood group)	Plasma Membrane	transporter
MIMAT0000449	miR-146a-5p (and other miRNAs w/seed GAGAACU)	2,80E-02	Ingenuity Expert Findings	Experimentally Observed	C8A	complement C8 alpha chain	Extracellular Space	other
MIMAT0000449	miR-146a-5p (and other miRNAs w/seed GAGAACU)	2,80E-02	Ingenuity Expert Findings	Experimentally Observed	CAMP	cathelicidin antimicrobial peptide	Cytoplasm	other
MIMAT0000449	miR-146a-5p (and other miRNAs w/seed GAGAACU)	2,80E-02	TargetScan Human	High (predicted)	CASP7	caspase 7	Cytoplasm	peptidase
MIMAT0000449	miR-146a-5p (and other miRNAs w/seed GAGAACU)	2,80E-02	TargetScan Human	High (predicted)	CCK	cholecystokinin	Extracellular Space	other
MIMAT0000449	miR-146a-5p (and other miRNAs w/seed GAGAACU)	2,80E-02	TargetScan Human	High (predicted)	CCL5	C-C motif chemokine ligand 5	Extracellular Space	cytokine
MIMAT0000449	miR-146a-5p (and other miRNAs w/seed GAGAACU)	2,80E-02	miRecords	Experimentally Observed	CCL8	C-C motif chemokine ligand 8	Extracellular Space	cytokine
MIMAT0000449	miR-146a-5p (and other miRNAs w/seed GAGAACU)	2,80E-02	miRecords	Experimentally Observed	CCNA2	cyclin A2	Nucleus	other
MIMAT0000449	miR-146a-5p (and other miRNAs w/seed GAGAACU)	2,80E-02	TargetScan Human	High (predicted)	CCNI	cyclin I	Other	other
MIMAT0000449	miR-146a-5p (and other miRNAs w/seed GAGAACU)	2,80E-02	Ingenuity Expert Findings	Experimentally Observed	CCR3	C-C motif chemokine receptor 3	Plasma Membrane	G-protein coupled receptor
MIMAT0000449	miR-146a-5p (and other miRNAs w/seed GAGAACU)	2,80E-02	Ingenuity Expert Findings	Experimentally Observed	CD1D	CD1d molecule	Plasma Membrane	other
MIMAT0000449	miR-146a-5p (and other miRNAs w/seed GAGAACU)	2,80E-02	Ingenuity Expert Findings	Experimentally Observed	CD40	CD40 molecule	Plasma Membrane	transmembrane receptor
MIMAT0000449	miR-146a-5p (and other miRNAs w/seed GAGAACU)	2,80E-02	TargetScan Human	High (predicted)	CDKN2AIP	CDKN2A interacting protein	Nucleus	transcription regulator
MIMAT0000449	miR-146a-5p (and other miRNAs w/seed GAGAACU)	2,80E-02	TargetScan Human,miRecords	Experimentally Observed,Moderate (predicted)	CDKN3	cyclin dependent kinase inhibitor 3	Cytoplasm	phosphatase
MIMAT0000449	miR-146a-5p (and other miRNAs w/seed GAGAACU)	2,80E-02	Ingenuity Expert Findings,TargetScan Human,miRecords	Experimentally Observed,High (predicted)	CFH	complement factor H	Extracellular Space	other
MIMAT0000449	miR-146a-5p (and other miRNAs w/seed GAGAACU)	2,80E-02	Ingenuity Expert Findings	Experimentally Observed	CHUK	component of inhibitor of nuclear factor kappa B kinase complex	Cytoplasm	kinase
MIMAT0000449	miR-146a-5p (and other miRNAs w/seed GAGAACU)	2,80E-02	TargetScan Human	High (predicted)	CLLU1	chronic lymphocytic leukemia up-regulated 1	Other	other
MIMAT0000449	miR-146a-5p (and other miRNAs w/seed GAGAACU)	2,80E-02	miRecords	Experimentally Observed	COL13A1	collagen type XIII alpha 1 chain	Plasma Membrane	other
MIMAT0000449	miR-146a-5p (and other miRNAs w/seed GAGAACU)	2,80E-02	TargetScan Human	High (predicted)	COX6B2	cytochrome c oxidase subunit 6B2	Cytoplasm	enzyme
MIMAT0000449	miR-146a-5p (and other miRNAs w/seed GAGAACU)	2,80E-02	TargetScan Human	High (predicted)	CPLX4	complexin 4	Plasma Membrane	other
MIMAT0000449	miR-146a-5p (and other miRNAs w/seed GAGAACU)	2,80E-02	Ingenuity Expert Findings	Experimentally Observed	CRP	C-reactive protein	Extracellular Space	other
MIMAT0000449	miR-146a-5p (and other miRNAs w/seed GAGAACU)	2,80E-02	TargetScan Human	High (predicted)	CTAGE9 (includes others)	CTAGE family member 9	Other	other
MIMAT0000449	miR-146a-5p (and other miRNAs w/seed GAGAACU)	2,80E-02	Ingenuity Expert Findings	Experimentally Observed	CXCL8	C-X-C motif chemokine ligand 8	Extracellular Space	cytokine
MIMAT0000449	miR-146a-5p (and other miRNAs w/seed GAGAACU)	2,80E-02	miRecords	Experimentally Observed	CXCR4	C-X-C motif chemokine receptor 4	Plasma Membrane	G-protein coupled receptor
MIMAT0000449	miR-146a-5p (and other miRNAs w/seed GAGAACU)	2,80E-02	TargetScan Human	High (predicted)	DCAF17	DDB1 and CUL4 associated factor 17	Nucleus	other
MIMAT0000449	miR-146a-5p (and other miRNAs w/seed GAGAACU)	2,80E-02	TargetScan Human	High (predicted)	DIS3L	DIS3 like exosome 3'-5' exoribonuclease	Cytoplasm	enzyme
MIMAT0000449	miR-146a-5p (and other miRNAs w/seed GAGAACU)	2,80E-02	TargetScan Human	High (predicted)	DMAC2	distal membrane arm assembly component 2	Cytoplasm	other
MIMAT0000449	miR-146a-5p (and other miRNAs w/seed GAGAACU)	2,80E-02	Ingenuity Expert Findings	Experimentally Observed	DMBT1	deleted in malignant brain tumors 1	Plasma Membrane	transmembrane receptor
MIMAT0000449	miR-146a-5p (and other miRNAs w/seed GAGAACU)	2,80E-02	TargetScan Human	High (predicted)	DNAJC12	DnaJ heat shock protein family (Hsp40) member C12	Cytoplasm	other
MIMAT0000449	miR-146a-5p (and other miRNAs w/seed GAGAACU)	2,80E-02	TargetScan Human	High (predicted)	DSCR8	Down syndrome critical region 8	Other	other
MIMAT0000449	miR-146a-5p (and other miRNAs w/seed GAGAACU)	2,80E-02	TargetScan Human	High (predicted)	DTNA	dystrobrevin alpha	Plasma Membrane	other
MIMAT0000449	miR-146a-5p (and other miRNAs w/seed GAGAACU)	2,80E-02	miRecords	Experimentally Observed	FADD	Fas associated via death domain	Cytoplasm	other
MIMAT0000449	miR-146a-5p (and other miRNAs w/seed GAGAACU)	2,80E-02	TargetScan Human	High (predicted)	FAM120AOS	family with sequence similarity 120A opposite strand	Other	other
MIMAT0000449	miR-146a-5p (and other miRNAs w/seed GAGAACU)	2,80E-02	TargetScan Human	High (predicted)	FOXR2	forkhead box R2	Nucleus	transcription regulator
MIMAT0000449	miR-146a-5p (and other miRNAs w/seed GAGAACU)	2,80E-02	TargetScan Human	High (predicted)	FZD3	frizzled class receptor 3	Plasma Membrane	G-protein coupled receptor
MIMAT0000449	miR-146a-5p (and other miRNAs w/seed GAGAACU)	2,80E-02	TargetScan Human	High (predicted)	GPM6B	glycoprotein M6B	Plasma Membrane	other
MIMAT0000449	miR-146a-5p (and other miRNAs w/seed GAGAACU)	2,80E-02	TargetScan Human	High (predicted)	HDAC8	histone deacetylase 8	Nucleus	transcription regulator
MIMAT0000449	miR-146a-5p (and other miRNAs w/seed GAGAACU)	2,80E-02	TargetScan Human	High (predicted)	HMGA2-AS1	HMGA2 antisense RNA 1	Other	other
MIMAT0000449	miR-146a-5p (and other miRNAs w/seed GAGAACU)	2,80E-02	TargetScan Human	High (predicted)	HNRNPD	heterogeneous nuclear ribonucleoprotein D	Nucleus	transcription regulator
MIMAT0000449	miR-146a-5p (and other miRNAs w/seed GAGAACU)	2,80E-02	TargetScan Human	High (predicted)	HSPA1A/HSPA1B	heat shock protein family A (Hsp70) member 1A	Cytoplasm	enzyme
MIMAT0000449	miR-146a-5p (and other miRNAs w/seed GAGAACU)	2,80E-02	Ingenuity Expert Findings	Experimentally Observed	IFNA1/IFNA13	interferon alpha 1	Extracellular Space	cytokine
MIMAT0000449	miR-146a-5p (and other miRNAs w/seed GAGAACU)	2,80E-02	Ingenuity Expert Findings	Experimentally Observed	IFNB1	interferon beta 1	Extracellular Space	cytokine
MIMAT0000449	miR-146a-5p (and other miRNAs w/seed GAGAACU)	2,80E-02	TargetScan Human	High (predicted)	IGSF1	immunoglobulin superfamily member 1	Plasma Membrane	other
MIMAT0000449	miR-146a-5p (and other miRNAs w/seed GAGAACU)	2,80E-02	Ingenuity Expert Findings	Experimentally Observed	IL10	interleukin 10	Extracellular Space	cytokine
MIMAT0000449	miR-146a-5p (and other miRNAs w/seed GAGAACU)	2,80E-02	Ingenuity Expert Findings	Experimentally Observed	IL12RB2	interleukin 12 receptor subunit beta 2	Plasma Membrane	transmembrane receptor
MIMAT0000449	miR-146a-5p (and other miRNAs w/seed GAGAACU)	2,80E-02	TargetScan Human	High (predicted)	IL17A	interleukin 17A	Extracellular Space	cytokine
MIMAT0000449	miR-146a-5p (and other miRNAs w/seed GAGAACU)	2,80E-02	Ingenuity Expert Findings	Experimentally Observed	IL1F10	interleukin 1 family member 10	Extracellular Space	cytokine
MIMAT0000449	miR-146a-5p (and other miRNAs w/seed GAGAACU)	2,80E-02	Ingenuity Expert Findings	Experimentally Observed	IL1R1	interleukin 1 receptor type 1	Plasma Membrane	transmembrane receptor
MIMAT0000449	miR-146a-5p (and other miRNAs w/seed GAGAACU)	2,80E-02	Ingenuity Expert Findings	Experimentally Observed	IL1RAP	interleukin 1 receptor accessory protein	Plasma Membrane	transmembrane receptor
MIMAT0000449	miR-146a-5p (and other miRNAs w/seed GAGAACU)	2,80E-02	Ingenuity Expert Findings	Experimentally Observed	IL1RAPL2	interleukin 1 receptor accessory protein like 2	Plasma Membrane	transmembrane receptor
MIMAT0000449	miR-146a-5p (and other miRNAs w/seed GAGAACU)	2,80E-02	Ingenuity Expert Findings	Experimentally Observed	IL1RL2	interleukin 1 receptor like 2	Plasma Membrane	transmembrane receptor
MIMAT0000449	miR-146a-5p (and other miRNAs w/seed GAGAACU)	2,80E-02	Ingenuity Expert Findings	Experimentally Observed	IL36A	interleukin 36 alpha	Extracellular Space	cytokine
MIMAT0000449	miR-146a-5p (and other miRNAs w/seed GAGAACU)	2,80E-02	Ingenuity Expert Findings	Experimentally Observed	IL36B	interleukin 36 beta	Extracellular Space	cytokine
MIMAT0000449	miR-146a-5p (and other miRNAs w/seed GAGAACU)	2,80E-02	Ingenuity Expert Findings	Experimentally Observed	IL36G	interleukin 36 gamma	Extracellular Space	cytokine
MIMAT0000449	miR-146a-5p (and other miRNAs w/seed GAGAACU)	2,80E-02	Ingenuity Expert Findings	Experimentally Observed	IL36RN	interleukin 36 receptor antagonist	Extracellular Space	cytokine
MIMAT0000449	miR-146a-5p (and other miRNAs w/seed GAGAACU)	2,80E-02	Ingenuity Expert Findings	Experimentally Observed	IL37	interleukin 37	Extracellular Space	cytokine
MIMAT0000449	miR-146a-5p (and other miRNAs w/seed GAGAACU)	2,80E-02	TargetScan Human	High (predicted)	INO80D	INO80 complex subunit D	Nucleus	other
MIMAT0000449	miR-146a-5p (and other miRNAs w/seed GAGAACU)	2,80E-02	Ingenuity Expert Findings,TargetScan Human,miRecords	Experimentally Observed,High (predicted)	IRAK1	interleukin 1 receptor associated kinase 1	Plasma Membrane	kinase
MIMAT0000449	miR-146a-5p (and other miRNAs w/seed GAGAACU)	2,80E-02	miRecords	Experimentally Observed	IRAK2	interleukin 1 receptor associated kinase 2	Plasma Membrane	kinase
MIMAT0000449	miR-146a-5p (and other miRNAs w/seed GAGAACU)	2,80E-02	miRecords	Experimentally Observed	IRF5	interferon regulatory factor 5	Nucleus	transcription regulator
MIMAT0000449	miR-146a-5p (and other miRNAs w/seed GAGAACU)	2,80E-02	miRecords	Experimentally Observed	KIF22	kinesin family member 22	Nucleus	other
MIMAT0000449	miR-146a-5p (and other miRNAs w/seed GAGAACU)	2,80E-02	Ingenuity Expert Findings	Experimentally Observed	KIR2DL1/KIR2DL3	killer cell immunoglobulin like receptor, two Ig domains and long cytoplasmic tail 3	Plasma Membrane	other
MIMAT0000449	miR-146a-5p (and other miRNAs w/seed GAGAACU)	2,80E-02	Ingenuity Expert Findings	Experimentally Observed	KIR2DL2	killer cell immunoglobulin like receptor, two Ig domains and long cytoplasmic tail 2	Plasma Membrane	other
MIMAT0000449	miR-146a-5p (and other miRNAs w/seed GAGAACU)	2,80E-02	TargetScan Human	High (predicted)	KRTAP13-1	keratin associated protein 13-1	Cytoplasm	other
MIMAT0000449	miR-146a-5p (and other miRNAs w/seed GAGAACU)	2,80E-02	TargetScan Human	High (predicted)	KRTAP1-5	keratin associated protein 1-5	Cytoplasm	other
MIMAT0000449	miR-146a-5p (and other miRNAs w/seed GAGAACU)	2,80E-02	Ingenuity Expert Findings	Experimentally Observed	LALBA	lactalbumin alpha	Extracellular Space	enzyme
MIMAT0000449	miR-146a-5p (and other miRNAs w/seed GAGAACU)	2,80E-02	TargetScan Human	High (predicted)	LANCL1	LanC like 1	Plasma Membrane	enzyme
MIMAT0000449	miR-146a-5p (and other miRNAs w/seed GAGAACU)	2,80E-02	Ingenuity Expert Findings	Experimentally Observed	LBP	lipopolysaccharide binding protein	Plasma Membrane	transporter
MIMAT0000449	miR-146a-5p (and other miRNAs w/seed GAGAACU)	2,80E-02	TargetScan Human	High (predicted)	LCA5L	lebercilin LCA5 like	Extracellular Space	other
MIMAT0000449	miR-146a-5p (and other miRNAs w/seed GAGAACU)	2,80E-02	TargetScan Human	High (predicted)	LEPROT	leptin receptor overlapping transcript	Plasma Membrane	other
MIMAT0000449	miR-146a-5p (and other miRNAs w/seed GAGAACU)	2,80E-02	miRecords	Experimentally Observed	LTB	lymphotoxin beta	Extracellular Space	cytokine
MIMAT0000449	miR-146a-5p (and other miRNAs w/seed GAGAACU)	2,80E-02	Ingenuity Expert Findings	Experimentally Observed	LTF	lactotransferrin	Extracellular Space	peptidase
MIMAT0000449	miR-146a-5p (and other miRNAs w/seed GAGAACU)	2,80E-02	miRecords	Experimentally Observed	MCM10	minichromosome maintenance 10 replication initiation factor	Nucleus	other
MIMAT0000449	miR-146a-5p (and other miRNAs w/seed GAGAACU)	2,80E-02	miRecords	Experimentally Observed	MCPH1	microcephalin 1	Nucleus	other
MIMAT0000449	miR-146a-5p (and other miRNAs w/seed GAGAACU)	2,80E-02	TargetScan Human,miRecords	Experimentally Observed,Moderate (predicted)	METTL7A	methyltransferase like 7A	Cytoplasm	other
MIMAT0000449	miR-146a-5p (and other miRNAs w/seed GAGAACU)	2,80E-02	miRecords	Experimentally Observed	MMP16	matrix metallopeptidase 16	Extracellular Space	peptidase
MIMAT0000449	miR-146a-5p (and other miRNAs w/seed GAGAACU)	2,80E-02	miRecords	Experimentally Observed	MR1	major histocompatibility complex, class I-related	Plasma Membrane	transmembrane receptor
MIMAT0000449	miR-146a-5p (and other miRNAs w/seed GAGAACU)	2,80E-02	TargetScan Human	High (predicted)	MS4A1	membrane spanning 4-domains A1	Plasma Membrane	other
MIMAT0000449	miR-146a-5p (and other miRNAs w/seed GAGAACU)	2,80E-02	TargetScan Human	High (predicted)	MTRES1	mitochondrial transcription rescue factor 1	Cytoplasm	other
MIMAT0000449	miR-146a-5p (and other miRNAs w/seed GAGAACU)	2,80E-02	miRecords	Experimentally Observed	NFIX	nuclear factor I X	Nucleus	transcription regulator
MIMAT0000449	miR-146a-5p (and other miRNAs w/seed GAGAACU)	2,80E-02	Ingenuity Expert Findings	Experimentally Observed	NLGN1	neuroligin 1	Plasma Membrane	enzyme
MIMAT0000449	miR-146a-5p (and other miRNAs w/seed GAGAACU)	2,80E-02	Ingenuity Expert Findings	Experimentally Observed	NOS2	nitric oxide synthase 2	Cytoplasm	enzyme
MIMAT0000449	miR-146a-5p (and other miRNAs w/seed GAGAACU)	2,80E-02	Ingenuity Expert Findings,TargetScan Human	Experimentally Observed,High (predicted)	NOVA1	NOVA alternative splicing regulator 1	Nucleus	other
MIMAT0000449	miR-146a-5p (and other miRNAs w/seed GAGAACU)	2,80E-02	TargetScan Human	High (predicted)	NSL1	NSL1 component of MIS12 kinetochore complex	Nucleus	other
MIMAT0000449	miR-146a-5p (and other miRNAs w/seed GAGAACU)	2,80E-02	TargetScan Human	High (predicted)	OPALIN	oligodendrocytic myelin paranodal and inner loop protein	Cytoplasm	other
MIMAT0000449	miR-146a-5p (and other miRNAs w/seed GAGAACU)	2,80E-02	TargetScan Human	High (predicted)	OR56B4	olfactory receptor family 56 subfamily B member 4	Plasma Membrane	G-protein coupled receptor
MIMAT0000449	miR-146a-5p (and other miRNAs w/seed GAGAACU)	2,80E-02	TargetScan Human	High (predicted)	OR9Q1	olfactory receptor family 9 subfamily Q member 1	Plasma Membrane	G-protein coupled receptor
MIMAT0000449	miR-146a-5p (and other miRNAs w/seed GAGAACU)	2,80E-02	miRecords	Experimentally Observed	PA2G4	proliferation-associated 2G4	Nucleus	transcription regulator
MIMAT0000449	miR-146a-5p (and other miRNAs w/seed GAGAACU)	2,80E-02	miRecords	Experimentally Observed	PBLD	phenazine biosynthesis like protein domain containing	Cytoplasm	enzyme
MIMAT0000449	miR-146a-5p (and other miRNAs w/seed GAGAACU)	2,80E-02	Ingenuity Expert Findings	Experimentally Observed	PDGFRA	platelet derived growth factor receptor alpha	Plasma Membrane	kinase
MIMAT0000449	miR-146a-5p (and other miRNAs w/seed GAGAACU)	2,80E-02	miRecords	Experimentally Observed	PDIK1L	PDLIM1 interacting kinase 1 like	Nucleus	kinase
MIMAT0000449	miR-146a-5p (and other miRNAs w/seed GAGAACU)	2,80E-02	miRecords	Experimentally Observed	PEX11G	peroxisomal biogenesis factor 11 gamma	Cytoplasm	other
MIMAT0000449	miR-146a-5p (and other miRNAs w/seed GAGAACU)	2,80E-02	TargetScan Human	High (predicted)	PGK2	phosphoglycerate kinase 2	Cytoplasm	kinase
MIMAT0000449	miR-146a-5p (and other miRNAs w/seed GAGAACU)	2,80E-02	Ingenuity Expert Findings	Experimentally Observed	PGLYRP1	peptidoglycan recognition protein 1	Plasma Membrane	transmembrane receptor
MIMAT0000449	miR-146a-5p (and other miRNAs w/seed GAGAACU)	2,80E-02	Ingenuity Expert Findings	Experimentally Observed	PGLYRP2	peptidoglycan recognition protein 2	Plasma Membrane	transmembrane receptor
MIMAT0000449	miR-146a-5p (and other miRNAs w/seed GAGAACU)	2,80E-02	TargetScan Human	High (predicted)	PHF20L1	PHD finger protein 20 like 1	Other	other
MIMAT0000449	miR-146a-5p (and other miRNAs w/seed GAGAACU)	2,80E-02	TargetScan Human	High (predicted)	PHKB	phosphorylase kinase regulatory subunit beta	Cytoplasm	kinase
MIMAT0000449	miR-146a-5p (and other miRNAs w/seed GAGAACU)	2,80E-02	miRecords	Experimentally Observed	PLEKHA4	pleckstrin homology domain containing A4	Cytoplasm	other
MIMAT0000449	miR-146a-5p (and other miRNAs w/seed GAGAACU)	2,80E-02	TargetScan Human	High (predicted)	PLSCR4	phospholipid scramblase 4	Plasma Membrane	enzyme
MIMAT0000449	miR-146a-5p (and other miRNAs w/seed GAGAACU)	2,80E-02	TargetScan Human	High (predicted)	PMAIP1	phorbol-12-myristate-13-acetate-induced protein 1	Cytoplasm	other
MIMAT0000449	miR-146a-5p (and other miRNAs w/seed GAGAACU)	2,80E-02	miRecords	Experimentally Observed	POLE2	DNA polymerase epsilon 2, accessory subunit	Nucleus	enzyme
MIMAT0000449	miR-146a-5p (and other miRNAs w/seed GAGAACU)	2,80E-02	TargetScan Human	High (predicted)	PPBP	pro-platelet basic protein	Extracellular Space	cytokine
MIMAT0000449	miR-146a-5p (and other miRNAs w/seed GAGAACU)	2,80E-02	TargetScan Human	High (predicted)	PPM1K	protein phosphatase, Mg2+/Mn2+ dependent 1K	Cytoplasm	phosphatase
MIMAT0000449	miR-146a-5p (and other miRNAs w/seed GAGAACU)	2,80E-02	TargetScan Human	High (predicted)	PRDX4	peroxiredoxin 4	Cytoplasm	enzyme
MIMAT0000449	miR-146a-5p (and other miRNAs w/seed GAGAACU)	2,80E-02	TargetScan Human,miRecords	Experimentally Observed,Moderate (predicted)	PRR15	proline rich 15	Other	other
MIMAT0000449	miR-146a-5p (and other miRNAs w/seed GAGAACU)	2,80E-02	TargetScan Human	High (predicted)	PRR9	proline rich 9	Other	other
MIMAT0000449	miR-146a-5p (and other miRNAs w/seed GAGAACU)	2,80E-02	TargetScan Human	High (predicted)	PSMA4	proteasome 20S subunit alpha 4	Cytoplasm	peptidase
MIMAT0000449	miR-146a-5p (and other miRNAs w/seed GAGAACU)	2,80E-02	Ingenuity Expert Findings	Experimentally Observed	PTAFR	platelet activating factor receptor	Plasma Membrane	G-protein coupled receptor
MIMAT0000449	miR-146a-5p (and other miRNAs w/seed GAGAACU)	2,80E-02	Ingenuity Expert Findings	Experimentally Observed	PTGES2	prostaglandin E synthase 2	Cytoplasm	transcription regulator
MIMAT0000449	miR-146a-5p (and other miRNAs w/seed GAGAACU)	2,80E-02	miRecords	Experimentally Observed	RAD54L	RAD54 like	Nucleus	enzyme
MIMAT0000449	miR-146a-5p (and other miRNAs w/seed GAGAACU)	2,80E-02	TargetScan Human	High (predicted)	RHOBTB3	Rho related BTB domain containing 3	Cytoplasm	enzyme
MIMAT0000449	miR-146a-5p (and other miRNAs w/seed GAGAACU)	2,80E-02	TargetScan Human	High (predicted)	RHOXF2/RHOXF2B	Rhox homeobox family member 2	Nucleus	transcription regulator
MIMAT0000449	miR-146a-5p (and other miRNAs w/seed GAGAACU)	2,80E-02	TargetScan Human	High (predicted)	RNF148	ring finger protein 148	Extracellular Space	enzyme
MIMAT0000449	miR-146a-5p (and other miRNAs w/seed GAGAACU)	2,80E-02	TargetScan Human	High (predicted)	RP11_76I237		Other	other
MIMAT0000449	miR-146a-5p (and other miRNAs w/seed GAGAACU)	2,80E-02	Ingenuity Expert Findings	Experimentally Observed	S100A12	S100 calcium binding protein A12	Cytoplasm	other
MIMAT0000449	miR-146a-5p (and other miRNAs w/seed GAGAACU)	2,80E-02	TargetScan Human	High (predicted)	SCAF11	SR-related CTD associated factor 11	Nucleus	other
MIMAT0000449	miR-146a-5p (and other miRNAs w/seed GAGAACU)	2,80E-02	miRecords	Experimentally Observed	SDCBP2	syndecan binding protein 2	Cytoplasm	other
MIMAT0000449	miR-146a-5p (and other miRNAs w/seed GAGAACU)	2,80E-02	Ingenuity Expert Findings	Experimentally Observed	SFTPD	surfactant protein D	Extracellular Space	other
MIMAT0000449	miR-146a-5p (and other miRNAs w/seed GAGAACU)	2,80E-02	TargetScan Human	High (predicted)	SLC10A3	solute carrier family 10 member 3	Plasma Membrane	transporter
MIMAT0000449	miR-146a-5p (and other miRNAs w/seed GAGAACU)	2,80E-02	TargetScan Human	High (predicted)	SLC1A1	solute carrier family 1 member 1	Plasma Membrane	transporter
MIMAT0000449	miR-146a-5p (and other miRNAs w/seed GAGAACU)	2,80E-02	TargetScan Human	High (predicted)	SRP14	signal recognition particle 14	Cytoplasm	other
MIMAT0000449	miR-146a-5p (and other miRNAs w/seed GAGAACU)	2,80E-02	miRecords	Experimentally Observed	STAT1	signal transducer and activator of transcription 1	Nucleus	transcription regulator
MIMAT0000449	miR-146a-5p (and other miRNAs w/seed GAGAACU)	2,80E-02	Ingenuity Expert Findings	Experimentally Observed	SYT1	synaptotagmin 1	Cytoplasm	transporter
MIMAT0000449	miR-146a-5p (and other miRNAs w/seed GAGAACU)	2,80E-02	TargetScan Human	High (predicted)	SYT14	synaptotagmin 14	Other	transporter
MIMAT0000449	miR-146a-5p (and other miRNAs w/seed GAGAACU)	2,80E-02	TargetScan Human	High (predicted)	TDRKH	tudor and KH domain containing	Cytoplasm	other
MIMAT0000449	miR-146a-5p (and other miRNAs w/seed GAGAACU)	2,80E-02	TargetScan Human	High (predicted)	TGIF1	TGFB induced factor homeobox 1	Nucleus	transcription regulator
MIMAT0000449	miR-146a-5p (and other miRNAs w/seed GAGAACU)	2,80E-02	TargetScan Human,miRecords	Experimentally Observed,Moderate (predicted)	TIMELESS	timeless circadian regulator	Nucleus	other
MIMAT0000449	miR-146a-5p (and other miRNAs w/seed GAGAACU)	2,80E-02	TargetScan Human	High (predicted)	TIMM17B	translocase of inner mitochondrial membrane 17B	Cytoplasm	transporter
MIMAT0000449	miR-146a-5p (and other miRNAs w/seed GAGAACU)	2,80E-02	Ingenuity Expert Findings	Experimentally Observed	TLR1	toll like receptor 1	Plasma Membrane	transmembrane receptor
MIMAT0000449	miR-146a-5p (and other miRNAs w/seed GAGAACU)	2,80E-02	Ingenuity Expert Findings	Experimentally Observed	TLR10	toll like receptor 10	Plasma Membrane	transmembrane receptor
MIMAT0000449	miR-146a-5p (and other miRNAs w/seed GAGAACU)	2,80E-02	Ingenuity Expert Findings	Experimentally Observed	TLR4	toll like receptor 4	Plasma Membrane	transmembrane receptor
MIMAT0000449	miR-146a-5p (and other miRNAs w/seed GAGAACU)	2,80E-02	Ingenuity Expert Findings	Experimentally Observed	TLR9	toll like receptor 9	Plasma Membrane	transmembrane receptor
MIMAT0000449	miR-146a-5p (and other miRNAs w/seed GAGAACU)	2,80E-02	TargetScan Human	High (predicted)	TMEM100	transmembrane protein 100	Plasma Membrane	other
MIMAT0000449	miR-146a-5p (and other miRNAs w/seed GAGAACU)	2,80E-02	TargetScan Human	High (predicted)	TMEM185B	transmembrane protein 185B	Other	other
MIMAT0000449	miR-146a-5p (and other miRNAs w/seed GAGAACU)	2,80E-02	miRecords	Experimentally Observed	TMSB15A	thymosin beta 15A	Cytoplasm	other
MIMAT0000449	miR-146a-5p (and other miRNAs w/seed GAGAACU)	2,80E-02	Ingenuity Expert Findings,TargetScan Human	Experimentally Observed,High (predicted)	TRAF6	TNF receptor associated factor 6	Cytoplasm	enzyme
MIMAT0000449	miR-146a-5p (and other miRNAs w/seed GAGAACU)	2,80E-02	miRecords	Experimentally Observed	TRIM14	tripartite motif containing 14	Cytoplasm	other
MIMAT0000449	miR-146a-5p (and other miRNAs w/seed GAGAACU)	2,80E-02	TargetScan Human	High (predicted)	TRIT1	tRNA isopentenyltransferase 1	Cytoplasm	enzyme
MIMAT0000449	miR-146a-5p (and other miRNAs w/seed GAGAACU)	2,80E-02	TargetScan Human	High (predicted)	TTPA	alpha tocopherol transfer protein	Cytoplasm	transporter
MIMAT0000449	miR-146a-5p (and other miRNAs w/seed GAGAACU)	2,80E-02	miRecords	Experimentally Observed	UHRF1	ubiquitin like with PHD and ring finger domains 1	Nucleus	transcription regulator
MIMAT0000449	miR-146a-5p (and other miRNAs w/seed GAGAACU)	2,80E-02	TargetScan Human	High (predicted)	UPP2	uridine phosphorylase 2	Cytoplasm	enzyme
MIMAT0000449	miR-146a-5p (and other miRNAs w/seed GAGAACU)	2,80E-02	miRecords	Experimentally Observed	VWCE	von Willebrand factor C and EGF domains	Cytoplasm	other
MIMAT0000449	miR-146a-5p (and other miRNAs w/seed GAGAACU)	2,80E-02	TargetScan Human	High (predicted)	ZBTB2	zinc finger and BTB domain containing 2	Nucleus	transcription regulator
MIMAT0000449	miR-146a-5p (and other miRNAs w/seed GAGAACU)	2,80E-02	TargetScan Human	High (predicted)	ZDHHC13	zinc finger DHHC-type palmitoyltransferase 13	Nucleus	transcription regulator
MIMAT0000449	miR-146a-5p (and other miRNAs w/seed GAGAACU)	2,80E-02	TargetScan Human	High (predicted)	ZNF208	zinc finger protein 208	Nucleus	transcription regulator
MIMAT0000449	miR-146a-5p (and other miRNAs w/seed GAGAACU)	2,80E-02	TargetScan Human	High (predicted)	ZNF253	zinc finger protein 253	Nucleus	transcription regulator
MIMAT0000449	miR-146a-5p (and other miRNAs w/seed GAGAACU)	2,80E-02	TargetScan Human	High (predicted)	ZNF257	zinc finger protein 257	Nucleus	transcription regulator
MIMAT0000449	miR-146a-5p (and other miRNAs w/seed GAGAACU)	2,80E-02	TargetScan Human	High (predicted)	ZNF275	zinc finger protein 275	Nucleus	transcription regulator
MIMAT0000449	miR-146a-5p (and other miRNAs w/seed GAGAACU)	2,80E-02	TargetScan Human	High (predicted)	ZNF486	zinc finger protein 486	Nucleus	other
MIMAT0000449	miR-146a-5p (and other miRNAs w/seed GAGAACU)	2,80E-02	TargetScan Human	High (predicted)	ZNF561	zinc finger protein 561	Nucleus	transcription regulator
MIMAT0000449	miR-146a-5p (and other miRNAs w/seed GAGAACU)	2,80E-02	TargetScan Human	High (predicted)	ZNF649	zinc finger protein 649	Nucleus	transcription regulator
MIMAT0000449	miR-146a-5p (and other miRNAs w/seed GAGAACU)	2,80E-02	TargetScan Human	High (predicted)	ZNF676	zinc finger protein 676	Nucleus	transcription regulator
MIMAT0000449	miR-146a-5p (and other miRNAs w/seed GAGAACU)	2,80E-02	TargetScan Human	High (predicted)	ZNF738	zinc finger protein 738	Other	other
MIMAT0000449	miR-146a-5p (and other miRNAs w/seed GAGAACU)	2,80E-02	TargetScan Human	High (predicted)	ZNF813	zinc finger protein 813	Other	other
MIMAT0000449	miR-146a-5p (and other miRNAs w/seed GAGAACU)	2,80E-02	TargetScan Human	High (predicted)	ZNF90	zinc finger protein 90	Nucleus	transcription regulator
MIMAT0000451	miR-150-5p (and other miRNAs w/seed CUCCCAA)	1,90E-02	TargetScan Human	High (predicted)	AC008060.7		Other	other
MIMAT0000451	miR-150-5p (and other miRNAs w/seed CUCCCAA)	1,90E-02	TargetScan Human	High (predicted)	ADIPOR2	adiponectin receptor 2	Plasma Membrane	transmembrane receptor
MIMAT0000451	miR-150-5p (and other miRNAs w/seed CUCCCAA)	1,90E-02	Ingenuity Expert Findings,TargetScan Human	Experimentally Observed,High (predicted)	AICDA	activation induced cytidine deaminase	Cytoplasm	enzyme
MIMAT0000451	miR-150-5p (and other miRNAs w/seed CUCCCAA)	1,90E-02	Ingenuity Expert Findings	Experimentally Observed	Akt		Cytoplasm	group
MIMAT0000451	miR-150-5p (and other miRNAs w/seed CUCCCAA)	1,90E-02	Ingenuity Expert Findings	Experimentally Observed	BACH1	BTB domain and CNC homolog 1	Nucleus	transcription regulator
MIMAT0000451	miR-150-5p (and other miRNAs w/seed CUCCCAA)	1,90E-02	TargetScan Human	High (predicted)	BLOC1S6	biogenesis of lysosomal organelles complex 1 subunit 6	Cytoplasm	other
MIMAT0000451	miR-150-5p (and other miRNAs w/seed CUCCCAA)	1,90E-02	TargetScan Human	High (predicted)	C19orf12	chromosome 19 open reading frame 12	Cytoplasm	other
MIMAT0000451	miR-150-5p (and other miRNAs w/seed CUCCCAA)	1,90E-02	TargetScan Human	High (predicted)	C5orf58	chromosome 5 open reading frame 58	Other	other
MIMAT0000451	miR-150-5p (and other miRNAs w/seed CUCCCAA)	1,90E-02	TargetScan Human	High (predicted)	CALML4	calmodulin like 4	Other	other
MIMAT0000451	miR-150-5p (and other miRNAs w/seed CUCCCAA)	1,90E-02	TargetScan Human	High (predicted)	CD226	CD226 molecule	Plasma Membrane	other
MIMAT0000451	miR-150-5p (and other miRNAs w/seed CUCCCAA)	1,90E-02	Ingenuity Expert Findings	Experimentally Observed	CEBPB	CCAAT enhancer binding protein beta	Nucleus	transcription regulator
MIMAT0000451	miR-150-5p (and other miRNAs w/seed CUCCCAA)	1,90E-02	TargetScan Human	High (predicted)	CERS5	ceramide synthase 5	Cytoplasm	transcription regulator
MIMAT0000451	miR-150-5p (and other miRNAs w/seed CUCCCAA)	1,90E-02	TargetScan Human	High (predicted)	CHCHD1	coiled-coil-helix-coiled-coil-helix domain containing 1	Nucleus	other
MIMAT0000451	miR-150-5p (and other miRNAs w/seed CUCCCAA)	1,90E-02	TargetScan Human	High (predicted)	CLVS1	clavesin 1	Cytoplasm	other
MIMAT0000451	miR-150-5p (and other miRNAs w/seed CUCCCAA)	1,90E-02	TargetScan Human	High (predicted)	CMTM6	CKLF like MARVEL transmembrane domain containing 6	Extracellular Space	cytokine
MIMAT0000451	miR-150-5p (and other miRNAs w/seed CUCCCAA)	1,90E-02	TargetScan Human	High (predicted)	COQ4	coenzyme Q4	Cytoplasm	other
MIMAT0000451	miR-150-5p (and other miRNAs w/seed CUCCCAA)	1,90E-02	Ingenuity Expert Findings	Experimentally Observed	CSF1R	colony stimulating factor 1 receptor	Plasma Membrane	kinase
MIMAT0000451	miR-150-5p (and other miRNAs w/seed CUCCCAA)	1,90E-02	TargetScan Human	High (predicted)	CTD_2014B163		Other	other
MIMAT0000451	miR-150-5p (and other miRNAs w/seed CUCCCAA)	1,90E-02	TargetScan Human	High (predicted)	CXCL14	C-X-C motif chemokine ligand 14	Extracellular Space	cytokine
MIMAT0000451	miR-150-5p (and other miRNAs w/seed CUCCCAA)	1,90E-02	TargetScan Human	High (predicted)	CYP4X1	cytochrome P450 family 4 subfamily X member 1	Cytoplasm	enzyme
MIMAT0000451	miR-150-5p (and other miRNAs w/seed CUCCCAA)	1,90E-02	TargetScan Human	High (predicted)	DCAF6	DDB1 and CUL4 associated factor 6	Nucleus	transcription regulator
MIMAT0000451	miR-150-5p (and other miRNAs w/seed CUCCCAA)	1,90E-02	TargetScan Human	High (predicted)	DNAJB7	DnaJ heat shock protein family (Hsp40) member B7	Other	other
MIMAT0000451	miR-150-5p (and other miRNAs w/seed CUCCCAA)	1,90E-02	TargetScan Human,miRecords	Experimentally Observed,Moderate (predicted)	EGR2	early growth response 2	Nucleus	transcription regulator
MIMAT0000451	miR-150-5p (and other miRNAs w/seed CUCCCAA)	1,90E-02	TargetScan Human	High (predicted)	ELOVL3	ELOVL fatty acid elongase 3	Cytoplasm	enzyme
MIMAT0000451	miR-150-5p (and other miRNAs w/seed CUCCCAA)	1,90E-02	TargetScan Human	High (predicted)	ENSA	endosulfine alpha	Cytoplasm	transporter
MIMAT0000451	miR-150-5p (and other miRNAs w/seed CUCCCAA)	1,90E-02	TargetScan Human	High (predicted)	EREG	epiregulin	Extracellular Space	growth factor
MIMAT0000451	miR-150-5p (and other miRNAs w/seed CUCCCAA)	1,90E-02	TargetScan Human	High (predicted)	FAM32A	family with sequence similarity 32 member A	Nucleus	other
MIMAT0000451	miR-150-5p (and other miRNAs w/seed CUCCCAA)	1,90E-02	TargetScan Human	High (predicted)	FAM83F	family with sequence similarity 83 member F	Other	other
MIMAT0000451	miR-150-5p (and other miRNAs w/seed CUCCCAA)	1,90E-02	TargetScan Human	High (predicted)	FKBP14	FKBP prolyl isomerase 14	Cytoplasm	enzyme
MIMAT0000451	miR-150-5p (and other miRNAs w/seed CUCCCAA)	1,90E-02	TargetScan Human	High (predicted)	GALP	galanin like peptide	Extracellular Space	other
MIMAT0000451	miR-150-5p (and other miRNAs w/seed CUCCCAA)	1,90E-02	TargetScan Human	High (predicted)	GRIN2B	glutamate ionotropic receptor NMDA type subunit 2B	Plasma Membrane	ion channel
MIMAT0000451	miR-150-5p (and other miRNAs w/seed CUCCCAA)	1,90E-02	TargetScan Human	High (predicted)	H4C15	H4 clustered histone 15	Nucleus	other
MIMAT0000451	miR-150-5p (and other miRNAs w/seed CUCCCAA)	1,90E-02	TargetScan Human	High (predicted)	HDAC8	histone deacetylase 8	Nucleus	transcription regulator
MIMAT0000451	miR-150-5p (and other miRNAs w/seed CUCCCAA)	1,90E-02	TargetScan Human	High (predicted)	HILPDA	hypoxia inducible lipid droplet associated	Cytoplasm	other
MIMAT0000451	miR-150-5p (and other miRNAs w/seed CUCCCAA)	1,90E-02	TargetScan Human	High (predicted)	HOATZ	HOATZ cilia and flagella associated protein	Other	other
MIMAT0000451	miR-150-5p (and other miRNAs w/seed CUCCCAA)	1,90E-02	TargetScan Human	High (predicted)	HTN3	histatin 3	Extracellular Space	other
MIMAT0000451	miR-150-5p (and other miRNAs w/seed CUCCCAA)	1,90E-02	TargetScan Human	High (predicted)	IL7	interleukin 7	Extracellular Space	cytokine
MIMAT0000451	miR-150-5p (and other miRNAs w/seed CUCCCAA)	1,90E-02	TargetScan Human	High (predicted)	KSR2	kinase suppressor of ras 2	Cytoplasm	kinase
MIMAT0000451	miR-150-5p (and other miRNAs w/seed CUCCCAA)	1,90E-02	TargetScan Human	High (predicted)	LARP7	La ribonucleoprotein 7, transcriptional regulator	Nucleus	other
MIMAT0000451	miR-150-5p (and other miRNAs w/seed CUCCCAA)	1,90E-02	Ingenuity Expert Findings	Experimentally Observed	MALAT1	metastasis associated lung adenocarcinoma transcript 1	Nucleus	other
MIMAT0000451	miR-150-5p (and other miRNAs w/seed CUCCCAA)	1,90E-02	TargetScan Human	High (predicted)	MANBAL	mannosidase beta like	Other	other
MIMAT0000451	miR-150-5p (and other miRNAs w/seed CUCCCAA)	1,90E-02	TargetScan Human	High (predicted)	MDM4	MDM4 regulator of p53	Nucleus	transcription regulator
MIMAT0000451	miR-150-5p (and other miRNAs w/seed CUCCCAA)	1,90E-02	TargetScan Human	High (predicted)	MRPL36	mitochondrial ribosomal protein L36	Cytoplasm	other
MIMAT0000451	miR-150-5p (and other miRNAs w/seed CUCCCAA)	1,90E-02	TargetScan Human	High (predicted)	MTCH2	mitochondrial carrier 2	Cytoplasm	other
MIMAT0000451	miR-150-5p (and other miRNAs w/seed CUCCCAA)	1,90E-02	Ingenuity Expert Findings,TarBase,TargetScan Human,miRecords	Experimentally Observed,High (predicted)	MYB	MYB proto-oncogene, transcription factor	Nucleus	transcription regulator
MIMAT0000451	miR-150-5p (and other miRNAs w/seed CUCCCAA)	1,90E-02	TargetScan Human	High (predicted)	NAF1	nuclear assembly factor 1 ribonucleoprotein	Cytoplasm	other
MIMAT0000451	miR-150-5p (and other miRNAs w/seed CUCCCAA)	1,90E-02	TargetScan Human	High (predicted)	NPR3	natriuretic peptide receptor 3	Plasma Membrane	G-protein coupled receptor
MIMAT0000451	miR-150-5p (and other miRNAs w/seed CUCCCAA)	1,90E-02	TargetScan Human	High (predicted)	PDE4DIP	phosphodiesterase 4D interacting protein	Cytoplasm	enzyme
MIMAT0000451	miR-150-5p (and other miRNAs w/seed CUCCCAA)	1,90E-02	miRecords	Experimentally Observed	PDGFB	platelet derived growth factor subunit B	Extracellular Space	growth factor
MIMAT0000451	miR-150-5p (and other miRNAs w/seed CUCCCAA)	1,90E-02	TargetScan Human	High (predicted)	PEA15	proliferation and apoptosis adaptor protein 15	Cytoplasm	transporter
MIMAT0000451	miR-150-5p (and other miRNAs w/seed CUCCCAA)	1,90E-02	TargetScan Human	High (predicted)	PERP	p53 apoptosis effector related to PMP22	Plasma Membrane	other
MIMAT0000451	miR-150-5p (and other miRNAs w/seed CUCCCAA)	1,90E-02	TargetScan Human	High (predicted)	PIRT	phosphoinositide interacting regulator of transient receptor potential channels	Plasma Membrane	other
MIMAT0000451	miR-150-5p (and other miRNAs w/seed CUCCCAA)	1,90E-02	TargetScan Human	High (predicted)	PSMC1	proteasome 26S subunit, ATPase 1	Nucleus	peptidase
MIMAT0000451	miR-150-5p (and other miRNAs w/seed CUCCCAA)	1,90E-02	TargetScan Human	High (predicted)	RAB32	RAB32, member RAS oncogene family	Cytoplasm	enzyme
MIMAT0000451	miR-150-5p (and other miRNAs w/seed CUCCCAA)	1,90E-02	TargetScan Human	High (predicted)	RASIP1	Ras interacting protein 1	Cytoplasm	other
MIMAT0000451	miR-150-5p (and other miRNAs w/seed CUCCCAA)	1,90E-02	TargetScan Human	High (predicted)	RBMXL2	RBMX like 2	Nucleus	other
MIMAT0000451	miR-150-5p (and other miRNAs w/seed CUCCCAA)	1,90E-02	TargetScan Human	High (predicted)	RCAN1	regulator of calcineurin 1	Nucleus	other
MIMAT0000451	miR-150-5p (and other miRNAs w/seed CUCCCAA)	1,90E-02	TargetScan Human	High (predicted)	RIIAD1	regulatory subunit of type II PKA R-subunit domain containing 1	Other	other
MIMAT0000451	miR-150-5p (and other miRNAs w/seed CUCCCAA)	1,90E-02	TargetScan Human	High (predicted)	RP11-315D16.2		Other	other
MIMAT0000451	miR-150-5p (and other miRNAs w/seed CUCCCAA)	1,90E-02	TargetScan Human	High (predicted)	SAYSD1	SAYSVFN motif domain containing 1	Other	other
MIMAT0000451	miR-150-5p (and other miRNAs w/seed CUCCCAA)	1,90E-02	TargetScan Human	High (predicted)	SNX30	sorting nexin family member 30	Other	other
MIMAT0000451	miR-150-5p (and other miRNAs w/seed CUCCCAA)	1,90E-02	TargetScan Human	High (predicted)	SNX7	sorting nexin 7	Other	transporter
MIMAT0000451	miR-150-5p (and other miRNAs w/seed CUCCCAA)	1,90E-02	TargetScan Human	High (predicted)	SP5	Sp5 transcription factor	Nucleus	transcription regulator
MIMAT0000451	miR-150-5p (and other miRNAs w/seed CUCCCAA)	1,90E-02	TargetScan Human	High (predicted)	TADA1	transcriptional adaptor 1	Nucleus	transcription regulator
MIMAT0000451	miR-150-5p (and other miRNAs w/seed CUCCCAA)	1,90E-02	TargetScan Human	High (predicted)	TDRP	testis development related protein	Cytoplasm	other
MIMAT0000451	miR-150-5p (and other miRNAs w/seed CUCCCAA)	1,90E-02	TargetScan Human	High (predicted)	TMSB4Y	thymosin beta 4 Y-linked	Cytoplasm	other
MIMAT0000451	miR-150-5p (and other miRNAs w/seed CUCCCAA)	1,90E-02	TargetScan Human	High (predicted)	TRIM71	tripartite motif containing 71	Cytoplasm	enzyme
MIMAT0000451	miR-150-5p (and other miRNAs w/seed CUCCCAA)	1,90E-02	TargetScan Human	High (predicted)	TRMT12	tRNA methyltransferase 12 homolog	Other	other
MIMAT0000451	miR-150-5p (and other miRNAs w/seed CUCCCAA)	1,90E-02	TargetScan Human	High (predicted)	TTI2	TELO2 interacting protein 2	Cytoplasm	other
MIMAT0000451	miR-150-5p (and other miRNAs w/seed CUCCCAA)	1,90E-02	miRecords	Experimentally Observed	VEGFA	vascular endothelial growth factor A	Extracellular Space	growth factor
MIMAT0000451	miR-150-5p (and other miRNAs w/seed CUCCCAA)	1,90E-02	TargetScan Human	High (predicted)	WTAP	WT1 associated protein	Nucleus	other
MIMAT0000451	miR-150-5p (and other miRNAs w/seed CUCCCAA)	1,90E-02	TargetScan Human	High (predicted)	ZNF595	zinc finger protein 595	Nucleus	transcription regulator
MIMAT0000456	miR-186-5p (miRNAs w/seed AAAGAAU)	6,00E-03	TargetScan Human	High (predicted)	CALCRL	calcitonin receptor like receptor	Plasma Membrane	G-protein coupled receptor
MIMAT0000456	miR-186-5p (miRNAs w/seed AAAGAAU)	6,00E-03	TargetScan Human	High (predicted)	CXCL13	C-X-C motif chemokine ligand 13	Extracellular Space	cytokine
MIMAT0000456	miR-186-5p (miRNAs w/seed AAAGAAU)	6,00E-03	Ingenuity Expert Findings	Experimentally Observed	DDX43	DEAD-box helicase 43	Other	enzyme
MIMAT0000456	miR-186-5p (miRNAs w/seed AAAGAAU)	6,00E-03	TargetScan Human	High (predicted)	EIF2D	eukaryotic translation initiation factor 2D	Cytoplasm	transporter
MIMAT0000456	miR-186-5p (miRNAs w/seed AAAGAAU)	6,00E-03	miRecords	Experimentally Observed	FOXO1	forkhead box O1	Nucleus	transcription regulator
MIMAT0000456	miR-186-5p (miRNAs w/seed AAAGAAU)	6,00E-03	TargetScan Human	High (predicted)	FZD3	frizzled class receptor 3	Plasma Membrane	G-protein coupled receptor
MIMAT0000456	miR-186-5p (miRNAs w/seed AAAGAAU)	6,00E-03	TargetScan Human	High (predicted)	GAS8-AS1	GAS8 antisense RNA 1	Other	other
MIMAT0000456	miR-186-5p (miRNAs w/seed AAAGAAU)	6,00E-03	TargetScan Human	High (predicted)	GLG1	golgi glycoprotein 1	Cytoplasm	other
MIMAT0000456	miR-186-5p (miRNAs w/seed AAAGAAU)	6,00E-03	TargetScan Human	High (predicted)	GRIN2B	glutamate ionotropic receptor NMDA type subunit 2B	Plasma Membrane	ion channel
MIMAT0000456	miR-186-5p (miRNAs w/seed AAAGAAU)	6,00E-03	Ingenuity Expert Findings	Experimentally Observed	HMGA2	high mobility group AT-hook 2	Nucleus	enzyme
MIMAT0000456	miR-186-5p (miRNAs w/seed AAAGAAU)	6,00E-03	TargetScan Human	High (predicted)	IFNA21	interferon alpha 21	Extracellular Space	cytokine
MIMAT0000456	miR-186-5p (miRNAs w/seed AAAGAAU)	6,00E-03	TargetScan Human	High (predicted)	IFNA8	interferon alpha 8	Extracellular Space	cytokine
MIMAT0000456	miR-186-5p (miRNAs w/seed AAAGAAU)	6,00E-03	TargetScan Human	High (predicted)	KRTAP13-3	keratin associated protein 13-3	Cytoplasm	other
MIMAT0000456	miR-186-5p (miRNAs w/seed AAAGAAU)	6,00E-03	TargetScan Human	High (predicted)	LMO7DN	LMO7 downstream neighbor	Other	other
MIMAT0000456	miR-186-5p (miRNAs w/seed AAAGAAU)	6,00E-03	TargetScan Human	High (predicted)	LOC107986898	uncharacterized LOC107986898	Other	other
MIMAT0000456	miR-186-5p (miRNAs w/seed AAAGAAU)	6,00E-03	TargetScan Human	High (predicted)	LPP	LIM domain containing preferred translocation partner in lipoma	Nucleus	other
MIMAT0000456	miR-186-5p (miRNAs w/seed AAAGAAU)	6,00E-03	TargetScan Human	High (predicted)	MAP3K2	mitogen-activated protein kinase kinase kinase 2	Cytoplasm	kinase
MIMAT0000456	miR-186-5p (miRNAs w/seed AAAGAAU)	6,00E-03	TargetScan Human	High (predicted)	MAPKAPK5	MAPK activated protein kinase 5	Cytoplasm	kinase
MIMAT0000456	miR-186-5p (miRNAs w/seed AAAGAAU)	6,00E-03	TargetScan Human	High (predicted)	MRPL32	mitochondrial ribosomal protein L32	Cytoplasm	translation regulator
MIMAT0000456	miR-186-5p (miRNAs w/seed AAAGAAU)	6,00E-03	TargetScan Human	High (predicted)	NEK7	NIMA related kinase 7	Nucleus	kinase
MIMAT0000456	miR-186-5p (miRNAs w/seed AAAGAAU)	6,00E-03	TargetScan Human	High (predicted)	PHGR1	proline, histidine and glycine rich 1	Other	other
MIMAT0000456	miR-186-5p (miRNAs w/seed AAAGAAU)	6,00E-03	TargetScan Human	High (predicted)	PPIL3	peptidylprolyl isomerase like 3	Cytoplasm	enzyme
MIMAT0000456	miR-186-5p (miRNAs w/seed AAAGAAU)	6,00E-03	TargetScan Human	High (predicted)	PTTG1	PTTG1 regulator of sister chromatid separation, securin	Nucleus	transcription regulator
MIMAT0000456	miR-186-5p (miRNAs w/seed AAAGAAU)	6,00E-03	TargetScan Human	High (predicted)	SMIM15	small integral membrane protein 15	Other	other
MIMAT0000456	miR-186-5p (miRNAs w/seed AAAGAAU)	6,00E-03	TargetScan Human	High (predicted)	SYCP1	synaptonemal complex protein 1	Nucleus	other
MIMAT0000456	miR-186-5p (miRNAs w/seed AAAGAAU)	6,00E-03	TargetScan Human	High (predicted)	TMEM123	transmembrane protein 123	Plasma Membrane	other
MIMAT0000456	miR-186-5p (miRNAs w/seed AAAGAAU)	6,00E-03	Ingenuity Expert Findings	Experimentally Observed	TWIST1	twist family bHLH transcription factor 1	Nucleus	transcription regulator
MIMAT0000456	miR-186-5p (miRNAs w/seed AAAGAAU)	6,00E-03	TargetScan Human	High (predicted)	UBN2	ubinuclein 2	Nucleus	other
MIMAT0000456	miR-186-5p (miRNAs w/seed AAAGAAU)	6,00E-03	TargetScan Human	High (predicted)	ZBTB37	zinc finger and BTB domain containing 37	Nucleus	transcription regulator
MIMAT0000440	miR-191-5p (and other miRNAs w/seed AACGGAA)	6,00E-03	TargetScan Human	High (predicted)	ADCK1	aarF domain containing kinase 1	Cytoplasm	kinase
MIMAT0000440	miR-191-5p (and other miRNAs w/seed AACGGAA)	6,00E-03	TargetScan Human	High (predicted)	ASTE1	asteroid homolog 1	Other	other
MIMAT0000440	miR-191-5p (and other miRNAs w/seed AACGGAA)	6,00E-03	TargetScan Human	High (predicted)	B4GALT6	beta-1,4-galactosyltransferase 6	Cytoplasm	enzyme
MIMAT0000440	miR-191-5p (and other miRNAs w/seed AACGGAA)	6,00E-03	TargetScan Human	High (predicted)	CALN1	calneuron 1	Cytoplasm	other
MIMAT0000440	miR-191-5p (and other miRNAs w/seed AACGGAA)	6,00E-03	Ingenuity Expert Findings	Experimentally Observed	Ccl9	chemokine (C-C motif) ligand 9	Extracellular Space	cytokine
MIMAT0000440	miR-191-5p (and other miRNAs w/seed AACGGAA)	6,00E-03	TargetScan Human	High (predicted)	CDKL1	cyclin dependent kinase like 1	Nucleus	kinase
MIMAT0000440	miR-191-5p (and other miRNAs w/seed AACGGAA)	6,00E-03	TargetScan Human	High (predicted)	CEBPB	CCAAT enhancer binding protein beta	Nucleus	transcription regulator
MIMAT0000440	miR-191-5p (and other miRNAs w/seed AACGGAA)	6,00E-03	TargetScan Human	High (predicted)	CMTR2	cap methyltransferase 2	Other	enzyme
MIMAT0000440	miR-191-5p (and other miRNAs w/seed AACGGAA)	6,00E-03	TargetScan Human	High (predicted)	CRH	corticotropin releasing hormone	Extracellular Space	cytokine
MIMAT0000440	miR-191-5p (and other miRNAs w/seed AACGGAA)	6,00E-03	Ingenuity Expert Findings	Experimentally Observed	CRP	C-reactive protein	Extracellular Space	other
MIMAT0000440	miR-191-5p (and other miRNAs w/seed AACGGAA)	6,00E-03	TargetScan Human	High (predicted)	DBT	dihydrolipoamide branched chain transacylase E2	Cytoplasm	enzyme
MIMAT0000440	miR-191-5p (and other miRNAs w/seed AACGGAA)	6,00E-03	TargetScan Human	High (predicted)	DCTN4	dynactin subunit 4	Nucleus	other
MIMAT0000440	miR-191-5p (and other miRNAs w/seed AACGGAA)	6,00E-03	TargetScan Human	High (predicted)	DDHD1	DDHD domain containing 1	Extracellular Space	enzyme
MIMAT0000440	miR-191-5p (and other miRNAs w/seed AACGGAA)	6,00E-03	TargetScan Human	High (predicted)	DDX6	DEAD-box helicase 6	Nucleus	enzyme
MIMAT0000440	miR-191-5p (and other miRNAs w/seed AACGGAA)	6,00E-03	TargetScan Human	High (predicted)	EGR1	early growth response 1	Nucleus	transcription regulator
MIMAT0000440	miR-191-5p (and other miRNAs w/seed AACGGAA)	6,00E-03	TargetScan Human	High (predicted)	FGF20	fibroblast growth factor 20	Extracellular Space	growth factor
MIMAT0000440	miR-191-5p (and other miRNAs w/seed AACGGAA)	6,00E-03	TargetScan Human	High (predicted)	HOXB2	homeobox B2	Nucleus	transcription regulator
MIMAT0000440	miR-191-5p (and other miRNAs w/seed AACGGAA)	6,00E-03	Ingenuity Expert Findings	Experimentally Observed	IL6	interleukin 6	Extracellular Space	cytokine
MIMAT0000440	miR-191-5p (and other miRNAs w/seed AACGGAA)	6,00E-03	TargetScan Human	High (predicted)	LINGO2	leucine rich repeat and Ig domain containing 2	Extracellular Space	other
MIMAT0000440	miR-191-5p (and other miRNAs w/seed AACGGAA)	6,00E-03	TargetScan Human	High (predicted)	MAGEH1	MAGE family member H1	Cytoplasm	other
MIMAT0000440	miR-191-5p (and other miRNAs w/seed AACGGAA)	6,00E-03	TargetScan Human	High (predicted)	MAPRE3	microtubule associated protein RP/EB family member 3	Cytoplasm	enzyme
MIMAT0000440	miR-191-5p (and other miRNAs w/seed AACGGAA)	6,00E-03	TargetScan Human	High (predicted)	MCM5	minichromosome maintenance complex component 5	Nucleus	enzyme
MIMAT0000440	miR-191-5p (and other miRNAs w/seed AACGGAA)	6,00E-03	TargetScan Human	High (predicted)	MIEF1	mitochondrial elongation factor 1	Cytoplasm	other
MIMAT0000440	miR-191-5p (and other miRNAs w/seed AACGGAA)	6,00E-03	TargetScan Human	High (predicted)	MIGA1	mitoguardin 1	Plasma Membrane	other
MIMAT0000440	miR-191-5p (and other miRNAs w/seed AACGGAA)	6,00E-03	TargetScan Human	High (predicted)	NEURL4	neuralized E3 ubiquitin protein ligase 4	Other	other
MIMAT0000440	miR-191-5p (and other miRNAs w/seed AACGGAA)	6,00E-03	TargetScan Human	High (predicted)	OR2T3/OR2T34	olfactory receptor family 2 subfamily T member 34	Plasma Membrane	other
MIMAT0000440	miR-191-5p (and other miRNAs w/seed AACGGAA)	6,00E-03	TargetScan Human	High (predicted)	ORC3	origin recognition complex subunit 3	Nucleus	other
MIMAT0000440	miR-191-5p (and other miRNAs w/seed AACGGAA)	6,00E-03	TargetScan Human	High (predicted)	PARP11	poly(ADP-ribose) polymerase family member 11	Nucleus	enzyme
MIMAT0000440	miR-191-5p (and other miRNAs w/seed AACGGAA)	6,00E-03	TargetScan Human	High (predicted)	PCSK9	proprotein convertase subtilisin/kexin type 9	Extracellular Space	peptidase
MIMAT0000440	miR-191-5p (and other miRNAs w/seed AACGGAA)	6,00E-03	TargetScan Human	High (predicted)	PLCD1	phospholipase C delta 1	Cytoplasm	enzyme
MIMAT0000440	miR-191-5p (and other miRNAs w/seed AACGGAA)	6,00E-03	TargetScan Human	High (predicted)	PPP1CB	protein phosphatase 1 catalytic subunit beta	Cytoplasm	phosphatase
MIMAT0000440	miR-191-5p (and other miRNAs w/seed AACGGAA)	6,00E-03	TargetScan Human	High (predicted)	RIDA	reactive intermediate imine deaminase A homolog	Cytoplasm	enzyme
MIMAT0000440	miR-191-5p (and other miRNAs w/seed AACGGAA)	6,00E-03	TargetScan Human	High (predicted)	RP11_674E164		Other	other
MIMAT0000440	miR-191-5p (and other miRNAs w/seed AACGGAA)	6,00E-03	TargetScan Human	High (predicted)	SATB1	SATB homeobox 1	Nucleus	transcription regulator
MIMAT0000440	miR-191-5p (and other miRNAs w/seed AACGGAA)	6,00E-03	TargetScan Human	High (predicted)	SLC25A24	solute carrier family 25 member 24	Cytoplasm	transporter
MIMAT0000440	miR-191-5p (and other miRNAs w/seed AACGGAA)	6,00E-03	TargetScan Human	High (predicted)	SPATA18	spermatogenesis associated 18	Cytoplasm	other
MIMAT0000440	miR-191-5p (and other miRNAs w/seed AACGGAA)	6,00E-03	TargetScan Human	High (predicted)	SPO11	SPO11 initiator of meiotic double stranded breaks	Nucleus	enzyme
MIMAT0000440	miR-191-5p (and other miRNAs w/seed AACGGAA)	6,00E-03	TargetScan Human	High (predicted)	TAF5	TATA-box binding protein associated factor 5	Nucleus	transcription regulator
MIMAT0000440	miR-191-5p (and other miRNAs w/seed AACGGAA)	6,00E-03	Ingenuity Expert Findings	Experimentally Observed	TLR3	toll like receptor 3	Plasma Membrane	transmembrane receptor
MIMAT0000440	miR-191-5p (and other miRNAs w/seed AACGGAA)	6,00E-03	TargetScan Human	High (predicted)	TMC7	transmembrane channel like 7	Other	other
MIMAT0000440	miR-191-5p (and other miRNAs w/seed AACGGAA)	6,00E-03	TargetScan Human	High (predicted)	TMEM70	transmembrane protein 70	Cytoplasm	other
MIMAT0000440	miR-191-5p (and other miRNAs w/seed AACGGAA)	6,00E-03	TargetScan Human	High (predicted)	TMOD2	tropomodulin 2	Cytoplasm	other
MIMAT0000440	miR-191-5p (and other miRNAs w/seed AACGGAA)	6,00E-03	TargetScan Human	High (predicted)	UNC5B	unc-5 netrin receptor B	Plasma Membrane	transmembrane receptor
MIMAT0000440	miR-191-5p (and other miRNAs w/seed AACGGAA)	6,00E-03	TargetScan Human	High (predicted)	VXN	vexin	Other	other
MIMAT0000440	miR-191-5p (and other miRNAs w/seed AACGGAA)	6,00E-03	TargetScan Human	High (predicted)	WSB1	WD repeat and SOCS box containing 1	Cytoplasm	other
MIMAT0000440	miR-191-5p (and other miRNAs w/seed AACGGAA)	6,00E-03	TargetScan Human	High (predicted)	YBX3	Y-box binding protein 3	Nucleus	transcription regulator
MIMAT0000440	miR-191-5p (and other miRNAs w/seed AACGGAA)	6,00E-03	TargetScan Human	High (predicted)	ZBTB2	zinc finger and BTB domain containing 2	Nucleus	transcription regulator
MIMAT0000440	miR-191-5p (and other miRNAs w/seed AACGGAA)	6,00E-03	TargetScan Human	High (predicted)	ZBTB34	zinc finger and BTB domain containing 34	Nucleus	transcription regulator
MIMAT0000440	miR-191-5p (and other miRNAs w/seed AACGGAA)	6,00E-03	TargetScan Human	High (predicted)	ZCCHC8	zinc finger CCHC-type containing 8	Nucleus	other
MIMAT0000440	miR-191-5p (and other miRNAs w/seed AACGGAA)	6,00E-03	TargetScan Human	High (predicted)	ZNF275	zinc finger protein 275	Nucleus	transcription regulator
MIMAT0000232	miR-199a-3p (and other miRNAs w/seed CAGUAGU)	2,40E-02	TargetScan Human	High (predicted)	ADAM22	ADAM metallopeptidase domain 22	Plasma Membrane	peptidase
MIMAT0000232	miR-199a-3p (and other miRNAs w/seed CAGUAGU)	2,40E-02	TargetScan Human	High (predicted)	ADAMTS3	ADAM metallopeptidase with thrombospondin type 1 motif 3	Extracellular Space	peptidase
MIMAT0000232	miR-199a-3p (and other miRNAs w/seed CAGUAGU)	2,40E-02	TargetScan Human	High (predicted)	ADAMTSL3	ADAMTS like 3	Other	other
MIMAT0000232	miR-199a-3p (and other miRNAs w/seed CAGUAGU)	2,40E-02	TargetScan Human	High (predicted)	AK4	adenylate kinase 4	Cytoplasm	kinase
MIMAT0000232	miR-199a-3p (and other miRNAs w/seed CAGUAGU)	2,40E-02	TargetScan Human	High (predicted)	AKAP9	A-kinase anchoring protein 9	Cytoplasm	other
MIMAT0000232	miR-199a-3p (and other miRNAs w/seed CAGUAGU)	2,40E-02	TargetScan Human	High (predicted)	AMZ2	archaelysin family metallopeptidase 2	Other	other
MIMAT0000232	miR-199a-3p (and other miRNAs w/seed CAGUAGU)	2,40E-02	TargetScan Human	High (predicted)	ANKRD61	ankyrin repeat domain 61	Nucleus	transcription regulator
MIMAT0000232	miR-199a-3p (and other miRNAs w/seed CAGUAGU)	2,40E-02	TargetScan Human	High (predicted)	APLF	aprataxin and PNKP like factor	Cytoplasm	enzyme
MIMAT0000232	miR-199a-3p (and other miRNAs w/seed CAGUAGU)	2,40E-02	TargetScan Human	High (predicted)	ARL15	ADP ribosylation factor like GTPase 15	Cytoplasm	other
MIMAT0000232	miR-199a-3p (and other miRNAs w/seed CAGUAGU)	2,40E-02	TargetScan Human	High (predicted)	BCAR3	BCAR3 adaptor protein, NSP family member	Cytoplasm	other
MIMAT0000232	miR-199a-3p (and other miRNAs w/seed CAGUAGU)	2,40E-02	TargetScan Human	High (predicted)	BCL2L13	BCL2 like 13	Cytoplasm	other
MIMAT0000232	miR-199a-3p (and other miRNAs w/seed CAGUAGU)	2,40E-02	TargetScan Human	High (predicted)	C10orf126	chromosome 10 open reading frame 126	Other	other
MIMAT0000232	miR-199a-3p (and other miRNAs w/seed CAGUAGU)	2,40E-02	TargetScan Human	High (predicted)	C11orf72	chromosome 11 putative open reading frame 72	Other	other
MIMAT0000232	miR-199a-3p (and other miRNAs w/seed CAGUAGU)	2,40E-02	TargetScan Human	High (predicted)	C9orf40	chromosome 9 open reading frame 40	Other	other
MIMAT0000232	miR-199a-3p (and other miRNAs w/seed CAGUAGU)	2,40E-02	Ingenuity Expert Findings,TargetScan Human	Experimentally Observed,Moderate (predicted)	CALU	calumenin	Cytoplasm	other
MIMAT0000232	miR-199a-3p (and other miRNAs w/seed CAGUAGU)	2,40E-02	TargetScan Human	High (predicted)	CBLB	Cbl proto-oncogene B	Nucleus	enzyme
MIMAT0000232	miR-199a-3p (and other miRNAs w/seed CAGUAGU)	2,40E-02	TargetScan Human	High (predicted)	CCDC28B	coiled-coil domain containing 28B	Cytoplasm	other
MIMAT0000232	miR-199a-3p (and other miRNAs w/seed CAGUAGU)	2,40E-02	TargetScan Human	High (predicted)	CD151	CD151 molecule (Raph blood group)	Plasma Membrane	other
MIMAT0000232	miR-199a-3p (and other miRNAs w/seed CAGUAGU)	2,40E-02	TargetScan Human	High (predicted)	CD2AP	CD2 associated protein	Cytoplasm	other
MIMAT0000232	miR-199a-3p (and other miRNAs w/seed CAGUAGU)	2,40E-02	Ingenuity Expert Findings,TargetScan Human	Experimentally Observed,Moderate (predicted)	CD44	CD44 molecule (Indian blood group)	Plasma Membrane	other
MIMAT0000232	miR-199a-3p (and other miRNAs w/seed CAGUAGU)	2,40E-02	TargetScan Human	High (predicted)	CDK17	cyclin dependent kinase 17	Cytoplasm	kinase
MIMAT0000232	miR-199a-3p (and other miRNAs w/seed CAGUAGU)	2,40E-02	TargetScan Human	High (predicted)	CDK7	cyclin dependent kinase 7	Nucleus	kinase
MIMAT0000232	miR-199a-3p (and other miRNAs w/seed CAGUAGU)	2,40E-02	TargetScan Human	High (predicted)	CDNF	cerebral dopamine neurotrophic factor	Other	other
MIMAT0000232	miR-199a-3p (and other miRNAs w/seed CAGUAGU)	2,40E-02	TargetScan Human	High (predicted)	CELF2	CUGBP Elav-like family member 2	Nucleus	other
MIMAT0000232	miR-199a-3p (and other miRNAs w/seed CAGUAGU)	2,40E-02	TargetScan Human	High (predicted)	CELSR2	cadherin EGF LAG seven-pass G-type receptor 2	Plasma Membrane	G-protein coupled receptor
MIMAT0000232	miR-199a-3p (and other miRNAs w/seed CAGUAGU)	2,40E-02	TargetScan Human	High (predicted)	CEP85L	centrosomal protein 85 like	Cytoplasm	other
MIMAT0000232	miR-199a-3p (and other miRNAs w/seed CAGUAGU)	2,40E-02	TargetScan Human	High (predicted)	CETN3	centrin 3	Cytoplasm	other
MIMAT0000232	miR-199a-3p (and other miRNAs w/seed CAGUAGU)	2,40E-02	TargetScan Human	High (predicted)	CFL2	cofilin 2	Extracellular Space	other
MIMAT0000232	miR-199a-3p (and other miRNAs w/seed CAGUAGU)	2,40E-02	TargetScan Human	High (predicted)	CHKA	choline kinase alpha	Cytoplasm	kinase
MIMAT0000232	miR-199a-3p (and other miRNAs w/seed CAGUAGU)	2,40E-02	TargetScan Human	High (predicted)	CHRM3	cholinergic receptor muscarinic 3	Plasma Membrane	G-protein coupled receptor
MIMAT0000232	miR-199a-3p (and other miRNAs w/seed CAGUAGU)	2,40E-02	TargetScan Human	High (predicted)	CISD2	CDGSH iron sulfur domain 2	Cytoplasm	other
MIMAT0000232	miR-199a-3p (and other miRNAs w/seed CAGUAGU)	2,40E-02	TargetScan Human	High (predicted)	CNEP1R1	CTD nuclear envelope phosphatase 1 regulatory subunit 1	Nucleus	other
MIMAT0000232	miR-199a-3p (and other miRNAs w/seed CAGUAGU)	2,40E-02	TargetScan Human	High (predicted)	CNIH2	cornichon family AMPA receptor auxiliary protein 2	Extracellular Space	other
MIMAT0000232	miR-199a-3p (and other miRNAs w/seed CAGUAGU)	2,40E-02	TargetScan Human	High (predicted)	CNOT7	CCR4-NOT transcription complex subunit 7	Nucleus	transcription regulator
MIMAT0000232	miR-199a-3p (and other miRNAs w/seed CAGUAGU)	2,40E-02	TargetScan Human	High (predicted)	COL4A5	collagen type IV alpha 5 chain	Extracellular Space	other
MIMAT0000232	miR-199a-3p (and other miRNAs w/seed CAGUAGU)	2,40E-02	TargetScan Human	High (predicted)	COLCA1	colorectal cancer associated 1	Other	other
MIMAT0000232	miR-199a-3p (and other miRNAs w/seed CAGUAGU)	2,40E-02	TargetScan Human	High (predicted)	COPS2	COP9 signalosome subunit 2	Cytoplasm	other
MIMAT0000232	miR-199a-3p (and other miRNAs w/seed CAGUAGU)	2,40E-02	Ingenuity Expert Findings	Experimentally Observed	CREB1	cAMP responsive element binding protein 1	Nucleus	transcription regulator
MIMAT0000232	miR-199a-3p (and other miRNAs w/seed CAGUAGU)	2,40E-02	TargetScan Human	High (predicted)	CREBZF	CREB/ATF bZIP transcription factor	Nucleus	transcription regulator
MIMAT0000232	miR-199a-3p (and other miRNAs w/seed CAGUAGU)	2,40E-02	TargetScan Human	High (predicted)	CSRP2	cysteine and glycine rich protein 2	Nucleus	other
MIMAT0000232	miR-199a-3p (and other miRNAs w/seed CAGUAGU)	2,40E-02	TargetScan Human	High (predicted)	CXCL11	C-X-C motif chemokine ligand 11	Extracellular Space	cytokine
MIMAT0000232	miR-199a-3p (and other miRNAs w/seed CAGUAGU)	2,40E-02	TargetScan Human	High (predicted)	CYB5R4	cytochrome b5 reductase 4	Cytoplasm	enzyme
MIMAT0000232	miR-199a-3p (and other miRNAs w/seed CAGUAGU)	2,40E-02	TargetScan Human	High (predicted)	DEPDC1B	DEP domain containing 1B	Cytoplasm	other
MIMAT0000232	miR-199a-3p (and other miRNAs w/seed CAGUAGU)	2,40E-02	TargetScan Human	High (predicted)	DPF3	double PHD fingers 3	Nucleus	other
MIMAT0000232	miR-199a-3p (and other miRNAs w/seed CAGUAGU)	2,40E-02	TargetScan Human	High (predicted)	EIF3M	eukaryotic translation initiation factor 3 subunit M	Cytoplasm	translation regulator
MIMAT0000232	miR-199a-3p (and other miRNAs w/seed CAGUAGU)	2,40E-02	TargetScan Human	High (predicted)	FABP12	fatty acid binding protein 12	Cytoplasm	other
MIMAT0000232	miR-199a-3p (and other miRNAs w/seed CAGUAGU)	2,40E-02	TargetScan Human	High (predicted)	FAM110C	family with sequence similarity 110 member C	Cytoplasm	other
MIMAT0000232	miR-199a-3p (and other miRNAs w/seed CAGUAGU)	2,40E-02	TargetScan Human	High (predicted)	FAM199X	family with sequence similarity 199, X-linked	Other	other
MIMAT0000232	miR-199a-3p (and other miRNAs w/seed CAGUAGU)	2,40E-02	TargetScan Human	High (predicted)	FCGR3A/FCGR3B	Fc fragment of IgG receptor IIIa	Plasma Membrane	transmembrane receptor
MIMAT0000232	miR-199a-3p (and other miRNAs w/seed CAGUAGU)	2,40E-02	TargetScan Human	High (predicted)	FGF7	fibroblast growth factor 7	Extracellular Space	growth factor
MIMAT0000232	miR-199a-3p (and other miRNAs w/seed CAGUAGU)	2,40E-02	Ingenuity Expert Findings,TargetScan Human	Experimentally Observed,Moderate (predicted)	FN1	fibronectin 1	Extracellular Space	enzyme
MIMAT0000232	miR-199a-3p (and other miRNAs w/seed CAGUAGU)	2,40E-02	Ingenuity Expert Findings,TargetScan Human	Experimentally Observed,High (predicted)	FUBP1	far upstream element binding protein 1	Nucleus	transcription regulator
MIMAT0000232	miR-199a-3p (and other miRNAs w/seed CAGUAGU)	2,40E-02	TargetScan Human	High (predicted)	FXR1	FMR1 autosomal homolog 1	Cytoplasm	other
MIMAT0000232	miR-199a-3p (and other miRNAs w/seed CAGUAGU)	2,40E-02	TargetScan Human	High (predicted)	G3BP2	G3BP stress granule assembly factor 2	Cytoplasm	enzyme
MIMAT0000232	miR-199a-3p (and other miRNAs w/seed CAGUAGU)	2,40E-02	TargetScan Human	High (predicted)	GALNT7	polypeptide N-acetylgalactosaminyltransferase 7	Cytoplasm	enzyme
MIMAT0000232	miR-199a-3p (and other miRNAs w/seed CAGUAGU)	2,40E-02	TargetScan Human	High (predicted)	GIP	gastric inhibitory polypeptide	Extracellular Space	other
MIMAT0000232	miR-199a-3p (and other miRNAs w/seed CAGUAGU)	2,40E-02	TargetScan Human	High (predicted)	GJE1	gap junction protein epsilon 1	Other	other
MIMAT0000232	miR-199a-3p (and other miRNAs w/seed CAGUAGU)	2,40E-02	TargetScan Human	High (predicted)	GNA12	G protein subunit alpha 12	Plasma Membrane	enzyme
MIMAT0000232	miR-199a-3p (and other miRNAs w/seed CAGUAGU)	2,40E-02	TargetScan Human	High (predicted)	GNPTAB	N-acetylglucosamine-1-phosphate transferase subunits alpha and beta	Cytoplasm	enzyme
MIMAT0000232	miR-199a-3p (and other miRNAs w/seed CAGUAGU)	2,40E-02	TargetScan Human	High (predicted)	GPAT3	glycerol-3-phosphate acyltransferase 3	Cytoplasm	enzyme
MIMAT0000232	miR-199a-3p (and other miRNAs w/seed CAGUAGU)	2,40E-02	TargetScan Human	High (predicted)	GREM1	gremlin 1, DAN family BMP antagonist	Extracellular Space	other
MIMAT0000232	miR-199a-3p (and other miRNAs w/seed CAGUAGU)	2,40E-02	TargetScan Human	High (predicted)	GRK3	G protein-coupled receptor kinase 3	Cytoplasm	kinase
MIMAT0000232	miR-199a-3p (and other miRNAs w/seed CAGUAGU)	2,40E-02	TargetScan Human	High (predicted)	HSDL1	hydroxysteroid dehydrogenase like 1	Cytoplasm	enzyme
MIMAT0000232	miR-199a-3p (and other miRNAs w/seed CAGUAGU)	2,40E-02	TargetScan Human	High (predicted)	HSF5	heat shock transcription factor 5	Other	other
MIMAT0000232	miR-199a-3p (and other miRNAs w/seed CAGUAGU)	2,40E-02	TargetScan Human	High (predicted)	HVCN1	hydrogen voltage gated channel 1	Plasma Membrane	ion channel
MIMAT0000232	miR-199a-3p (and other miRNAs w/seed CAGUAGU)	2,40E-02	TargetScan Human	High (predicted)	IMP3	IMP U3 small nucleolar ribonucleoprotein 3	Cytoplasm	other
MIMAT0000232	miR-199a-3p (and other miRNAs w/seed CAGUAGU)	2,40E-02	TargetScan Human	High (predicted)	ITGB8	integrin subunit beta 8	Plasma Membrane	other
MIMAT0000232	miR-199a-3p (and other miRNAs w/seed CAGUAGU)	2,40E-02	TargetScan Human	High (predicted)	ITPK1	inositol-tetrakisphosphate 1-kinase	Cytoplasm	kinase
MIMAT0000232	miR-199a-3p (and other miRNAs w/seed CAGUAGU)	2,40E-02	TargetScan Human	High (predicted)	KCTD7	potassium channel tetramerization domain containing 7	Plasma Membrane	ion channel
MIMAT0000232	miR-199a-3p (and other miRNAs w/seed CAGUAGU)	2,40E-02	TargetScan Human	High (predicted)	KDM6A	lysine demethylase 6A	Nucleus	enzyme
MIMAT0000232	miR-199a-3p (and other miRNAs w/seed CAGUAGU)	2,40E-02	TargetScan Human	High (predicted)	KIAA0319L	KIAA0319 like	Cytoplasm	other
MIMAT0000232	miR-199a-3p (and other miRNAs w/seed CAGUAGU)	2,40E-02	TargetScan Human	High (predicted)	KLF13	Kruppel like factor 13	Nucleus	transcription regulator
MIMAT0000232	miR-199a-3p (and other miRNAs w/seed CAGUAGU)	2,40E-02	TargetScan Human	High (predicted)	KLHL3	kelch like family member 3	Cytoplasm	other
MIMAT0000232	miR-199a-3p (and other miRNAs w/seed CAGUAGU)	2,40E-02	TargetScan Human	High (predicted)	KTN1	kinectin 1	Plasma Membrane	transmembrane receptor
MIMAT0000232	miR-199a-3p (and other miRNAs w/seed CAGUAGU)	2,40E-02	TargetScan Human	High (predicted)	LCOR	ligand dependent nuclear receptor corepressor	Nucleus	transcription regulator
MIMAT0000232	miR-199a-3p (and other miRNAs w/seed CAGUAGU)	2,40E-02	TargetScan Human	High (predicted)	LINC02872	long intergenic non-protein coding RNA 2872	Other	other
MIMAT0000232	miR-199a-3p (and other miRNAs w/seed CAGUAGU)	2,40E-02	TargetScan Human	High (predicted)	LLGL2	LLGL scribble cell polarity complex component 2	Cytoplasm	other
MIMAT0000232	miR-199a-3p (and other miRNAs w/seed CAGUAGU)	2,40E-02	TargetScan Human	High (predicted)	LPAR4	lysophosphatidic acid receptor 4	Plasma Membrane	transmembrane receptor
MIMAT0000232	miR-199a-3p (and other miRNAs w/seed CAGUAGU)	2,40E-02	TargetScan Human	High (predicted)	LPAR5	lysophosphatidic acid receptor 5	Plasma Membrane	G-protein coupled receptor
MIMAT0000232	miR-199a-3p (and other miRNAs w/seed CAGUAGU)	2,40E-02	TargetScan Human	High (predicted)	MAB21L3	mab-21 like 3	Other	other
MIMAT0000232	miR-199a-3p (and other miRNAs w/seed CAGUAGU)	2,40E-02	TargetScan Human	High (predicted)	MAP3K4	mitogen-activated protein kinase kinase kinase 4	Cytoplasm	kinase
MIMAT0000232	miR-199a-3p (and other miRNAs w/seed CAGUAGU)	2,40E-02	TargetScan Human	High (predicted)	MCFD2	multiple coagulation factor deficiency 2, ER cargo receptor complex subunit	Cytoplasm	other
MIMAT0000232	miR-199a-3p (and other miRNAs w/seed CAGUAGU)	2,40E-02	TargetScan Human	High (predicted)	MEDAG	mesenteric estrogen dependent adipogenesis	Cytoplasm	other
MIMAT0000232	miR-199a-3p (and other miRNAs w/seed CAGUAGU)	2,40E-02	TarBase	Experimentally Observed	MET	MET proto-oncogene, receptor tyrosine kinase	Plasma Membrane	kinase
MIMAT0000232	miR-199a-3p (and other miRNAs w/seed CAGUAGU)	2,40E-02	TargetScan Human	High (predicted)	MRFAP1	Morf4 family associated protein 1	Nucleus	other
MIMAT0000232	miR-199a-3p (and other miRNAs w/seed CAGUAGU)	2,40E-02	TargetScan Human	High (predicted)	MS4A7	membrane spanning 4-domains A7	Cytoplasm	other
MIMAT0000232	miR-199a-3p (and other miRNAs w/seed CAGUAGU)	2,40E-02	TargetScan Human,miRecords	Experimentally Observed,Moderate (predicted)	MTOR	mechanistic target of rapamycin kinase	Nucleus	kinase
MIMAT0000232	miR-199a-3p (and other miRNAs w/seed CAGUAGU)	2,40E-02	TargetScan Human	High (predicted)	NID2	nidogen 2	Extracellular Space	other
MIMAT0000232	miR-199a-3p (and other miRNAs w/seed CAGUAGU)	2,40E-02	TargetScan Human	High (predicted)	NLK	nemo like kinase	Nucleus	kinase
MIMAT0000232	miR-199a-3p (and other miRNAs w/seed CAGUAGU)	2,40E-02	TargetScan Human	High (predicted)	NOVA1	NOVA alternative splicing regulator 1	Nucleus	other
MIMAT0000232	miR-199a-3p (and other miRNAs w/seed CAGUAGU)	2,40E-02	TargetScan Human	High (predicted)	NRBP2	nuclear receptor binding protein 2	Cytoplasm	kinase
MIMAT0000232	miR-199a-3p (and other miRNAs w/seed CAGUAGU)	2,40E-02	TargetScan Human	High (predicted)	NSUN7	NOP2/Sun RNA methyltransferase family member 7	Other	other
MIMAT0000232	miR-199a-3p (and other miRNAs w/seed CAGUAGU)	2,40E-02	TargetScan Human	High (predicted)	PAK4	p21 (RAC1) activated kinase 4	Cytoplasm	kinase
MIMAT0000232	miR-199a-3p (and other miRNAs w/seed CAGUAGU)	2,40E-02	TargetScan Human	High (predicted)	PAWR	pro-apoptotic WT1 regulator	Nucleus	transcription regulator
MIMAT0000232	miR-199a-3p (and other miRNAs w/seed CAGUAGU)	2,40E-02	TargetScan Human	High (predicted)	PHYHIPL	phytanoyl-CoA 2-hydroxylase interacting protein like	Cytoplasm	other
MIMAT0000232	miR-199a-3p (and other miRNAs w/seed CAGUAGU)	2,40E-02	TargetScan Human	High (predicted)	PIGB	phosphatidylinositol glycan anchor biosynthesis class B	Cytoplasm	enzyme
MIMAT0000232	miR-199a-3p (and other miRNAs w/seed CAGUAGU)	2,40E-02	TargetScan Human	High (predicted)	PIK3CB	phosphatidylinositol-4,5-bisphosphate 3-kinase catalytic subunit beta	Cytoplasm	kinase
MIMAT0000232	miR-199a-3p (and other miRNAs w/seed CAGUAGU)	2,40E-02	TargetScan Human	High (predicted)	PLEKHA3	pleckstrin homology domain containing A3	Cytoplasm	other
MIMAT0000232	miR-199a-3p (and other miRNAs w/seed CAGUAGU)	2,40E-02	TargetScan Human	High (predicted)	PNRC1	proline rich nuclear receptor coactivator 1	Nucleus	other
MIMAT0000232	miR-199a-3p (and other miRNAs w/seed CAGUAGU)	2,40E-02	Ingenuity Expert Findings,TargetScan Human	Experimentally Observed,High (predicted)	PON2	paraoxonase 2	Plasma Membrane	enzyme
MIMAT0000232	miR-199a-3p (and other miRNAs w/seed CAGUAGU)	2,40E-02	TargetScan Human	High (predicted)	PPP1R1C	protein phosphatase 1 regulatory inhibitor subunit 1C	Cytoplasm	phosphatase
MIMAT0000232	miR-199a-3p (and other miRNAs w/seed CAGUAGU)	2,40E-02	TargetScan Human	High (predicted)	PPP2R2A	protein phosphatase 2 regulatory subunit Balpha	Cytoplasm	phosphatase
MIMAT0000232	miR-199a-3p (and other miRNAs w/seed CAGUAGU)	2,40E-02	TargetScan Human	High (predicted)	PPP2R5E	protein phosphatase 2 regulatory subunit B'epsilon	Cytoplasm	phosphatase
MIMAT0000232	miR-199a-3p (and other miRNAs w/seed CAGUAGU)	2,40E-02	Ingenuity Expert Findings	Experimentally Observed	PRDX6	peroxiredoxin 6	Cytoplasm	enzyme
MIMAT0000232	miR-199a-3p (and other miRNAs w/seed CAGUAGU)	2,40E-02	TargetScan Human	High (predicted)	PTER	phosphotriesterase related	Cytoplasm	enzyme
MIMAT0000232	miR-199a-3p (and other miRNAs w/seed CAGUAGU)	2,40E-02	Ingenuity Expert Findings,miRecords	Experimentally Observed	PTGS2	prostaglandin-endoperoxide synthase 2	Cytoplasm	enzyme
MIMAT0000232	miR-199a-3p (and other miRNAs w/seed CAGUAGU)	2,40E-02	TargetScan Human	High (predicted)	QKI	QKI, KH domain containing RNA binding	Nucleus	other
MIMAT0000232	miR-199a-3p (and other miRNAs w/seed CAGUAGU)	2,40E-02	TargetScan Human	High (predicted)	RAB6C/RAB6D	RAB6C, member RAS oncogene family	Cytoplasm	enzyme
MIMAT0000232	miR-199a-3p (and other miRNAs w/seed CAGUAGU)	2,40E-02	TargetScan Human	High (predicted)	RNF14	ring finger protein 14	Cytoplasm	transcription regulator
MIMAT0000232	miR-199a-3p (and other miRNAs w/seed CAGUAGU)	2,40E-02	TargetScan Human	High (predicted)	RNF141	ring finger protein 141	Other	enzyme
MIMAT0000232	miR-199a-3p (and other miRNAs w/seed CAGUAGU)	2,40E-02	TargetScan Human	High (predicted)	RNGTT	RNA guanylyltransferase and 5'-phosphatase	Nucleus	phosphatase
MIMAT0000232	miR-199a-3p (and other miRNAs w/seed CAGUAGU)	2,40E-02	TargetScan Human	High (predicted)	RORB	RAR related orphan receptor B	Nucleus	ligand-dependent nuclear receptor
MIMAT0000232	miR-199a-3p (and other miRNAs w/seed CAGUAGU)	2,40E-02	TargetScan Human	High (predicted)	RP1	RP1 axonemal microtubule associated	Cytoplasm	other
MIMAT0000232	miR-199a-3p (and other miRNAs w/seed CAGUAGU)	2,40E-02	TargetScan Human	High (predicted)	RP11_160N110		Other	other
MIMAT0000232	miR-199a-3p (and other miRNAs w/seed CAGUAGU)	2,40E-02	TargetScan Human	High (predicted)	RPS6KA6	ribosomal protein S6 kinase A6	Cytoplasm	kinase
MIMAT0000232	miR-199a-3p (and other miRNAs w/seed CAGUAGU)	2,40E-02	TargetScan Human	High (predicted)	RUFY4	RUN and FYVE domain containing 4	Other	other
MIMAT0000232	miR-199a-3p (and other miRNAs w/seed CAGUAGU)	2,40E-02	Ingenuity Expert Findings,TargetScan Human	Experimentally Observed,Moderate (predicted)	RUNX1	RUNX family transcription factor 1	Nucleus	transcription regulator
MIMAT0000232	miR-199a-3p (and other miRNAs w/seed CAGUAGU)	2,40E-02	TargetScan Human	High (predicted)	SAMD12	sterile alpha motif domain containing 12	Other	other
MIMAT0000232	miR-199a-3p (and other miRNAs w/seed CAGUAGU)	2,40E-02	TargetScan Human	High (predicted)	SCD	stearoyl-CoA desaturase	Cytoplasm	enzyme
MIMAT0000232	miR-199a-3p (and other miRNAs w/seed CAGUAGU)	2,40E-02	TargetScan Human	High (predicted)	SDC2	syndecan 2	Plasma Membrane	other
MIMAT0000232	miR-199a-3p (and other miRNAs w/seed CAGUAGU)	2,40E-02	TargetScan Human	High (predicted)	SEC16B	SEC16 homolog B, endoplasmic reticulum export factor	Nucleus	other
MIMAT0000232	miR-199a-3p (and other miRNAs w/seed CAGUAGU)	2,40E-02	TargetScan Human	High (predicted)	SERPINE2	serpin family E member 2	Extracellular Space	other
MIMAT0000232	miR-199a-3p (and other miRNAs w/seed CAGUAGU)	2,40E-02	TargetScan Human	High (predicted)	SGK2	serum/glucocorticoid regulated kinase 2	Cytoplasm	kinase
MIMAT0000232	miR-199a-3p (and other miRNAs w/seed CAGUAGU)	2,40E-02	TargetScan Human	High (predicted)	SINHCAF	SIN3-HDAC complex associated factor	Extracellular Space	other
MIMAT0000232	miR-199a-3p (and other miRNAs w/seed CAGUAGU)	2,40E-02	TargetScan Human	High (predicted)	SLC25A35	solute carrier family 25 member 35	Cytoplasm	other
MIMAT0000232	miR-199a-3p (and other miRNAs w/seed CAGUAGU)	2,40E-02	TargetScan Human	High (predicted)	SLC39A10	solute carrier family 39 member 10	Extracellular Space	transporter
MIMAT0000232	miR-199a-3p (and other miRNAs w/seed CAGUAGU)	2,40E-02	TargetScan Human	High (predicted)	SLC44A5	solute carrier family 44 member 5	Plasma Membrane	transporter
MIMAT0000232	miR-199a-3p (and other miRNAs w/seed CAGUAGU)	2,40E-02	TargetScan Human	High (predicted)	SLC49A4	solute carrier family 49 member 4	Other	other
MIMAT0000232	miR-199a-3p (and other miRNAs w/seed CAGUAGU)	2,40E-02	miRecords	Experimentally Observed	SMAD1	SMAD family member 1	Nucleus	transcription regulator
MIMAT0000232	miR-199a-3p (and other miRNAs w/seed CAGUAGU)	2,40E-02	TargetScan Human	High (predicted)	SNN	stannin	Plasma Membrane	other
MIMAT0000232	miR-199a-3p (and other miRNAs w/seed CAGUAGU)	2,40E-02	TargetScan Human	High (predicted)	SOWAHC	sosondowah ankyrin repeat domain family member C	Nucleus	transcription regulator
MIMAT0000232	miR-199a-3p (and other miRNAs w/seed CAGUAGU)	2,40E-02	TargetScan Human	High (predicted)	SSX4/SSX4B	SSX family member 4	Nucleus	transcription regulator
MIMAT0000232	miR-199a-3p (and other miRNAs w/seed CAGUAGU)	2,40E-02	TargetScan Human	High (predicted)	SUSD3	sushi domain containing 3	Plasma Membrane	other
MIMAT0000232	miR-199a-3p (and other miRNAs w/seed CAGUAGU)	2,40E-02	Ingenuity Expert Findings	Experimentally Observed	SUZ12	SUZ12 polycomb repressive complex 2 subunit	Nucleus	enzyme
MIMAT0000232	miR-199a-3p (and other miRNAs w/seed CAGUAGU)	2,40E-02	TargetScan Human	High (predicted)	SYT16	synaptotagmin 16	Other	transporter
MIMAT0000232	miR-199a-3p (and other miRNAs w/seed CAGUAGU)	2,40E-02	TargetScan Human	High (predicted)	TCAF2	TRPM8 channel associated factor 2	Plasma Membrane	other
MIMAT0000232	miR-199a-3p (and other miRNAs w/seed CAGUAGU)	2,40E-02	TargetScan Human	High (predicted)	TFAM	transcription factor A, mitochondrial	Cytoplasm	transcription regulator
MIMAT0000232	miR-199a-3p (and other miRNAs w/seed CAGUAGU)	2,40E-02	TargetScan Human	High (predicted)	TMPRSS4	transmembrane serine protease 4	Cytoplasm	peptidase
MIMAT0000232	miR-199a-3p (and other miRNAs w/seed CAGUAGU)	2,40E-02	TargetScan Human	High (predicted)	TMSB10/TMSB4X	thymosin beta 4 X-linked	Cytoplasm	other
MIMAT0000232	miR-199a-3p (and other miRNAs w/seed CAGUAGU)	2,40E-02	TargetScan Human	High (predicted)	TRAPPC3L	trafficking protein particle complex subunit 3L	Other	other
MIMAT0000232	miR-199a-3p (and other miRNAs w/seed CAGUAGU)	2,40E-02	TargetScan Human	High (predicted)	TRMT61B	tRNA methyltransferase 61B	Cytoplasm	enzyme
MIMAT0000232	miR-199a-3p (and other miRNAs w/seed CAGUAGU)	2,40E-02	TargetScan Human	High (predicted)	UBE2W	ubiquitin conjugating enzyme E2 W	Nucleus	enzyme
MIMAT0000232	miR-199a-3p (and other miRNAs w/seed CAGUAGU)	2,40E-02	TargetScan Human	High (predicted)	UBQLN1	ubiquilin 1	Cytoplasm	other
MIMAT0000232	miR-199a-3p (and other miRNAs w/seed CAGUAGU)	2,40E-02	TargetScan Human	High (predicted)	UPRT	uracil phosphoribosyltransferase homolog	Nucleus	enzyme
MIMAT0000232	miR-199a-3p (and other miRNAs w/seed CAGUAGU)	2,40E-02	TargetScan Human	High (predicted)	VAMP3	vesicle associated membrane protein 3	Plasma Membrane	other
MIMAT0000232	miR-199a-3p (and other miRNAs w/seed CAGUAGU)	2,40E-02	Ingenuity Expert Findings	Experimentally Observed	VCAN	versican	Extracellular Space	other
MIMAT0000232	miR-199a-3p (and other miRNAs w/seed CAGUAGU)	2,40E-02	TargetScan Human	High (predicted)	WFDC8	WAP four-disulfide core domain 8	Extracellular Space	other
MIMAT0000232	miR-199a-3p (and other miRNAs w/seed CAGUAGU)	2,40E-02	TargetScan Human	High (predicted)	YES1	YES proto-oncogene 1, Src family tyrosine kinase	Cytoplasm	kinase
MIMAT0000232	miR-199a-3p (and other miRNAs w/seed CAGUAGU)	2,40E-02	TargetScan Human	High (predicted)	ZBTB18	zinc finger and BTB domain containing 18	Nucleus	transcription regulator
MIMAT0000232	miR-199a-3p (and other miRNAs w/seed CAGUAGU)	2,40E-02	TargetScan Human	High (predicted)	ZHX1	zinc fingers and homeoboxes 1	Nucleus	transcription regulator
MIMAT0000232	miR-199a-3p (and other miRNAs w/seed CAGUAGU)	2,40E-02	TargetScan Human	High (predicted)	ZNF174	zinc finger protein 174	Nucleus	transcription regulator
MIMAT0000232	miR-199a-3p (and other miRNAs w/seed CAGUAGU)	2,40E-02	TargetScan Human	High (predicted)	ZNF227	zinc finger protein 227	Nucleus	transcription regulator
MIMAT0000232	miR-199a-3p (and other miRNAs w/seed CAGUAGU)	2,40E-02	TargetScan Human	High (predicted)	ZNF441	zinc finger protein 441	Nucleus	transcription regulator
MIMAT0000074	miR-19b-3p (and other miRNAs w/seed GUGCAAA)	3,40E-02	TargetScan Human	High (predicted)	ABHD5	abhydrolase domain containing 5, lysophosphatidic acid acyltransferase	Cytoplasm	enzyme
MIMAT0000074	miR-19b-3p (and other miRNAs w/seed GUGCAAA)	3,40E-02	TargetScan Human	High (predicted)	ACBD5	acyl-CoA binding domain containing 5	Nucleus	other
MIMAT0000074	miR-19b-3p (and other miRNAs w/seed GUGCAAA)	3,40E-02	TargetScan Human	High (predicted)	ADRB1	adrenoceptor beta 1	Plasma Membrane	G-protein coupled receptor
MIMAT0000074	miR-19b-3p (and other miRNAs w/seed GUGCAAA)	3,40E-02	TargetScan Human	High (predicted)	ADSS2	adenylosuccinate synthase 2	Cytoplasm	enzyme
MIMAT0000074	miR-19b-3p (and other miRNAs w/seed GUGCAAA)	3,40E-02	TargetScan Human	High (predicted)	AGFG1	ArfGAP with FG repeats 1	Nucleus	other
MIMAT0000074	miR-19b-3p (and other miRNAs w/seed GUGCAAA)	3,40E-02	TargetScan Human	High (predicted)	ALG2	ALG2 alpha-1,3/1,6-mannosyltransferase	Cytoplasm	enzyme
MIMAT0000074	miR-19b-3p (and other miRNAs w/seed GUGCAAA)	3,40E-02	Ingenuity Expert Findings	Experimentally Observed	ALOX5	arachidonate 5-lipoxygenase	Cytoplasm	enzyme
MIMAT0000074	miR-19b-3p (and other miRNAs w/seed GUGCAAA)	3,40E-02	Ingenuity Expert Findings,TargetScan Human	Experimentally Observed,High (predicted)	AQP5	aquaporin 5	Plasma Membrane	transporter
MIMAT0000074	miR-19b-3p (and other miRNAs w/seed GUGCAAA)	3,40E-02	TargetScan Human	High (predicted)	ARFIP1	ADP ribosylation factor interacting protein 1	Cytoplasm	other
MIMAT0000074	miR-19b-3p (and other miRNAs w/seed GUGCAAA)	3,40E-02	TargetScan Human	High (predicted)	ARMC8	armadillo repeat containing 8	Nucleus	other
MIMAT0000074	miR-19b-3p (and other miRNAs w/seed GUGCAAA)	3,40E-02	TargetScan Human	High (predicted)	ARPP19	cAMP regulated phosphoprotein 19	Cytoplasm	transporter
MIMAT0000074	miR-19b-3p (and other miRNAs w/seed GUGCAAA)	3,40E-02	TargetScan Human	High (predicted)	ARRDC3	arrestin domain containing 3	Plasma Membrane	other
MIMAT0000074	miR-19b-3p (and other miRNAs w/seed GUGCAAA)	3,40E-02	TargetScan Human	High (predicted)	ATL2	atlastin GTPase 2	Cytoplasm	other
MIMAT0000074	miR-19b-3p (and other miRNAs w/seed GUGCAAA)	3,40E-02	TargetScan Human	High (predicted)	ATXN1	ataxin 1	Nucleus	transcription regulator
MIMAT0000074	miR-19b-3p (and other miRNAs w/seed GUGCAAA)	3,40E-02	TargetScan Human	High (predicted)	ATXN7L1	ataxin 7 like 1	Other	other
MIMAT0000074	miR-19b-3p (and other miRNAs w/seed GUGCAAA)	3,40E-02	TargetScan Human	High (predicted)	BAMBI	BMP and activin membrane bound inhibitor	Plasma Membrane	other
MIMAT0000074	miR-19b-3p (and other miRNAs w/seed GUGCAAA)	3,40E-02	miRecords	Experimentally Observed	BCL2L11	BCL2 like 11	Cytoplasm	other
MIMAT0000074	miR-19b-3p (and other miRNAs w/seed GUGCAAA)	3,40E-02	TargetScan Human	High (predicted)	BEND4	BEN domain containing 4	Other	other
MIMAT0000074	miR-19b-3p (and other miRNAs w/seed GUGCAAA)	3,40E-02	TargetScan Human,miRecords	Experimentally Observed,High (predicted)	BMPR2	bone morphogenetic protein receptor type 2	Plasma Membrane	kinase
MIMAT0000074	miR-19b-3p (and other miRNAs w/seed GUGCAAA)	3,40E-02	TargetScan Human	High (predicted)	BNC2	basonuclin 2	Nucleus	transcription regulator
MIMAT0000074	miR-19b-3p (and other miRNAs w/seed GUGCAAA)	3,40E-02	TargetScan Human	High (predicted)	BNIP5	BCL2 interacting protein 5	Other	other
MIMAT0000074	miR-19b-3p (and other miRNAs w/seed GUGCAAA)	3,40E-02	TargetScan Human	High (predicted)	BTBD7	BTB domain containing 7	Nucleus	other
MIMAT0000074	miR-19b-3p (and other miRNAs w/seed GUGCAAA)	3,40E-02	TargetScan Human	High (predicted)	BTF3L4	basic transcription factor 3 like 4	Other	other
MIMAT0000074	miR-19b-3p (and other miRNAs w/seed GUGCAAA)	3,40E-02	TargetScan Human	High (predicted)	C2CD5	C2 calcium dependent domain containing 5	Cytoplasm	other
MIMAT0000074	miR-19b-3p (and other miRNAs w/seed GUGCAAA)	3,40E-02	TargetScan Human	High (predicted)	C2orf42	chromosome 2 open reading frame 42	Nucleus	other
MIMAT0000074	miR-19b-3p (and other miRNAs w/seed GUGCAAA)	3,40E-02	TargetScan Human	High (predicted)	CACUL1	CDK2 associated cullin domain 1	Other	other
MIMAT0000074	miR-19b-3p (and other miRNAs w/seed GUGCAAA)	3,40E-02	TargetScan Human	High (predicted)	CAST	calpastatin	Cytoplasm	peptidase
MIMAT0000074	miR-19b-3p (and other miRNAs w/seed GUGCAAA)	3,40E-02	TargetScan Human	High (predicted)	CCM2	CCM2 scaffold protein	Cytoplasm	other
MIMAT0000074	miR-19b-3p (and other miRNAs w/seed GUGCAAA)	3,40E-02	TargetScan Human,miRecords	Experimentally Observed,Moderate (predicted)	CCN2	cellular communication network factor 2	Extracellular Space	growth factor
MIMAT0000074	miR-19b-3p (and other miRNAs w/seed GUGCAAA)	3,40E-02	TargetScan Human,miRecords	Experimentally Observed,High (predicted)	CCND1	cyclin D1	Nucleus	transcription regulator
MIMAT0000074	miR-19b-3p (and other miRNAs w/seed GUGCAAA)	3,40E-02	TargetScan Human	High (predicted)	CCNL1	cyclin L1	Nucleus	other
MIMAT0000074	miR-19b-3p (and other miRNAs w/seed GUGCAAA)	3,40E-02	TargetScan Human	High (predicted)	CDS1	CDP-diacylglycerol synthase 1	Cytoplasm	enzyme
MIMAT0000074	miR-19b-3p (and other miRNAs w/seed GUGCAAA)	3,40E-02	TargetScan Human	High (predicted)	CHIC1	cysteine rich hydrophobic domain 1	Plasma Membrane	other
MIMAT0000074	miR-19b-3p (and other miRNAs w/seed GUGCAAA)	3,40E-02	TargetScan Human	High (predicted)	CHST1	carbohydrate sulfotransferase 1	Cytoplasm	enzyme
MIMAT0000074	miR-19b-3p (and other miRNAs w/seed GUGCAAA)	3,40E-02	TargetScan Human	High (predicted)	CLIP4	CAP-Gly domain containing linker protein family member 4	Other	other
MIMAT0000074	miR-19b-3p (and other miRNAs w/seed GUGCAAA)	3,40E-02	TargetScan Human	High (predicted)	CLOCK	clock circadian regulator	Nucleus	transcription regulator
MIMAT0000074	miR-19b-3p (and other miRNAs w/seed GUGCAAA)	3,40E-02	TargetScan Human	High (predicted)	CNGA3	cyclic nucleotide gated channel subunit alpha 3	Plasma Membrane	ion channel
MIMAT0000074	miR-19b-3p (and other miRNAs w/seed GUGCAAA)	3,40E-02	TargetScan Human	High (predicted)	CNR1	cannabinoid receptor 1	Plasma Membrane	G-protein coupled receptor
MIMAT0000074	miR-19b-3p (and other miRNAs w/seed GUGCAAA)	3,40E-02	TargetScan Human	High (predicted)	CNTFR	ciliary neurotrophic factor receptor	Plasma Membrane	transmembrane receptor
MIMAT0000074	miR-19b-3p (and other miRNAs w/seed GUGCAAA)	3,40E-02	TargetScan Human	High (predicted)	COQ10B	coenzyme Q10B	Cytoplasm	other
MIMAT0000074	miR-19b-3p (and other miRNAs w/seed GUGCAAA)	3,40E-02	TargetScan Human	High (predicted)	COX8C	cytochrome c oxidase subunit 8C	Cytoplasm	enzyme
MIMAT0000074	miR-19b-3p (and other miRNAs w/seed GUGCAAA)	3,40E-02	TargetScan Human	High (predicted)	CR2	complement C3d receptor 2	Plasma Membrane	transmembrane receptor
MIMAT0000074	miR-19b-3p (and other miRNAs w/seed GUGCAAA)	3,40E-02	TargetScan Human	High (predicted)	CSRNP3	cysteine and serine rich nuclear protein 3	Nucleus	transcription regulator
MIMAT0000074	miR-19b-3p (and other miRNAs w/seed GUGCAAA)	3,40E-02	TargetScan Human	High (predicted)	CTDSPL2	CTD small phosphatase like 2	Nucleus	phosphatase
MIMAT0000074	miR-19b-3p (and other miRNAs w/seed GUGCAAA)	3,40E-02	TargetScan Human	High (predicted)	CYP2U1	cytochrome P450 family 2 subfamily U member 1	Cytoplasm	enzyme
MIMAT0000074	miR-19b-3p (and other miRNAs w/seed GUGCAAA)	3,40E-02	TargetScan Human	High (predicted)	CYSTM1	cysteine rich transmembrane module containing 1	Cytoplasm	other
MIMAT0000074	miR-19b-3p (and other miRNAs w/seed GUGCAAA)	3,40E-02	TargetScan Human	High (predicted)	DDX3Y	DEAD-box helicase 3 Y-linked	Cytoplasm	enzyme
MIMAT0000074	miR-19b-3p (and other miRNAs w/seed GUGCAAA)	3,40E-02	TargetScan Human	High (predicted)	DENND1B	DENN domain containing 1B	Other	other
MIMAT0000074	miR-19b-3p (and other miRNAs w/seed GUGCAAA)	3,40E-02	TargetScan Human	High (predicted)	DHRS3	dehydrogenase/reductase 3	Cytoplasm	enzyme
MIMAT0000074	miR-19b-3p (and other miRNAs w/seed GUGCAAA)	3,40E-02	TargetScan Human	High (predicted)	DHX40	DEAH-box helicase 40	Other	enzyme
MIMAT0000074	miR-19b-3p (and other miRNAs w/seed GUGCAAA)	3,40E-02	TargetScan Human	High (predicted)	DNAI1	dynein axonemal intermediate chain 1	Extracellular Space	other
MIMAT0000074	miR-19b-3p (and other miRNAs w/seed GUGCAAA)	3,40E-02	TargetScan Human	High (predicted)	DNAJA2	DnaJ heat shock protein family (Hsp40) member A2	Nucleus	enzyme
MIMAT0000074	miR-19b-3p (and other miRNAs w/seed GUGCAAA)	3,40E-02	TargetScan Human	High (predicted)	DNAJC16	DnaJ heat shock protein family (Hsp40) member C16	Other	other
MIMAT0000074	miR-19b-3p (and other miRNAs w/seed GUGCAAA)	3,40E-02	TargetScan Human	High (predicted)	DOCK10	dedicator of cytokinesis 10	Cytoplasm	other
MIMAT0000074	miR-19b-3p (and other miRNAs w/seed GUGCAAA)	3,40E-02	TargetScan Human	High (predicted)	DTNA	dystrobrevin alpha	Plasma Membrane	other
MIMAT0000074	miR-19b-3p (and other miRNAs w/seed GUGCAAA)	3,40E-02	TargetScan Human	High (predicted)	DUT	deoxyuridine triphosphatase	Nucleus	enzyme
MIMAT0000074	miR-19b-3p (and other miRNAs w/seed GUGCAAA)	3,40E-02	TargetScan Human	High (predicted)	E2F8	E2F transcription factor 8	Nucleus	transcription regulator
MIMAT0000074	miR-19b-3p (and other miRNAs w/seed GUGCAAA)	3,40E-02	TargetScan Human	High (predicted)	EDARADD	EDAR associated death domain	Cytoplasm	other
MIMAT0000074	miR-19b-3p (and other miRNAs w/seed GUGCAAA)	3,40E-02	TargetScan Human	High (predicted)	EFNB2	ephrin B2	Plasma Membrane	kinase
MIMAT0000074	miR-19b-3p (and other miRNAs w/seed GUGCAAA)	3,40E-02	TargetScan Human	High (predicted)	ELL2	elongation factor for RNA polymerase II 2	Nucleus	transcription regulator
MIMAT0000074	miR-19b-3p (and other miRNAs w/seed GUGCAAA)	3,40E-02	TargetScan Human	High (predicted)	ELMOD2	ELMO domain containing 2	Other	other
MIMAT0000074	miR-19b-3p (and other miRNAs w/seed GUGCAAA)	3,40E-02	TargetScan Human	High (predicted)	ELOVL5	ELOVL fatty acid elongase 5	Cytoplasm	enzyme
MIMAT0000074	miR-19b-3p (and other miRNAs w/seed GUGCAAA)	3,40E-02	TargetScan Human	High (predicted)	EMC7	ER membrane protein complex subunit 7	Cytoplasm	other
MIMAT0000074	miR-19b-3p (and other miRNAs w/seed GUGCAAA)	3,40E-02	TargetScan Human	High (predicted)	ENPP5	ectonucleotide pyrophosphatase/phosphodiesterase family member 5	Extracellular Space	enzyme
MIMAT0000074	miR-19b-3p (and other miRNAs w/seed GUGCAAA)	3,40E-02	TargetScan Human	High (predicted)	EPS15	epidermal growth factor receptor pathway substrate 15	Cytoplasm	other
MIMAT0000074	miR-19b-3p (and other miRNAs w/seed GUGCAAA)	3,40E-02	miRecords	Experimentally Observed	ERBB4	erb-b2 receptor tyrosine kinase 4	Plasma Membrane	kinase
MIMAT0000074	miR-19b-3p (and other miRNAs w/seed GUGCAAA)	3,40E-02	TargetScan Human	High (predicted)	EREG	epiregulin	Extracellular Space	growth factor
MIMAT0000074	miR-19b-3p (and other miRNAs w/seed GUGCAAA)	3,40E-02	TargetScan Human,miRecords	Experimentally Observed,High (predicted)	ESR1	estrogen receptor 1	Nucleus	ligand-dependent nuclear receptor
MIMAT0000074	miR-19b-3p (and other miRNAs w/seed GUGCAAA)	3,40E-02	TargetScan Human	High (predicted)	F3	coagulation factor III, tissue factor	Plasma Membrane	transmembrane receptor
MIMAT0000074	miR-19b-3p (and other miRNAs w/seed GUGCAAA)	3,40E-02	TargetScan Human	High (predicted)	FAM114A1	family with sequence similarity 114 member A1	Extracellular Space	other
MIMAT0000074	miR-19b-3p (and other miRNAs w/seed GUGCAAA)	3,40E-02	TargetScan Human	High (predicted)	FAM83D	family with sequence similarity 83 member D	Cytoplasm	other
MIMAT0000074	miR-19b-3p (and other miRNAs w/seed GUGCAAA)	3,40E-02	TargetScan Human	High (predicted)	FBXO8	F-box protein 8	Cytoplasm	other
MIMAT0000074	miR-19b-3p (and other miRNAs w/seed GUGCAAA)	3,40E-02	TargetScan Human	High (predicted)	FHL5	four and a half LIM domains 5	Nucleus	transcription regulator
MIMAT0000074	miR-19b-3p (and other miRNAs w/seed GUGCAAA)	3,40E-02	TargetScan Human	High (predicted)	FIBIN	fin bud initiation factor homolog	Cytoplasm	other
MIMAT0000074	miR-19b-3p (and other miRNAs w/seed GUGCAAA)	3,40E-02	TargetScan Human	High (predicted)	FICD	FIC domain protein adenylyltransferase	Nucleus	enzyme
MIMAT0000074	miR-19b-3p (and other miRNAs w/seed GUGCAAA)	3,40E-02	TargetScan Human	High (predicted)	FMR1	FMRP translational regulator 1	Cytoplasm	translation regulator
MIMAT0000074	miR-19b-3p (and other miRNAs w/seed GUGCAAA)	3,40E-02	TargetScan Human	High (predicted)	FN3KRP	fructosamine 3 kinase related protein	Cytoplasm	kinase
MIMAT0000074	miR-19b-3p (and other miRNAs w/seed GUGCAAA)	3,40E-02	TargetScan Human	High (predicted)	FOXP2	forkhead box P2	Nucleus	transcription regulator
MIMAT0000074	miR-19b-3p (and other miRNAs w/seed GUGCAAA)	3,40E-02	TargetScan Human	High (predicted)	GABARAPL1	GABA type A receptor associated protein like 1	Cytoplasm	other
MIMAT0000074	miR-19b-3p (and other miRNAs w/seed GUGCAAA)	3,40E-02	TargetScan Human	High (predicted)	GET3	guided entry of tail-anchored proteins factor 3, ATPase	Nucleus	transporter
MIMAT0000074	miR-19b-3p (and other miRNAs w/seed GUGCAAA)	3,40E-02	TargetScan Human	High (predicted)	GJA1	gap junction protein alpha 1	Plasma Membrane	transporter
MIMAT0000074	miR-19b-3p (and other miRNAs w/seed GUGCAAA)	3,40E-02	TargetScan Human	High (predicted)	GLRA3	glycine receptor alpha 3	Plasma Membrane	ion channel
MIMAT0000074	miR-19b-3p (and other miRNAs w/seed GUGCAAA)	3,40E-02	TargetScan Human	High (predicted)	GRSF1	G-rich RNA sequence binding factor 1	Cytoplasm	other
MIMAT0000074	miR-19b-3p (and other miRNAs w/seed GUGCAAA)	3,40E-02	TargetScan Human	High (predicted)	GSC	goosecoid homeobox	Nucleus	transcription regulator
MIMAT0000074	miR-19b-3p (and other miRNAs w/seed GUGCAAA)	3,40E-02	TargetScan Human	High (predicted)	GSKIP	GSK3B interacting protein	Nucleus	other
MIMAT0000074	miR-19b-3p (and other miRNAs w/seed GUGCAAA)	3,40E-02	TargetScan Human	High (predicted)	HBP1	HMG-box transcription factor 1	Nucleus	transcription regulator
MIMAT0000074	miR-19b-3p (and other miRNAs w/seed GUGCAAA)	3,40E-02	TargetScan Human,miRecords	Experimentally Observed,Moderate (predicted)	HIPK3	homeodomain interacting protein kinase 3	Nucleus	kinase
MIMAT0000074	miR-19b-3p (and other miRNAs w/seed GUGCAAA)	3,40E-02	TargetScan Human	High (predicted)	HOMER1	homer scaffold protein 1	Plasma Membrane	other
MIMAT0000074	miR-19b-3p (and other miRNAs w/seed GUGCAAA)	3,40E-02	TargetScan Human	High (predicted)	ID2	inhibitor of DNA binding 2	Nucleus	transcription regulator
MIMAT0000074	miR-19b-3p (and other miRNAs w/seed GUGCAAA)	3,40E-02	TargetScan Human	High (predicted)	IDNK	IDNK gluconokinase	Cytoplasm	other
MIMAT0000074	miR-19b-3p (and other miRNAs w/seed GUGCAAA)	3,40E-02	TargetScan Human	High (predicted)	IFI44L	interferon induced protein 44 like	Nucleus	other
MIMAT0000074	miR-19b-3p (and other miRNAs w/seed GUGCAAA)	3,40E-02	TargetScan Human	High (predicted)	IGFBP3	insulin like growth factor binding protein 3	Extracellular Space	other
MIMAT0000074	miR-19b-3p (and other miRNAs w/seed GUGCAAA)	3,40E-02	TargetScan Human	High (predicted)	IL26	interleukin 26	Extracellular Space	cytokine
MIMAT0000074	miR-19b-3p (and other miRNAs w/seed GUGCAAA)	3,40E-02	TargetScan Human	High (predicted)	IMPDH1	inosine monophosphate dehydrogenase 1	Cytoplasm	enzyme
MIMAT0000074	miR-19b-3p (and other miRNAs w/seed GUGCAAA)	3,40E-02	TargetScan Human	High (predicted)	IPMK	inositol polyphosphate multikinase	Nucleus	kinase
MIMAT0000074	miR-19b-3p (and other miRNAs w/seed GUGCAAA)	3,40E-02	TargetScan Human	High (predicted)	IRF1-AS1	IRF1 antisense RNA 1	Other	other
MIMAT0000074	miR-19b-3p (and other miRNAs w/seed GUGCAAA)	3,40E-02	TargetScan Human	High (predicted)	ITGB8	integrin subunit beta 8	Plasma Membrane	other
MIMAT0000074	miR-19b-3p (and other miRNAs w/seed GUGCAAA)	3,40E-02	TargetScan Human	High (predicted)	ITSN1	intersectin 1	Cytoplasm	other
MIMAT0000074	miR-19b-3p (and other miRNAs w/seed GUGCAAA)	3,40E-02	TargetScan Human	High (predicted)	JAZF1	JAZF zinc finger 1	Nucleus	transcription regulator
MIMAT0000074	miR-19b-3p (and other miRNAs w/seed GUGCAAA)	3,40E-02	TargetScan Human	High (predicted)	KBTBD8	kelch repeat and BTB domain containing 8	Cytoplasm	other
MIMAT0000074	miR-19b-3p (and other miRNAs w/seed GUGCAAA)	3,40E-02	TargetScan Human	High (predicted)	KCNA4	potassium voltage-gated channel subfamily A member 4	Plasma Membrane	ion channel
MIMAT0000074	miR-19b-3p (and other miRNAs w/seed GUGCAAA)	3,40E-02	TargetScan Human	High (predicted)	KCNJ2	potassium inwardly rectifying channel subfamily J member 2	Plasma Membrane	ion channel
MIMAT0000074	miR-19b-3p (and other miRNAs w/seed GUGCAAA)	3,40E-02	TargetScan Human	High (predicted)	KIAA2013	KIAA2013	Other	other
MIMAT0000074	miR-19b-3p (and other miRNAs w/seed GUGCAAA)	3,40E-02	TargetScan Human	High (predicted)	KIAA2026	KIAA2026	Other	other
MIMAT0000074	miR-19b-3p (and other miRNAs w/seed GUGCAAA)	3,40E-02	TargetScan Human	High (predicted)	KLF10	Kruppel like factor 10	Nucleus	transcription regulator
MIMAT0000074	miR-19b-3p (and other miRNAs w/seed GUGCAAA)	3,40E-02	TargetScan Human	High (predicted)	KLF13	Kruppel like factor 13	Nucleus	transcription regulator
MIMAT0000074	miR-19b-3p (and other miRNAs w/seed GUGCAAA)	3,40E-02	TargetScan Human	High (predicted)	KLF7	Kruppel like factor 7	Nucleus	transcription regulator
MIMAT0000074	miR-19b-3p (and other miRNAs w/seed GUGCAAA)	3,40E-02	TargetScan Human	High (predicted)	KLHL15	kelch like family member 15	Nucleus	other
MIMAT0000074	miR-19b-3p (and other miRNAs w/seed GUGCAAA)	3,40E-02	TargetScan Human	High (predicted)	KLHL42	kelch like family member 42	Nucleus	enzyme
MIMAT0000074	miR-19b-3p (and other miRNAs w/seed GUGCAAA)	3,40E-02	TargetScan Human	High (predicted)	KPNA6	karyopherin subunit alpha 6	Nucleus	other
MIMAT0000074	miR-19b-3p (and other miRNAs w/seed GUGCAAA)	3,40E-02	TargetScan Human	High (predicted)	KRTAP19-3	keratin associated protein 19-3	Cytoplasm	other
MIMAT0000074	miR-19b-3p (and other miRNAs w/seed GUGCAAA)	3,40E-02	TargetScan Human	High (predicted)	KRTAP3-1	keratin associated protein 3-1	Cytoplasm	other
MIMAT0000074	miR-19b-3p (and other miRNAs w/seed GUGCAAA)	3,40E-02	TargetScan Human	High (predicted)	LDLR	low density lipoprotein receptor	Plasma Membrane	transporter
MIMAT0000074	miR-19b-3p (and other miRNAs w/seed GUGCAAA)	3,40E-02	TargetScan Human	High (predicted)	LIMCH1	LIM and calponin homology domains 1	Cytoplasm	other
MIMAT0000074	miR-19b-3p (and other miRNAs w/seed GUGCAAA)	3,40E-02	TargetScan Human	High (predicted)	LONRF1	LON peptidase N-terminal domain and ring finger 1	Cytoplasm	other
MIMAT0000074	miR-19b-3p (and other miRNAs w/seed GUGCAAA)	3,40E-02	TargetScan Human	High (predicted)	LRP2	LDL receptor related protein 2	Plasma Membrane	transporter
MIMAT0000074	miR-19b-3p (and other miRNAs w/seed GUGCAAA)	3,40E-02	TargetScan Human	High (predicted)	MATN3	matrilin 3	Extracellular Space	other
MIMAT0000074	miR-19b-3p (and other miRNAs w/seed GUGCAAA)	3,40E-02	TargetScan Human	High (predicted)	MDM4	MDM4 regulator of p53	Nucleus	transcription regulator
MIMAT0000074	miR-19b-3p (and other miRNAs w/seed GUGCAAA)	3,40E-02	TargetScan Human	High (predicted)	MFAP3L	microfibril associated protein 3 like	Nucleus	other
MIMAT0000074	miR-19b-3p (and other miRNAs w/seed GUGCAAA)	3,40E-02	TargetScan Human	High (predicted)	MIGA1	mitoguardin 1	Plasma Membrane	other
MIMAT0000074	miR-19b-3p (and other miRNAs w/seed GUGCAAA)	3,40E-02	TargetScan Human	High (predicted)	MINDY2	MINDY lysine 48 deubiquitinase 2	Nucleus	transporter
MIMAT0000074	miR-19b-3p (and other miRNAs w/seed GUGCAAA)	3,40E-02	TargetScan Human	High (predicted)	MOB1B	MOB kinase activator 1B	Cytoplasm	other
MIMAT0000074	miR-19b-3p (and other miRNAs w/seed GUGCAAA)	3,40E-02	TargetScan Human	High (predicted)	MOG	myelin oligodendrocyte glycoprotein	Extracellular Space	other
MIMAT0000074	miR-19b-3p (and other miRNAs w/seed GUGCAAA)	3,40E-02	TargetScan Human	High (predicted)	MPPED2	metallophosphoesterase domain containing 2	Other	enzyme
MIMAT0000074	miR-19b-3p (and other miRNAs w/seed GUGCAAA)	3,40E-02	TargetScan Human	High (predicted)	MRPL17	mitochondrial ribosomal protein L17	Cytoplasm	other
MIMAT0000074	miR-19b-3p (and other miRNAs w/seed GUGCAAA)	3,40E-02	TargetScan Human	High (predicted)	MRPL35	mitochondrial ribosomal protein L35	Cytoplasm	other
MIMAT0000074	miR-19b-3p (and other miRNAs w/seed GUGCAAA)	3,40E-02	TargetScan Human	High (predicted)	MS4A10	membrane spanning 4-domains A10	Other	other
MIMAT0000074	miR-19b-3p (and other miRNAs w/seed GUGCAAA)	3,40E-02	TargetScan Human	High (predicted)	MXD1	MAX dimerization protein 1	Nucleus	transcription regulator
MIMAT0000074	miR-19b-3p (and other miRNAs w/seed GUGCAAA)	3,40E-02	TargetScan Human	High (predicted)	MYCL	MYCL proto-oncogene, bHLH transcription factor	Nucleus	transcription regulator
MIMAT0000074	miR-19b-3p (and other miRNAs w/seed GUGCAAA)	3,40E-02	TargetScan Human	High (predicted)	MYCN	MYCN proto-oncogene, bHLH transcription factor	Nucleus	transcription regulator
MIMAT0000074	miR-19b-3p (and other miRNAs w/seed GUGCAAA)	3,40E-02	TargetScan Human,miRecords	Experimentally Observed,High (predicted)	MYLIP	myosin regulatory light chain interacting protein	Cytoplasm	enzyme
MIMAT0000074	miR-19b-3p (and other miRNAs w/seed GUGCAAA)	3,40E-02	TargetScan Human	High (predicted)	N6AMT1	N-6 adenine-specific DNA methyltransferase 1	Cytoplasm	enzyme
MIMAT0000074	miR-19b-3p (and other miRNAs w/seed GUGCAAA)	3,40E-02	TargetScan Human	High (predicted)	NAALADL2	N-acetylated alpha-linked acidic dipeptidase like 2	Nucleus	other
MIMAT0000074	miR-19b-3p (and other miRNAs w/seed GUGCAAA)	3,40E-02	TargetScan Human	High (predicted)	NBEAL1	neurobeachin like 1	Other	other
MIMAT0000074	miR-19b-3p (and other miRNAs w/seed GUGCAAA)	3,40E-02	TargetScan Human	High (predicted)	NDFIP2	Nedd4 family interacting protein 2	Cytoplasm	other
MIMAT0000074	miR-19b-3p (and other miRNAs w/seed GUGCAAA)	3,40E-02	TargetScan Human	High (predicted)	NEUROD1	neuronal differentiation 1	Nucleus	transcription regulator
MIMAT0000074	miR-19b-3p (and other miRNAs w/seed GUGCAAA)	3,40E-02	TargetScan Human	High (predicted)	NFIA	nuclear factor I A	Nucleus	transcription regulator
MIMAT0000074	miR-19b-3p (and other miRNAs w/seed GUGCAAA)	3,40E-02	TargetScan Human	High (predicted)	NFIB	nuclear factor I B	Nucleus	transcription regulator
MIMAT0000074	miR-19b-3p (and other miRNAs w/seed GUGCAAA)	3,40E-02	TargetScan Human	High (predicted)	NME4	NME/NM23 nucleoside diphosphate kinase 4	Cytoplasm	kinase
MIMAT0000074	miR-19b-3p (and other miRNAs w/seed GUGCAAA)	3,40E-02	miRecords	Experimentally Observed	NR4A2	nuclear receptor subfamily 4 group A member 2	Nucleus	ligand-dependent nuclear receptor
MIMAT0000074	miR-19b-3p (and other miRNAs w/seed GUGCAAA)	3,40E-02	TargetScan Human	High (predicted)	OTUD1	OTU deubiquitinase 1	Other	peptidase
MIMAT0000074	miR-19b-3p (and other miRNAs w/seed GUGCAAA)	3,40E-02	TargetScan Human	High (predicted)	PABPC4L	poly(A) binding protein cytoplasmic 4 like	Other	other
MIMAT0000074	miR-19b-3p (and other miRNAs w/seed GUGCAAA)	3,40E-02	TargetScan Human	High (predicted)	PAK6	p21 (RAC1) activated kinase 6	Cytoplasm	kinase
MIMAT0000074	miR-19b-3p (and other miRNAs w/seed GUGCAAA)	3,40E-02	TargetScan Human	High (predicted)	PATL1	PAT1 homolog 1, processing body mRNA decay factor	Cytoplasm	translation regulator
MIMAT0000074	miR-19b-3p (and other miRNAs w/seed GUGCAAA)	3,40E-02	TargetScan Human	High (predicted)	PCLAF	PCNA clamp associated factor	Nucleus	other
MIMAT0000074	miR-19b-3p (and other miRNAs w/seed GUGCAAA)	3,40E-02	TargetScan Human	High (predicted)	PDCD1LG2	programmed cell death 1 ligand 2	Plasma Membrane	enzyme
MIMAT0000074	miR-19b-3p (and other miRNAs w/seed GUGCAAA)	3,40E-02	TargetScan Human	High (predicted)	PFN2	profilin 2	Cytoplasm	enzyme
MIMAT0000074	miR-19b-3p (and other miRNAs w/seed GUGCAAA)	3,40E-02	TargetScan Human	High (predicted)	PHF11	PHD finger protein 11	Nucleus	other
MIMAT0000074	miR-19b-3p (and other miRNAs w/seed GUGCAAA)	3,40E-02	TargetScan Human	High (predicted)	PHF13	PHD finger protein 13	Nucleus	other
MIMAT0000074	miR-19b-3p (and other miRNAs w/seed GUGCAAA)	3,40E-02	TargetScan Human	High (predicted)	PIK3CB	phosphatidylinositol-4,5-bisphosphate 3-kinase catalytic subunit beta	Cytoplasm	kinase
MIMAT0000074	miR-19b-3p (and other miRNAs w/seed GUGCAAA)	3,40E-02	TargetScan Human	High (predicted)	PITX1-AS1	PITX1 antisense RNA 1	Other	other
MIMAT0000074	miR-19b-3p (and other miRNAs w/seed GUGCAAA)	3,40E-02	TargetScan Human	High (predicted)	PKNOX1	PBX/knotted 1 homeobox 1	Nucleus	transcription regulator
MIMAT0000074	miR-19b-3p (and other miRNAs w/seed GUGCAAA)	3,40E-02	TargetScan Human	High (predicted)	PLA2G10	phospholipase A2 group X	Cytoplasm	enzyme
MIMAT0000074	miR-19b-3p (and other miRNAs w/seed GUGCAAA)	3,40E-02	TargetScan Human	High (predicted)	PLPPR1	phospholipid phosphatase related 1	Nucleus	other
MIMAT0000074	miR-19b-3p (and other miRNAs w/seed GUGCAAA)	3,40E-02	TargetScan Human	High (predicted)	PMEPA1	prostate transmembrane protein, androgen induced 1	Plasma Membrane	other
MIMAT0000074	miR-19b-3p (and other miRNAs w/seed GUGCAAA)	3,40E-02	TargetScan Human	High (predicted)	PON2	paraoxonase 2	Plasma Membrane	enzyme
MIMAT0000074	miR-19b-3p (and other miRNAs w/seed GUGCAAA)	3,40E-02	TargetScan Human	High (predicted)	PPP1R12A	protein phosphatase 1 regulatory subunit 12A	Cytoplasm	phosphatase
MIMAT0000074	miR-19b-3p (and other miRNAs w/seed GUGCAAA)	3,40E-02	TargetScan Human	High (predicted)	PPP1R13L	protein phosphatase 1 regulatory subunit 13 like	Nucleus	transcription regulator
MIMAT0000074	miR-19b-3p (and other miRNAs w/seed GUGCAAA)	3,40E-02	TargetScan Human	High (predicted)	PPTC7	protein phosphatase targeting COQ7	Cytoplasm	phosphatase
MIMAT0000074	miR-19b-3p (and other miRNAs w/seed GUGCAAA)	3,40E-02	TargetScan Human	High (predicted)	PRICKLE2	prickle planar cell polarity protein 2	Nucleus	other
MIMAT0000074	miR-19b-3p (and other miRNAs w/seed GUGCAAA)	3,40E-02	TargetScan Human	High (predicted)	PRRG4	proline rich and Gla domain 4	Plasma Membrane	other
MIMAT0000074	miR-19b-3p (and other miRNAs w/seed GUGCAAA)	3,40E-02	TargetScan Human	High (predicted)	PSG2	pregnancy specific beta-1-glycoprotein 2	Extracellular Space	other
MIMAT0000074	miR-19b-3p (and other miRNAs w/seed GUGCAAA)	3,40E-02	Ingenuity Expert Findings,TarBase,TargetScan Human,miRecords	Experimentally Observed,High (predicted)	PTEN	phosphatase and tensin homolog	Cytoplasm	phosphatase
MIMAT0000074	miR-19b-3p (and other miRNAs w/seed GUGCAAA)	3,40E-02	TargetScan Human	High (predicted)	QKI	QKI, KH domain containing RNA binding	Nucleus	other
MIMAT0000074	miR-19b-3p (and other miRNAs w/seed GUGCAAA)	3,40E-02	TargetScan Human	High (predicted)	RAB13	RAB13, member RAS oncogene family	Plasma Membrane	enzyme
MIMAT0000074	miR-19b-3p (and other miRNAs w/seed GUGCAAA)	3,40E-02	TargetScan Human	High (predicted)	RAB18	RAB18, member RAS oncogene family	Cytoplasm	enzyme
MIMAT0000074	miR-19b-3p (and other miRNAs w/seed GUGCAAA)	3,40E-02	TargetScan Human	High (predicted)	RAB8B	RAB8B, member RAS oncogene family	Cytoplasm	enzyme
MIMAT0000074	miR-19b-3p (and other miRNAs w/seed GUGCAAA)	3,40E-02	TargetScan Human	High (predicted)	RAF1	Raf-1 proto-oncogene, serine/threonine kinase	Cytoplasm	kinase
MIMAT0000074	miR-19b-3p (and other miRNAs w/seed GUGCAAA)	3,40E-02	TargetScan Human	High (predicted)	RAI2	retinoic acid induced 2	Other	other
MIMAT0000074	miR-19b-3p (and other miRNAs w/seed GUGCAAA)	3,40E-02	TargetScan Human	High (predicted)	RAP1A	RAP1A, member of RAS oncogene family	Cytoplasm	enzyme
MIMAT0000074	miR-19b-3p (and other miRNAs w/seed GUGCAAA)	3,40E-02	TargetScan Human	High (predicted)	RAP1B	RAP1B, member of RAS oncogene family	Cytoplasm	enzyme
MIMAT0000074	miR-19b-3p (and other miRNAs w/seed GUGCAAA)	3,40E-02	TargetScan Human	High (predicted)	RAP2C	RAP2C, member of RAS oncogene family	Cytoplasm	enzyme
MIMAT0000074	miR-19b-3p (and other miRNAs w/seed GUGCAAA)	3,40E-02	TargetScan Human	High (predicted)	RBBP8	RB binding protein 8, endonuclease	Nucleus	enzyme
MIMAT0000074	miR-19b-3p (and other miRNAs w/seed GUGCAAA)	3,40E-02	TargetScan Human	High (predicted)	RGL1	ral guanine nucleotide dissociation stimulator like 1	Cytoplasm	other
MIMAT0000074	miR-19b-3p (and other miRNAs w/seed GUGCAAA)	3,40E-02	TargetScan Human	High (predicted)	RHEBL1	RHEB like 1	Cytoplasm	enzyme
MIMAT0000074	miR-19b-3p (and other miRNAs w/seed GUGCAAA)	3,40E-02	TargetScan Human	High (predicted)	RHOB	ras homolog family member B	Cytoplasm	enzyme
MIMAT0000074	miR-19b-3p (and other miRNAs w/seed GUGCAAA)	3,40E-02	TargetScan Human	High (predicted)	RNF11	ring finger protein 11	Cytoplasm	enzyme
MIMAT0000074	miR-19b-3p (and other miRNAs w/seed GUGCAAA)	3,40E-02	TargetScan Human	High (predicted)	RNF145	ring finger protein 145	Other	other
MIMAT0000074	miR-19b-3p (and other miRNAs w/seed GUGCAAA)	3,40E-02	TargetScan Human	High (predicted)	RNF167	ring finger protein 167	Cytoplasm	enzyme
MIMAT0000074	miR-19b-3p (and other miRNAs w/seed GUGCAAA)	3,40E-02	TargetScan Human	High (predicted)	RNF38	ring finger protein 38	Nucleus	enzyme
MIMAT0000074	miR-19b-3p (and other miRNAs w/seed GUGCAAA)	3,40E-02	TargetScan Human	High (predicted)	ROR1	receptor tyrosine kinase like orphan receptor 1	Plasma Membrane	kinase
MIMAT0000074	miR-19b-3p (and other miRNAs w/seed GUGCAAA)	3,40E-02	TargetScan Human	High (predicted)	RORA	RAR related orphan receptor A	Nucleus	ligand-dependent nuclear receptor
MIMAT0000074	miR-19b-3p (and other miRNAs w/seed GUGCAAA)	3,40E-02	TargetScan Human	High (predicted)	RP11_45H223		Other	other
MIMAT0000074	miR-19b-3p (and other miRNAs w/seed GUGCAAA)	3,40E-02	TargetScan Human	High (predicted)	RPS4Y1	ribosomal protein S4 Y-linked 1	Cytoplasm	other
MIMAT0000074	miR-19b-3p (and other miRNAs w/seed GUGCAAA)	3,40E-02	TargetScan Human	High (predicted)	RPS6KA5	ribosomal protein S6 kinase A5	Nucleus	kinase
MIMAT0000074	miR-19b-3p (and other miRNAs w/seed GUGCAAA)	3,40E-02	TargetScan Human	High (predicted)	RRAGC	Ras related GTP binding C	Cytoplasm	enzyme
MIMAT0000074	miR-19b-3p (and other miRNAs w/seed GUGCAAA)	3,40E-02	TargetScan Human	High (predicted)	RTN1	reticulon 1	Cytoplasm	other
MIMAT0000074	miR-19b-3p (and other miRNAs w/seed GUGCAAA)	3,40E-02	TargetScan Human	High (predicted)	S1PR1	sphingosine-1-phosphate receptor 1	Plasma Membrane	G-protein coupled receptor
MIMAT0000074	miR-19b-3p (and other miRNAs w/seed GUGCAAA)	3,40E-02	TargetScan Human	High (predicted)	SBF2	SET binding factor 2	Cytoplasm	other
MIMAT0000074	miR-19b-3p (and other miRNAs w/seed GUGCAAA)	3,40E-02	TargetScan Human	High (predicted)	SEC63	SEC63 homolog, protein translocation regulator	Cytoplasm	transporter
MIMAT0000074	miR-19b-3p (and other miRNAs w/seed GUGCAAA)	3,40E-02	TargetScan Human	High (predicted)	SEMA4C	semaphorin 4C	Plasma Membrane	other
MIMAT0000074	miR-19b-3p (and other miRNAs w/seed GUGCAAA)	3,40E-02	TargetScan Human	High (predicted)	SGK1	serum/glucocorticoid regulated kinase 1	Cytoplasm	kinase
MIMAT0000074	miR-19b-3p (and other miRNAs w/seed GUGCAAA)	3,40E-02	TargetScan Human	High (predicted)	SHCBP1	SHC binding and spindle associated 1	Cytoplasm	other
MIMAT0000074	miR-19b-3p (and other miRNAs w/seed GUGCAAA)	3,40E-02	TargetScan Human	High (predicted)	SIN3B	SIN3 transcription regulator family member B	Nucleus	transcription regulator
MIMAT0000074	miR-19b-3p (and other miRNAs w/seed GUGCAAA)	3,40E-02	TargetScan Human	High (predicted)	SLC1A2	solute carrier family 1 member 2	Plasma Membrane	transporter
MIMAT0000074	miR-19b-3p (and other miRNAs w/seed GUGCAAA)	3,40E-02	TargetScan Human	High (predicted)	SLC24A3	solute carrier family 24 member 3	Plasma Membrane	transporter
MIMAT0000074	miR-19b-3p (and other miRNAs w/seed GUGCAAA)	3,40E-02	TargetScan Human	High (predicted)	SLC25A6	solute carrier family 25 member 6	Cytoplasm	transporter
MIMAT0000074	miR-19b-3p (and other miRNAs w/seed GUGCAAA)	3,40E-02	TargetScan Human	High (predicted)	SLC31A2	solute carrier family 31 member 2	Plasma Membrane	transporter
MIMAT0000074	miR-19b-3p (and other miRNAs w/seed GUGCAAA)	3,40E-02	TargetScan Human	High (predicted)	SLC35F1	solute carrier family 35 member F1	Other	other
MIMAT0000074	miR-19b-3p (and other miRNAs w/seed GUGCAAA)	3,40E-02	TargetScan Human	High (predicted)	SLC8A1	solute carrier family 8 member A1	Plasma Membrane	transporter
MIMAT0000074	miR-19b-3p (and other miRNAs w/seed GUGCAAA)	3,40E-02	TargetScan Human	High (predicted)	SLC9A6	solute carrier family 9 member A6	Plasma Membrane	transporter
MIMAT0000074	miR-19b-3p (and other miRNAs w/seed GUGCAAA)	3,40E-02	TargetScan Human	High (predicted)	SMYD2	SET and MYND domain containing 2	Cytoplasm	enzyme
MIMAT0000074	miR-19b-3p (and other miRNAs w/seed GUGCAAA)	3,40E-02	TargetScan Human	High (predicted)	SNX17	sorting nexin 17	Cytoplasm	transporter
MIMAT0000074	miR-19b-3p (and other miRNAs w/seed GUGCAAA)	3,40E-02	TargetScan Human	High (predicted)	SNX3	sorting nexin 3	Cytoplasm	transporter
MIMAT0000074	miR-19b-3p (and other miRNAs w/seed GUGCAAA)	3,40E-02	TargetScan Human	High (predicted)	SOCS1	suppressor of cytokine signaling 1	Cytoplasm	other
MIMAT0000074	miR-19b-3p (and other miRNAs w/seed GUGCAAA)	3,40E-02	TargetScan Human	High (predicted)	SOCS3	suppressor of cytokine signaling 3	Cytoplasm	phosphatase
MIMAT0000074	miR-19b-3p (and other miRNAs w/seed GUGCAAA)	3,40E-02	TargetScan Human	High (predicted)	SOX4	SRY-box transcription factor 4	Nucleus	transcription regulator
MIMAT0000074	miR-19b-3p (and other miRNAs w/seed GUGCAAA)	3,40E-02	TargetScan Human	High (predicted)	SPOCK1	SPARC (osteonectin), cwcv and kazal like domains proteoglycan 1	Extracellular Space	other
[truncated: 1,286 more rows]
