# Supplementary material for: A Major Downregulation of Circulating microRNAs in Zika Acutely Infected Patients: Potential Implications in Innate and Adaptive Immune Response Signaling Pathways
Source: Front Genet. 2022 Jun 1;13:857728. doi: 10.3389/fgene.2022.857728 (PMC9199004; doi:10.3389/fgene.2022.857728)
Supplement: Supplementary file 2 [file Table2.XLS]

## Sheet: Sheet0
ID	Symbol	Expr p-value	Source	Confidence	Symbol2	Entrez Gene Name	Location	Molecule Type
MIMAT0000445	miR-126a-3p (and other miRNAs w/seed CGUACCG)	1,70E-02	TargetScan Human	High (predicted)	ADAM9	ADAM metallopeptidase domain 9	Plasma Membrane	peptidase
MIMAT0000445	miR-126a-3p (and other miRNAs w/seed CGUACCG)	1,70E-02	TargetScan Human	High (predicted)	ANKRD10	ankyrin repeat domain 10	Nucleus	transcription regulator
MIMAT0000445	miR-126a-3p (and other miRNAs w/seed CGUACCG)	1,70E-02	TargetScan Human	High (predicted)	ARMCX1	armadillo repeat containing X-linked 1	Other	other
MIMAT0000445	miR-126a-3p (and other miRNAs w/seed CGUACCG)	1,70E-02	TargetScan Human	High (predicted)	CDKN2AIP	CDKN2A interacting protein	Nucleus	transcription regulator
MIMAT0000445	miR-126a-3p (and other miRNAs w/seed CGUACCG)	1,70E-02	TargetScan Human	High (predicted)	CFAP61	cilia and flagella associated protein 61	Cytoplasm	other
MIMAT0000445	miR-126a-3p (and other miRNAs w/seed CGUACCG)	1,70E-02	miRecords	Experimentally Observed	CRKL	CRK like proto-oncogene, adaptor protein	Cytoplasm	kinase
MIMAT0000445	miR-126a-3p (and other miRNAs w/seed CGUACCG)	1,70E-02	TargetScan Human	High (predicted)	DDX11	DEAD/H-box helicase 11	Cytoplasm	enzyme
MIMAT0000445	miR-126a-3p (and other miRNAs w/seed CGUACCG)	1,70E-02	TargetScan Human	High (predicted)	F8A1 (includes others)	coagulation factor VIII associated 1	Nucleus	other
MIMAT0000445	miR-126a-3p (and other miRNAs w/seed CGUACCG)	1,70E-02	TargetScan Human	High (predicted)	FBXO33	F-box protein 33	Other	other
MIMAT0000445	miR-126a-3p (and other miRNAs w/seed CGUACCG)	1,70E-02	TargetScan Human	High (predicted)	HERPUD1	homocysteine inducible ER protein with ubiquitin like domain 1	Cytoplasm	other
MIMAT0000445	miR-126a-3p (and other miRNAs w/seed CGUACCG)	1,70E-02	Ingenuity Expert Findings,TargetScan Human,miRecords	Experimentally Observed,Moderate (predicted)	IRS1	insulin receptor substrate 1	Cytoplasm	enzyme
MIMAT0000445	miR-126a-3p (and other miRNAs w/seed CGUACCG)	1,70E-02	TargetScan Human	High (predicted)	KANK2	KN motif and ankyrin repeat domains 2	Nucleus	transcription regulator
MIMAT0000445	miR-126a-3p (and other miRNAs w/seed CGUACCG)	1,70E-02	TargetScan Human	High (predicted)	KCNAB3	potassium voltage-gated channel subfamily A regulatory beta subunit 3	Plasma Membrane	ion channel
MIMAT0000445	miR-126a-3p (and other miRNAs w/seed CGUACCG)	1,70E-02	TargetScan Human	High (predicted)	KCNJ1	potassium inwardly rectifying channel subfamily J member 1	Plasma Membrane	ion channel
MIMAT0000445	miR-126a-3p (and other miRNAs w/seed CGUACCG)	1,70E-02	TargetScan Human	High (predicted)	LARP6	La ribonucleoprotein 6, translational regulator	Cytoplasm	other
MIMAT0000445	miR-126a-3p (and other miRNAs w/seed CGUACCG)	1,70E-02	TargetScan Human	High (predicted)	LNPK	lunapark, ER junction formation factor	Cytoplasm	other
MIMAT0000445	miR-126a-3p (and other miRNAs w/seed CGUACCG)	1,70E-02	TargetScan Human	High (predicted)	LPAR2	lysophosphatidic acid receptor 2	Plasma Membrane	G-protein coupled receptor
MIMAT0000445	miR-126a-3p (and other miRNAs w/seed CGUACCG)	1,70E-02	TargetScan Human	High (predicted)	MEF2B	myocyte enhancer factor 2B	Nucleus	transcription regulator
MIMAT0000445	miR-126a-3p (and other miRNAs w/seed CGUACCG)	1,70E-02	TargetScan Human	High (predicted)	MEX3C	mex-3 RNA binding family member C	Cytoplasm	enzyme
MIMAT0000445	miR-126a-3p (and other miRNAs w/seed CGUACCG)	1,70E-02	TargetScan Human	High (predicted)	PARP16	poly(ADP-ribose) polymerase family member 16	Cytoplasm	enzyme
MIMAT0000445	miR-126a-3p (and other miRNAs w/seed CGUACCG)	1,70E-02	TargetScan Human,miRecords	Experimentally Observed,High (predicted)	PIK3R2	phosphoinositide-3-kinase regulatory subunit 2	Cytoplasm	kinase
MIMAT0000445	miR-126a-3p (and other miRNAs w/seed CGUACCG)	1,70E-02	TargetScan Human	High (predicted)	PLK2	polo like kinase 2	Nucleus	kinase
MIMAT0000445	miR-126a-3p (and other miRNAs w/seed CGUACCG)	1,70E-02	TargetScan Human	High (predicted)	PLXNB2	plexin B2	Plasma Membrane	transmembrane receptor
MIMAT0000445	miR-126a-3p (and other miRNAs w/seed CGUACCG)	1,70E-02	TargetScan Human	High (predicted)	PMM1	phosphomannomutase 1	Cytoplasm	enzyme
MIMAT0000445	miR-126a-3p (and other miRNAs w/seed CGUACCG)	1,70E-02	TargetScan Human	High (predicted)	RGS3	regulator of G protein signaling 3	Nucleus	enzyme
MIMAT0000445	miR-126a-3p (and other miRNAs w/seed CGUACCG)	1,70E-02	TarBase	Experimentally Observed	SLC45A3	solute carrier family 45 member 3	Cytoplasm	transporter
MIMAT0000445	miR-126a-3p (and other miRNAs w/seed CGUACCG)	1,70E-02	TargetScan Human	High (predicted)	SLC7A5	solute carrier family 7 member 5	Plasma Membrane	transporter
MIMAT0000445	miR-126a-3p (and other miRNAs w/seed CGUACCG)	1,70E-02	TargetScan Human	High (predicted)	SOX2	SRY-box transcription factor 2	Nucleus	transcription regulator
MIMAT0000445	miR-126a-3p (and other miRNAs w/seed CGUACCG)	1,70E-02	TargetScan Human,miRecords	Experimentally Observed,High (predicted)	SPRED1	sprouty related EVH1 domain containing 1	Plasma Membrane	other
MIMAT0000445	miR-126a-3p (and other miRNAs w/seed CGUACCG)	1,70E-02	TargetScan Human	High (predicted)	SYT8	synaptotagmin 8	Cytoplasm	transporter
MIMAT0000445	miR-126a-3p (and other miRNAs w/seed CGUACCG)	1,70E-02	TargetScan Human	High (predicted)	TNFRSF10B	TNF receptor superfamily member 10b	Plasma Membrane	transmembrane receptor
MIMAT0000445	miR-126a-3p (and other miRNAs w/seed CGUACCG)	1,70E-02	TargetScan Human,miRecords	Experimentally Observed,Moderate (predicted)	TOM1	target of myb1 membrane trafficking protein	Cytoplasm	transporter
MIMAT0000445	miR-126a-3p (and other miRNAs w/seed CGUACCG)	1,70E-02	TargetScan Human	High (predicted)	TSC1	TSC complex subunit 1	Cytoplasm	other
MIMAT0000445	miR-126a-3p (and other miRNAs w/seed CGUACCG)	1,70E-02	TarBase,miRecords	Experimentally Observed	VCAM1	vascular cell adhesion molecule 1	Plasma Membrane	transmembrane receptor
MIMAT0000445	miR-126a-3p (and other miRNAs w/seed CGUACCG)	1,70E-02	miRecords	Experimentally Observed	VEGFA	vascular endothelial growth factor A	Extracellular Space	growth factor
MIMAT0000445	miR-126a-3p (and other miRNAs w/seed CGUACCG)	1,70E-02	TargetScan Human	High (predicted)	ZNF219	zinc finger protein 219	Nucleus	transcription regulator
MIMAT0002809	miR-146a-5p (and other miRNAs w/seed GAGAACU)	4,10E-02	TargetScan Human	High (predicted)	ARF6	ADP ribosylation factor 6	Plasma Membrane	transporter
MIMAT0002809	miR-146a-5p (and other miRNAs w/seed GAGAACU)	4,10E-02	TargetScan Human	High (predicted)	ATG12	autophagy related 12	Cytoplasm	other
MIMAT0002809	miR-146a-5p (and other miRNAs w/seed GAGAACU)	4,10E-02	miRecords	Experimentally Observed	ATOH8	atonal bHLH transcription factor 8	Nucleus	transcription regulator
MIMAT0002809	miR-146a-5p (and other miRNAs w/seed GAGAACU)	4,10E-02	miRecords	Experimentally Observed	BLMH	bleomycin hydrolase	Cytoplasm	peptidase
MIMAT0002809	miR-146a-5p (and other miRNAs w/seed GAGAACU)	4,10E-02	miRecords	Experimentally Observed	BRCA1	BRCA1 DNA repair associated	Nucleus	transcription regulator
MIMAT0002809	miR-146a-5p (and other miRNAs w/seed GAGAACU)	4,10E-02	TargetScan Human	High (predicted)	BRK1	BRICK1 subunit of SCAR/WAVE actin nucleating complex	Cytoplasm	other
MIMAT0002809	miR-146a-5p (and other miRNAs w/seed GAGAACU)	4,10E-02	TargetScan Human	High (predicted)	BSG	basigin (Ok blood group)	Plasma Membrane	transporter
MIMAT0002809	miR-146a-5p (and other miRNAs w/seed GAGAACU)	4,10E-02	Ingenuity Expert Findings	Experimentally Observed	C8A	complement C8 alpha chain	Extracellular Space	other
MIMAT0002809	miR-146a-5p (and other miRNAs w/seed GAGAACU)	4,10E-02	Ingenuity Expert Findings	Experimentally Observed	CAMP	cathelicidin antimicrobial peptide	Cytoplasm	other
MIMAT0002809	miR-146a-5p (and other miRNAs w/seed GAGAACU)	4,10E-02	TargetScan Human	High (predicted)	CASP7	caspase 7	Cytoplasm	peptidase
MIMAT0002809	miR-146a-5p (and other miRNAs w/seed GAGAACU)	4,10E-02	TargetScan Human	High (predicted)	CCK	cholecystokinin	Extracellular Space	other
MIMAT0002809	miR-146a-5p (and other miRNAs w/seed GAGAACU)	4,10E-02	TargetScan Human	High (predicted)	CCL5	C-C motif chemokine ligand 5	Extracellular Space	cytokine
MIMAT0002809	miR-146a-5p (and other miRNAs w/seed GAGAACU)	4,10E-02	miRecords	Experimentally Observed	CCL8	C-C motif chemokine ligand 8	Extracellular Space	cytokine
MIMAT0002809	miR-146a-5p (and other miRNAs w/seed GAGAACU)	4,10E-02	miRecords	Experimentally Observed	CCNA2	cyclin A2	Nucleus	other
MIMAT0002809	miR-146a-5p (and other miRNAs w/seed GAGAACU)	4,10E-02	TargetScan Human	High (predicted)	CCNI	cyclin I	Other	other
MIMAT0002809	miR-146a-5p (and other miRNAs w/seed GAGAACU)	4,10E-02	Ingenuity Expert Findings	Experimentally Observed	CCR3	C-C motif chemokine receptor 3	Plasma Membrane	G-protein coupled receptor
MIMAT0002809	miR-146a-5p (and other miRNAs w/seed GAGAACU)	4,10E-02	Ingenuity Expert Findings	Experimentally Observed	CD1D	CD1d molecule	Plasma Membrane	other
MIMAT0002809	miR-146a-5p (and other miRNAs w/seed GAGAACU)	4,10E-02	Ingenuity Expert Findings	Experimentally Observed	CD40	CD40 molecule	Plasma Membrane	transmembrane receptor
MIMAT0002809	miR-146a-5p (and other miRNAs w/seed GAGAACU)	4,10E-02	TargetScan Human	High (predicted)	CDKN2AIP	CDKN2A interacting protein	Nucleus	transcription regulator
MIMAT0002809	miR-146a-5p (and other miRNAs w/seed GAGAACU)	4,10E-02	TargetScan Human,miRecords	Experimentally Observed,Moderate (predicted)	CDKN3	cyclin dependent kinase inhibitor 3	Cytoplasm	phosphatase
MIMAT0002809	miR-146a-5p (and other miRNAs w/seed GAGAACU)	4,10E-02	Ingenuity Expert Findings,TargetScan Human,miRecords	Experimentally Observed,High (predicted)	CFH	complement factor H	Extracellular Space	other
MIMAT0002809	miR-146a-5p (and other miRNAs w/seed GAGAACU)	4,10E-02	Ingenuity Expert Findings	Experimentally Observed	CHUK	component of inhibitor of nuclear factor kappa B kinase complex	Cytoplasm	kinase
MIMAT0002809	miR-146a-5p (and other miRNAs w/seed GAGAACU)	4,10E-02	TargetScan Human	High (predicted)	CLLU1	chronic lymphocytic leukemia up-regulated 1	Other	other
MIMAT0002809	miR-146a-5p (and other miRNAs w/seed GAGAACU)	4,10E-02	miRecords	Experimentally Observed	COL13A1	collagen type XIII alpha 1 chain	Plasma Membrane	other
MIMAT0002809	miR-146a-5p (and other miRNAs w/seed GAGAACU)	4,10E-02	TargetScan Human	High (predicted)	COX6B2	cytochrome c oxidase subunit 6B2	Cytoplasm	enzyme
MIMAT0002809	miR-146a-5p (and other miRNAs w/seed GAGAACU)	4,10E-02	TargetScan Human	High (predicted)	CPLX4	complexin 4	Plasma Membrane	other
MIMAT0002809	miR-146a-5p (and other miRNAs w/seed GAGAACU)	4,10E-02	Ingenuity Expert Findings	Experimentally Observed	CRP	C-reactive protein	Extracellular Space	other
MIMAT0002809	miR-146a-5p (and other miRNAs w/seed GAGAACU)	4,10E-02	TargetScan Human	High (predicted)	CTAGE9 (includes others)	CTAGE family member 9	Other	other
MIMAT0002809	miR-146a-5p (and other miRNAs w/seed GAGAACU)	4,10E-02	Ingenuity Expert Findings	Experimentally Observed	CXCL8	C-X-C motif chemokine ligand 8	Extracellular Space	cytokine
MIMAT0002809	miR-146a-5p (and other miRNAs w/seed GAGAACU)	4,10E-02	miRecords	Experimentally Observed	CXCR4	C-X-C motif chemokine receptor 4	Plasma Membrane	G-protein coupled receptor
MIMAT0002809	miR-146a-5p (and other miRNAs w/seed GAGAACU)	4,10E-02	TargetScan Human	High (predicted)	DCAF17	DDB1 and CUL4 associated factor 17	Nucleus	other
MIMAT0002809	miR-146a-5p (and other miRNAs w/seed GAGAACU)	4,10E-02	TargetScan Human	High (predicted)	DIS3L	DIS3 like exosome 3'-5' exoribonuclease	Cytoplasm	enzyme
MIMAT0002809	miR-146a-5p (and other miRNAs w/seed GAGAACU)	4,10E-02	TargetScan Human	High (predicted)	DMAC2	distal membrane arm assembly component 2	Cytoplasm	other
MIMAT0002809	miR-146a-5p (and other miRNAs w/seed GAGAACU)	4,10E-02	Ingenuity Expert Findings	Experimentally Observed	DMBT1	deleted in malignant brain tumors 1	Plasma Membrane	transmembrane receptor
MIMAT0002809	miR-146a-5p (and other miRNAs w/seed GAGAACU)	4,10E-02	TargetScan Human	High (predicted)	DNAJC12	DnaJ heat shock protein family (Hsp40) member C12	Cytoplasm	other
MIMAT0002809	miR-146a-5p (and other miRNAs w/seed GAGAACU)	4,10E-02	TargetScan Human	High (predicted)	DSCR8	Down syndrome critical region 8	Other	other
MIMAT0002809	miR-146a-5p (and other miRNAs w/seed GAGAACU)	4,10E-02	TargetScan Human	High (predicted)	DTNA	dystrobrevin alpha	Plasma Membrane	other
MIMAT0002809	miR-146a-5p (and other miRNAs w/seed GAGAACU)	4,10E-02	miRecords	Experimentally Observed	FADD	Fas associated via death domain	Cytoplasm	other
MIMAT0002809	miR-146a-5p (and other miRNAs w/seed GAGAACU)	4,10E-02	TargetScan Human	High (predicted)	FAM120AOS	family with sequence similarity 120A opposite strand	Other	other
MIMAT0002809	miR-146a-5p (and other miRNAs w/seed GAGAACU)	4,10E-02	TargetScan Human	High (predicted)	FOXR2	forkhead box R2	Nucleus	transcription regulator
MIMAT0002809	miR-146a-5p (and other miRNAs w/seed GAGAACU)	4,10E-02	TargetScan Human	High (predicted)	FZD3	frizzled class receptor 3	Plasma Membrane	G-protein coupled receptor
MIMAT0002809	miR-146a-5p (and other miRNAs w/seed GAGAACU)	4,10E-02	TargetScan Human	High (predicted)	GPM6B	glycoprotein M6B	Plasma Membrane	other
MIMAT0002809	miR-146a-5p (and other miRNAs w/seed GAGAACU)	4,10E-02	TargetScan Human	High (predicted)	HDAC8	histone deacetylase 8	Nucleus	transcription regulator
MIMAT0002809	miR-146a-5p (and other miRNAs w/seed GAGAACU)	4,10E-02	TargetScan Human	High (predicted)	HMGA2-AS1	HMGA2 antisense RNA 1	Other	other
MIMAT0002809	miR-146a-5p (and other miRNAs w/seed GAGAACU)	4,10E-02	TargetScan Human	High (predicted)	HNRNPD	heterogeneous nuclear ribonucleoprotein D	Nucleus	transcription regulator
MIMAT0002809	miR-146a-5p (and other miRNAs w/seed GAGAACU)	4,10E-02	TargetScan Human	High (predicted)	HSPA1A/HSPA1B	heat shock protein family A (Hsp70) member 1A	Cytoplasm	enzyme
MIMAT0002809	miR-146a-5p (and other miRNAs w/seed GAGAACU)	4,10E-02	Ingenuity Expert Findings	Experimentally Observed	IFNA1/IFNA13	interferon alpha 1	Extracellular Space	cytokine
MIMAT0002809	miR-146a-5p (and other miRNAs w/seed GAGAACU)	4,10E-02	Ingenuity Expert Findings	Experimentally Observed	IFNB1	interferon beta 1	Extracellular Space	cytokine
MIMAT0002809	miR-146a-5p (and other miRNAs w/seed GAGAACU)	4,10E-02	TargetScan Human	High (predicted)	IGSF1	immunoglobulin superfamily member 1	Plasma Membrane	other
MIMAT0002809	miR-146a-5p (and other miRNAs w/seed GAGAACU)	4,10E-02	Ingenuity Expert Findings	Experimentally Observed	IL10	interleukin 10	Extracellular Space	cytokine
MIMAT0002809	miR-146a-5p (and other miRNAs w/seed GAGAACU)	4,10E-02	Ingenuity Expert Findings	Experimentally Observed	IL12RB2	interleukin 12 receptor subunit beta 2	Plasma Membrane	transmembrane receptor
MIMAT0002809	miR-146a-5p (and other miRNAs w/seed GAGAACU)	4,10E-02	TargetScan Human	High (predicted)	IL17A	interleukin 17A	Extracellular Space	cytokine
MIMAT0002809	miR-146a-5p (and other miRNAs w/seed GAGAACU)	4,10E-02	Ingenuity Expert Findings	Experimentally Observed	IL1F10	interleukin 1 family member 10	Extracellular Space	cytokine
MIMAT0002809	miR-146a-5p (and other miRNAs w/seed GAGAACU)	4,10E-02	Ingenuity Expert Findings	Experimentally Observed	IL1R1	interleukin 1 receptor type 1	Plasma Membrane	transmembrane receptor
MIMAT0002809	miR-146a-5p (and other miRNAs w/seed GAGAACU)	4,10E-02	Ingenuity Expert Findings	Experimentally Observed	IL1RAP	interleukin 1 receptor accessory protein	Plasma Membrane	transmembrane receptor
MIMAT0002809	miR-146a-5p (and other miRNAs w/seed GAGAACU)	4,10E-02	Ingenuity Expert Findings	Experimentally Observed	IL1RAPL2	interleukin 1 receptor accessory protein like 2	Plasma Membrane	transmembrane receptor
MIMAT0002809	miR-146a-5p (and other miRNAs w/seed GAGAACU)	4,10E-02	Ingenuity Expert Findings	Experimentally Observed	IL1RL2	interleukin 1 receptor like 2	Plasma Membrane	transmembrane receptor
MIMAT0002809	miR-146a-5p (and other miRNAs w/seed GAGAACU)	4,10E-02	Ingenuity Expert Findings	Experimentally Observed	IL36A	interleukin 36 alpha	Extracellular Space	cytokine
MIMAT0002809	miR-146a-5p (and other miRNAs w/seed GAGAACU)	4,10E-02	Ingenuity Expert Findings	Experimentally Observed	IL36B	interleukin 36 beta	Extracellular Space	cytokine
MIMAT0002809	miR-146a-5p (and other miRNAs w/seed GAGAACU)	4,10E-02	Ingenuity Expert Findings	Experimentally Observed	IL36G	interleukin 36 gamma	Extracellular Space	cytokine
MIMAT0002809	miR-146a-5p (and other miRNAs w/seed GAGAACU)	4,10E-02	Ingenuity Expert Findings	Experimentally Observed	IL36RN	interleukin 36 receptor antagonist	Extracellular Space	cytokine
MIMAT0002809	miR-146a-5p (and other miRNAs w/seed GAGAACU)	4,10E-02	Ingenuity Expert Findings	Experimentally Observed	IL37	interleukin 37	Extracellular Space	cytokine
MIMAT0002809	miR-146a-5p (and other miRNAs w/seed GAGAACU)	4,10E-02	TargetScan Human	High (predicted)	INO80D	INO80 complex subunit D	Nucleus	other
MIMAT0002809	miR-146a-5p (and other miRNAs w/seed GAGAACU)	4,10E-02	Ingenuity Expert Findings,TargetScan Human,miRecords	Experimentally Observed,High (predicted)	IRAK1	interleukin 1 receptor associated kinase 1	Plasma Membrane	kinase
MIMAT0002809	miR-146a-5p (and other miRNAs w/seed GAGAACU)	4,10E-02	miRecords	Experimentally Observed	IRAK2	interleukin 1 receptor associated kinase 2	Plasma Membrane	kinase
MIMAT0002809	miR-146a-5p (and other miRNAs w/seed GAGAACU)	4,10E-02	miRecords	Experimentally Observed	IRF5	interferon regulatory factor 5	Nucleus	transcription regulator
MIMAT0002809	miR-146a-5p (and other miRNAs w/seed GAGAACU)	4,10E-02	miRecords	Experimentally Observed	KIF22	kinesin family member 22	Nucleus	other
MIMAT0002809	miR-146a-5p (and other miRNAs w/seed GAGAACU)	4,10E-02	Ingenuity Expert Findings	Experimentally Observed	KIR2DL1/KIR2DL3	killer cell immunoglobulin like receptor, two Ig domains and long cytoplasmic tail 3	Plasma Membrane	other
MIMAT0002809	miR-146a-5p (and other miRNAs w/seed GAGAACU)	4,10E-02	Ingenuity Expert Findings	Experimentally Observed	KIR2DL2	killer cell immunoglobulin like receptor, two Ig domains and long cytoplasmic tail 2	Plasma Membrane	other
MIMAT0002809	miR-146a-5p (and other miRNAs w/seed GAGAACU)	4,10E-02	TargetScan Human	High (predicted)	KRTAP1-5	keratin associated protein 1-5	Cytoplasm	other
MIMAT0002809	miR-146a-5p (and other miRNAs w/seed GAGAACU)	4,10E-02	TargetScan Human	High (predicted)	KRTAP13-1	keratin associated protein 13-1	Cytoplasm	other
MIMAT0002809	miR-146a-5p (and other miRNAs w/seed GAGAACU)	4,10E-02	Ingenuity Expert Findings	Experimentally Observed	LALBA	lactalbumin alpha	Extracellular Space	enzyme
MIMAT0002809	miR-146a-5p (and other miRNAs w/seed GAGAACU)	4,10E-02	TargetScan Human	High (predicted)	LANCL1	LanC like 1	Plasma Membrane	enzyme
MIMAT0002809	miR-146a-5p (and other miRNAs w/seed GAGAACU)	4,10E-02	Ingenuity Expert Findings	Experimentally Observed	LBP	lipopolysaccharide binding protein	Plasma Membrane	transporter
MIMAT0002809	miR-146a-5p (and other miRNAs w/seed GAGAACU)	4,10E-02	TargetScan Human	High (predicted)	LCA5L	lebercilin LCA5 like	Extracellular Space	other
MIMAT0002809	miR-146a-5p (and other miRNAs w/seed GAGAACU)	4,10E-02	TargetScan Human	High (predicted)	LEPROT	leptin receptor overlapping transcript	Plasma Membrane	other
MIMAT0002809	miR-146a-5p (and other miRNAs w/seed GAGAACU)	4,10E-02	miRecords	Experimentally Observed	LTB	lymphotoxin beta	Extracellular Space	cytokine
MIMAT0002809	miR-146a-5p (and other miRNAs w/seed GAGAACU)	4,10E-02	Ingenuity Expert Findings	Experimentally Observed	LTF	lactotransferrin	Extracellular Space	peptidase
MIMAT0002809	miR-146a-5p (and other miRNAs w/seed GAGAACU)	4,10E-02	miRecords	Experimentally Observed	MCM10	minichromosome maintenance 10 replication initiation factor	Nucleus	other
MIMAT0002809	miR-146a-5p (and other miRNAs w/seed GAGAACU)	4,10E-02	miRecords	Experimentally Observed	MCPH1	microcephalin 1	Nucleus	other
MIMAT0002809	miR-146a-5p (and other miRNAs w/seed GAGAACU)	4,10E-02	TargetScan Human,miRecords	Experimentally Observed,Moderate (predicted)	METTL7A	methyltransferase like 7A	Cytoplasm	other
MIMAT0002809	miR-146a-5p (and other miRNAs w/seed GAGAACU)	4,10E-02	miRecords	Experimentally Observed	MMP16	matrix metallopeptidase 16	Extracellular Space	peptidase
MIMAT0002809	miR-146a-5p (and other miRNAs w/seed GAGAACU)	4,10E-02	miRecords	Experimentally Observed	MR1	major histocompatibility complex, class I-related	Plasma Membrane	transmembrane receptor
MIMAT0002809	miR-146a-5p (and other miRNAs w/seed GAGAACU)	4,10E-02	TargetScan Human	High (predicted)	MS4A1	membrane spanning 4-domains A1	Plasma Membrane	other
MIMAT0002809	miR-146a-5p (and other miRNAs w/seed GAGAACU)	4,10E-02	TargetScan Human	High (predicted)	MTRES1	mitochondrial transcription rescue factor 1	Cytoplasm	other
MIMAT0002809	miR-146a-5p (and other miRNAs w/seed GAGAACU)	4,10E-02	miRecords	Experimentally Observed	NFIX	nuclear factor I X	Nucleus	transcription regulator
MIMAT0002809	miR-146a-5p (and other miRNAs w/seed GAGAACU)	4,10E-02	Ingenuity Expert Findings	Experimentally Observed	NLGN1	neuroligin 1	Plasma Membrane	enzyme
MIMAT0002809	miR-146a-5p (and other miRNAs w/seed GAGAACU)	4,10E-02	Ingenuity Expert Findings	Experimentally Observed	NOS2	nitric oxide synthase 2	Cytoplasm	enzyme
MIMAT0002809	miR-146a-5p (and other miRNAs w/seed GAGAACU)	4,10E-02	Ingenuity Expert Findings,TargetScan Human	Experimentally Observed,High (predicted)	NOVA1	NOVA alternative splicing regulator 1	Nucleus	other
MIMAT0002809	miR-146a-5p (and other miRNAs w/seed GAGAACU)	4,10E-02	TargetScan Human	High (predicted)	NSL1	NSL1 component of MIS12 kinetochore complex	Nucleus	other
MIMAT0002809	miR-146a-5p (and other miRNAs w/seed GAGAACU)	4,10E-02	TargetScan Human	High (predicted)	OPALIN	oligodendrocytic myelin paranodal and inner loop protein	Cytoplasm	other
MIMAT0002809	miR-146a-5p (and other miRNAs w/seed GAGAACU)	4,10E-02	TargetScan Human	High (predicted)	OR56B4	olfactory receptor family 56 subfamily B member 4	Plasma Membrane	G-protein coupled receptor
MIMAT0002809	miR-146a-5p (and other miRNAs w/seed GAGAACU)	4,10E-02	TargetScan Human	High (predicted)	OR9Q1	olfactory receptor family 9 subfamily Q member 1	Plasma Membrane	G-protein coupled receptor
MIMAT0002809	miR-146a-5p (and other miRNAs w/seed GAGAACU)	4,10E-02	miRecords	Experimentally Observed	PA2G4	proliferation-associated 2G4	Nucleus	transcription regulator
MIMAT0002809	miR-146a-5p (and other miRNAs w/seed GAGAACU)	4,10E-02	miRecords	Experimentally Observed	PBLD	phenazine biosynthesis like protein domain containing	Cytoplasm	enzyme
MIMAT0002809	miR-146a-5p (and other miRNAs w/seed GAGAACU)	4,10E-02	Ingenuity Expert Findings	Experimentally Observed	PDGFRA	platelet derived growth factor receptor alpha	Plasma Membrane	kinase
MIMAT0002809	miR-146a-5p (and other miRNAs w/seed GAGAACU)	4,10E-02	miRecords	Experimentally Observed	PDIK1L	PDLIM1 interacting kinase 1 like	Nucleus	kinase
MIMAT0002809	miR-146a-5p (and other miRNAs w/seed GAGAACU)	4,10E-02	miRecords	Experimentally Observed	PEX11G	peroxisomal biogenesis factor 11 gamma	Cytoplasm	other
MIMAT0002809	miR-146a-5p (and other miRNAs w/seed GAGAACU)	4,10E-02	TargetScan Human	High (predicted)	PGK2	phosphoglycerate kinase 2	Cytoplasm	kinase
MIMAT0002809	miR-146a-5p (and other miRNAs w/seed GAGAACU)	4,10E-02	Ingenuity Expert Findings	Experimentally Observed	PGLYRP1	peptidoglycan recognition protein 1	Plasma Membrane	transmembrane receptor
MIMAT0002809	miR-146a-5p (and other miRNAs w/seed GAGAACU)	4,10E-02	Ingenuity Expert Findings	Experimentally Observed	PGLYRP2	peptidoglycan recognition protein 2	Plasma Membrane	transmembrane receptor
MIMAT0002809	miR-146a-5p (and other miRNAs w/seed GAGAACU)	4,10E-02	TargetScan Human	High (predicted)	PHF20L1	PHD finger protein 20 like 1	Other	other
MIMAT0002809	miR-146a-5p (and other miRNAs w/seed GAGAACU)	4,10E-02	TargetScan Human	High (predicted)	PHKB	phosphorylase kinase regulatory subunit beta	Cytoplasm	kinase
MIMAT0002809	miR-146a-5p (and other miRNAs w/seed GAGAACU)	4,10E-02	miRecords	Experimentally Observed	PLEKHA4	pleckstrin homology domain containing A4	Cytoplasm	other
MIMAT0002809	miR-146a-5p (and other miRNAs w/seed GAGAACU)	4,10E-02	TargetScan Human	High (predicted)	PLSCR4	phospholipid scramblase 4	Plasma Membrane	enzyme
MIMAT0002809	miR-146a-5p (and other miRNAs w/seed GAGAACU)	4,10E-02	TargetScan Human	High (predicted)	PMAIP1	phorbol-12-myristate-13-acetate-induced protein 1	Cytoplasm	other
MIMAT0002809	miR-146a-5p (and other miRNAs w/seed GAGAACU)	4,10E-02	miRecords	Experimentally Observed	POLE2	DNA polymerase epsilon 2, accessory subunit	Nucleus	enzyme
MIMAT0002809	miR-146a-5p (and other miRNAs w/seed GAGAACU)	4,10E-02	TargetScan Human	High (predicted)	PPBP	pro-platelet basic protein	Extracellular Space	cytokine
MIMAT0002809	miR-146a-5p (and other miRNAs w/seed GAGAACU)	4,10E-02	TargetScan Human	High (predicted)	PPM1K	protein phosphatase, Mg2+/Mn2+ dependent 1K	Cytoplasm	phosphatase
MIMAT0002809	miR-146a-5p (and other miRNAs w/seed GAGAACU)	4,10E-02	TargetScan Human	High (predicted)	PRDX4	peroxiredoxin 4	Cytoplasm	enzyme
MIMAT0002809	miR-146a-5p (and other miRNAs w/seed GAGAACU)	4,10E-02	TargetScan Human,miRecords	Experimentally Observed,Moderate (predicted)	PRR15	proline rich 15	Other	other
MIMAT0002809	miR-146a-5p (and other miRNAs w/seed GAGAACU)	4,10E-02	TargetScan Human	High (predicted)	PRR9	proline rich 9	Other	other
MIMAT0002809	miR-146a-5p (and other miRNAs w/seed GAGAACU)	4,10E-02	TargetScan Human	High (predicted)	PSMA4	proteasome 20S subunit alpha 4	Cytoplasm	peptidase
MIMAT0002809	miR-146a-5p (and other miRNAs w/seed GAGAACU)	4,10E-02	Ingenuity Expert Findings	Experimentally Observed	PTAFR	platelet activating factor receptor	Plasma Membrane	G-protein coupled receptor
MIMAT0002809	miR-146a-5p (and other miRNAs w/seed GAGAACU)	4,10E-02	Ingenuity Expert Findings	Experimentally Observed	PTGES2	prostaglandin E synthase 2	Cytoplasm	transcription regulator
MIMAT0002809	miR-146a-5p (and other miRNAs w/seed GAGAACU)	4,10E-02	miRecords	Experimentally Observed	RAD54L	RAD54 like	Nucleus	enzyme
MIMAT0002809	miR-146a-5p (and other miRNAs w/seed GAGAACU)	4,10E-02	TargetScan Human	High (predicted)	RHOBTB3	Rho related BTB domain containing 3	Cytoplasm	enzyme
MIMAT0002809	miR-146a-5p (and other miRNAs w/seed GAGAACU)	4,10E-02	TargetScan Human	High (predicted)	RHOXF2/RHOXF2B	Rhox homeobox family member 2	Nucleus	transcription regulator
MIMAT0002809	miR-146a-5p (and other miRNAs w/seed GAGAACU)	4,10E-02	TargetScan Human	High (predicted)	RNF148	ring finger protein 148	Extracellular Space	enzyme
MIMAT0002809	miR-146a-5p (and other miRNAs w/seed GAGAACU)	4,10E-02	TargetScan Human	High (predicted)	RP11_76I237		Other	other
MIMAT0002809	miR-146a-5p (and other miRNAs w/seed GAGAACU)	4,10E-02	Ingenuity Expert Findings	Experimentally Observed	S100A12	S100 calcium binding protein A12	Cytoplasm	other
MIMAT0002809	miR-146a-5p (and other miRNAs w/seed GAGAACU)	4,10E-02	TargetScan Human	High (predicted)	SCAF11	SR-related CTD associated factor 11	Nucleus	other
MIMAT0002809	miR-146a-5p (and other miRNAs w/seed GAGAACU)	4,10E-02	miRecords	Experimentally Observed	SDCBP2	syndecan binding protein 2	Cytoplasm	other
MIMAT0002809	miR-146a-5p (and other miRNAs w/seed GAGAACU)	4,10E-02	Ingenuity Expert Findings	Experimentally Observed	SFTPD	surfactant protein D	Extracellular Space	other
MIMAT0002809	miR-146a-5p (and other miRNAs w/seed GAGAACU)	4,10E-02	TargetScan Human	High (predicted)	SLC10A3	solute carrier family 10 member 3	Plasma Membrane	transporter
MIMAT0002809	miR-146a-5p (and other miRNAs w/seed GAGAACU)	4,10E-02	TargetScan Human	High (predicted)	SLC1A1	solute carrier family 1 member 1	Plasma Membrane	transporter
MIMAT0002809	miR-146a-5p (and other miRNAs w/seed GAGAACU)	4,10E-02	TargetScan Human	High (predicted)	SRP14	signal recognition particle 14	Cytoplasm	other
MIMAT0002809	miR-146a-5p (and other miRNAs w/seed GAGAACU)	4,10E-02	miRecords	Experimentally Observed	STAT1	signal transducer and activator of transcription 1	Nucleus	transcription regulator
MIMAT0002809	miR-146a-5p (and other miRNAs w/seed GAGAACU)	4,10E-02	Ingenuity Expert Findings	Experimentally Observed	SYT1	synaptotagmin 1	Cytoplasm	transporter
MIMAT0002809	miR-146a-5p (and other miRNAs w/seed GAGAACU)	4,10E-02	TargetScan Human	High (predicted)	SYT14	synaptotagmin 14	Other	transporter
MIMAT0002809	miR-146a-5p (and other miRNAs w/seed GAGAACU)	4,10E-02	TargetScan Human	High (predicted)	TDRKH	tudor and KH domain containing	Cytoplasm	other
MIMAT0002809	miR-146a-5p (and other miRNAs w/seed GAGAACU)	4,10E-02	TargetScan Human	High (predicted)	TGIF1	TGFB induced factor homeobox 1	Nucleus	transcription regulator
MIMAT0002809	miR-146a-5p (and other miRNAs w/seed GAGAACU)	4,10E-02	TargetScan Human,miRecords	Experimentally Observed,Moderate (predicted)	TIMELESS	timeless circadian regulator	Nucleus	other
MIMAT0002809	miR-146a-5p (and other miRNAs w/seed GAGAACU)	4,10E-02	TargetScan Human	High (predicted)	TIMM17B	translocase of inner mitochondrial membrane 17B	Cytoplasm	transporter
MIMAT0002809	miR-146a-5p (and other miRNAs w/seed GAGAACU)	4,10E-02	Ingenuity Expert Findings	Experimentally Observed	TLR1	toll like receptor 1	Plasma Membrane	transmembrane receptor
MIMAT0002809	miR-146a-5p (and other miRNAs w/seed GAGAACU)	4,10E-02	Ingenuity Expert Findings	Experimentally Observed	TLR10	toll like receptor 10	Plasma Membrane	transmembrane receptor
MIMAT0002809	miR-146a-5p (and other miRNAs w/seed GAGAACU)	4,10E-02	Ingenuity Expert Findings	Experimentally Observed	TLR4	toll like receptor 4	Plasma Membrane	transmembrane receptor
MIMAT0002809	miR-146a-5p (and other miRNAs w/seed GAGAACU)	4,10E-02	Ingenuity Expert Findings	Experimentally Observed	TLR9	toll like receptor 9	Plasma Membrane	transmembrane receptor
MIMAT0002809	miR-146a-5p (and other miRNAs w/seed GAGAACU)	4,10E-02	TargetScan Human	High (predicted)	TMEM100	transmembrane protein 100	Plasma Membrane	other
MIMAT0002809	miR-146a-5p (and other miRNAs w/seed GAGAACU)	4,10E-02	TargetScan Human	High (predicted)	TMEM185B	transmembrane protein 185B	Other	other
MIMAT0002809	miR-146a-5p (and other miRNAs w/seed GAGAACU)	4,10E-02	miRecords	Experimentally Observed	TMSB15A	thymosin beta 15A	Cytoplasm	other
MIMAT0002809	miR-146a-5p (and other miRNAs w/seed GAGAACU)	4,10E-02	Ingenuity Expert Findings,TargetScan Human	Experimentally Observed,High (predicted)	TRAF6	TNF receptor associated factor 6	Cytoplasm	enzyme
MIMAT0002809	miR-146a-5p (and other miRNAs w/seed GAGAACU)	4,10E-02	miRecords	Experimentally Observed	TRIM14	tripartite motif containing 14	Cytoplasm	other
MIMAT0002809	miR-146a-5p (and other miRNAs w/seed GAGAACU)	4,10E-02	TargetScan Human	High (predicted)	TRIT1	tRNA isopentenyltransferase 1	Cytoplasm	enzyme
MIMAT0002809	miR-146a-5p (and other miRNAs w/seed GAGAACU)	4,10E-02	TargetScan Human	High (predicted)	TTPA	alpha tocopherol transfer protein	Cytoplasm	transporter
MIMAT0002809	miR-146a-5p (and other miRNAs w/seed GAGAACU)	4,10E-02	miRecords	Experimentally Observed	UHRF1	ubiquitin like with PHD and ring finger domains 1	Nucleus	transcription regulator
MIMAT0002809	miR-146a-5p (and other miRNAs w/seed GAGAACU)	4,10E-02	TargetScan Human	High (predicted)	UPP2	uridine phosphorylase 2	Cytoplasm	enzyme
MIMAT0002809	miR-146a-5p (and other miRNAs w/seed GAGAACU)	4,10E-02	miRecords	Experimentally Observed	VWCE	von Willebrand factor C and EGF domains	Cytoplasm	other
MIMAT0002809	miR-146a-5p (and other miRNAs w/seed GAGAACU)	4,10E-02	TargetScan Human	High (predicted)	ZBTB2	zinc finger and BTB domain containing 2	Nucleus	transcription regulator
MIMAT0002809	miR-146a-5p (and other miRNAs w/seed GAGAACU)	4,10E-02	TargetScan Human	High (predicted)	ZDHHC13	zinc finger DHHC-type palmitoyltransferase 13	Nucleus	transcription regulator
MIMAT0002809	miR-146a-5p (and other miRNAs w/seed GAGAACU)	4,10E-02	TargetScan Human	High (predicted)	ZNF208	zinc finger protein 208	Nucleus	transcription regulator
MIMAT0002809	miR-146a-5p (and other miRNAs w/seed GAGAACU)	4,10E-02	TargetScan Human	High (predicted)	ZNF253	zinc finger protein 253	Nucleus	transcription regulator
MIMAT0002809	miR-146a-5p (and other miRNAs w/seed GAGAACU)	4,10E-02	TargetScan Human	High (predicted)	ZNF257	zinc finger protein 257	Nucleus	transcription regulator
MIMAT0002809	miR-146a-5p (and other miRNAs w/seed GAGAACU)	4,10E-02	TargetScan Human	High (predicted)	ZNF275	zinc finger protein 275	Nucleus	transcription regulator
MIMAT0002809	miR-146a-5p (and other miRNAs w/seed GAGAACU)	4,10E-02	TargetScan Human	High (predicted)	ZNF486	zinc finger protein 486	Nucleus	other
MIMAT0002809	miR-146a-5p (and other miRNAs w/seed GAGAACU)	4,10E-02	TargetScan Human	High (predicted)	ZNF561	zinc finger protein 561	Nucleus	transcription regulator
MIMAT0002809	miR-146a-5p (and other miRNAs w/seed GAGAACU)	4,10E-02	TargetScan Human	High (predicted)	ZNF649	zinc finger protein 649	Nucleus	transcription regulator
MIMAT0002809	miR-146a-5p (and other miRNAs w/seed GAGAACU)	4,10E-02	TargetScan Human	High (predicted)	ZNF676	zinc finger protein 676	Nucleus	transcription regulator
MIMAT0002809	miR-146a-5p (and other miRNAs w/seed GAGAACU)	4,10E-02	TargetScan Human	High (predicted)	ZNF738	zinc finger protein 738	Other	other
MIMAT0002809	miR-146a-5p (and other miRNAs w/seed GAGAACU)	4,10E-02	TargetScan Human	High (predicted)	ZNF813	zinc finger protein 813	Other	other
MIMAT0002809	miR-146a-5p (and other miRNAs w/seed GAGAACU)	4,10E-02	TargetScan Human	High (predicted)	ZNF90	zinc finger protein 90	Nucleus	transcription regulator
MIMAT0000451	miR-150-5p (and other miRNAs w/seed CUCCCAA)	4,60E-02	TargetScan Human	High (predicted)	AC008060.7		Other	other
MIMAT0000451	miR-150-5p (and other miRNAs w/seed CUCCCAA)	4,60E-02	TargetScan Human	High (predicted)	ADIPOR2	adiponectin receptor 2	Plasma Membrane	transmembrane receptor
MIMAT0000451	miR-150-5p (and other miRNAs w/seed CUCCCAA)	4,60E-02	Ingenuity Expert Findings,TargetScan Human	Experimentally Observed,High (predicted)	AICDA	activation induced cytidine deaminase	Cytoplasm	enzyme
MIMAT0000451	miR-150-5p (and other miRNAs w/seed CUCCCAA)	4,60E-02	Ingenuity Expert Findings	Experimentally Observed	Akt		Cytoplasm	group
MIMAT0000451	miR-150-5p (and other miRNAs w/seed CUCCCAA)	4,60E-02	Ingenuity Expert Findings	Experimentally Observed	BACH1	BTB domain and CNC homolog 1	Nucleus	transcription regulator
MIMAT0000451	miR-150-5p (and other miRNAs w/seed CUCCCAA)	4,60E-02	TargetScan Human	High (predicted)	BLOC1S6	biogenesis of lysosomal organelles complex 1 subunit 6	Cytoplasm	other
MIMAT0000451	miR-150-5p (and other miRNAs w/seed CUCCCAA)	4,60E-02	TargetScan Human	High (predicted)	C19orf12	chromosome 19 open reading frame 12	Cytoplasm	other
MIMAT0000451	miR-150-5p (and other miRNAs w/seed CUCCCAA)	4,60E-02	TargetScan Human	High (predicted)	C5orf58	chromosome 5 open reading frame 58	Other	other
MIMAT0000451	miR-150-5p (and other miRNAs w/seed CUCCCAA)	4,60E-02	TargetScan Human	High (predicted)	CALML4	calmodulin like 4	Other	other
MIMAT0000451	miR-150-5p (and other miRNAs w/seed CUCCCAA)	4,60E-02	TargetScan Human	High (predicted)	CD226	CD226 molecule	Plasma Membrane	other
MIMAT0000451	miR-150-5p (and other miRNAs w/seed CUCCCAA)	4,60E-02	Ingenuity Expert Findings	Experimentally Observed	CEBPB	CCAAT enhancer binding protein beta	Nucleus	transcription regulator
MIMAT0000451	miR-150-5p (and other miRNAs w/seed CUCCCAA)	4,60E-02	TargetScan Human	High (predicted)	CERS5	ceramide synthase 5	Cytoplasm	transcription regulator
MIMAT0000451	miR-150-5p (and other miRNAs w/seed CUCCCAA)	4,60E-02	TargetScan Human	High (predicted)	CHCHD1	coiled-coil-helix-coiled-coil-helix domain containing 1	Nucleus	other
MIMAT0000451	miR-150-5p (and other miRNAs w/seed CUCCCAA)	4,60E-02	TargetScan Human	High (predicted)	CLVS1	clavesin 1	Cytoplasm	other
MIMAT0000451	miR-150-5p (and other miRNAs w/seed CUCCCAA)	4,60E-02	TargetScan Human	High (predicted)	CMTM6	CKLF like MARVEL transmembrane domain containing 6	Extracellular Space	cytokine
MIMAT0000451	miR-150-5p (and other miRNAs w/seed CUCCCAA)	4,60E-02	TargetScan Human	High (predicted)	COQ4	coenzyme Q4	Cytoplasm	other
MIMAT0000451	miR-150-5p (and other miRNAs w/seed CUCCCAA)	4,60E-02	Ingenuity Expert Findings	Experimentally Observed	CSF1R	colony stimulating factor 1 receptor	Plasma Membrane	kinase
MIMAT0000451	miR-150-5p (and other miRNAs w/seed CUCCCAA)	4,60E-02	TargetScan Human	High (predicted)	CTD_2014B163		Other	other
MIMAT0000451	miR-150-5p (and other miRNAs w/seed CUCCCAA)	4,60E-02	TargetScan Human	High (predicted)	CXCL14	C-X-C motif chemokine ligand 14	Extracellular Space	cytokine
MIMAT0000451	miR-150-5p (and other miRNAs w/seed CUCCCAA)	4,60E-02	TargetScan Human	High (predicted)	CYP4X1	cytochrome P450 family 4 subfamily X member 1	Cytoplasm	enzyme
MIMAT0000451	miR-150-5p (and other miRNAs w/seed CUCCCAA)	4,60E-02	TargetScan Human	High (predicted)	DCAF6	DDB1 and CUL4 associated factor 6	Nucleus	transcription regulator
MIMAT0000451	miR-150-5p (and other miRNAs w/seed CUCCCAA)	4,60E-02	TargetScan Human	High (predicted)	DNAJB7	DnaJ heat shock protein family (Hsp40) member B7	Other	other
MIMAT0000451	miR-150-5p (and other miRNAs w/seed CUCCCAA)	4,60E-02	TargetScan Human,miRecords	Experimentally Observed,Moderate (predicted)	EGR2	early growth response 2	Nucleus	transcription regulator
MIMAT0000451	miR-150-5p (and other miRNAs w/seed CUCCCAA)	4,60E-02	TargetScan Human	High (predicted)	ELOVL3	ELOVL fatty acid elongase 3	Cytoplasm	enzyme
MIMAT0000451	miR-150-5p (and other miRNAs w/seed CUCCCAA)	4,60E-02	TargetScan Human	High (predicted)	ENSA	endosulfine alpha	Cytoplasm	transporter
MIMAT0000451	miR-150-5p (and other miRNAs w/seed CUCCCAA)	4,60E-02	TargetScan Human	High (predicted)	EREG	epiregulin	Extracellular Space	growth factor
MIMAT0000451	miR-150-5p (and other miRNAs w/seed CUCCCAA)	4,60E-02	TargetScan Human	High (predicted)	FAM32A	family with sequence similarity 32 member A	Nucleus	other
MIMAT0000451	miR-150-5p (and other miRNAs w/seed CUCCCAA)	4,60E-02	TargetScan Human	High (predicted)	FAM83F	family with sequence similarity 83 member F	Other	other
MIMAT0000451	miR-150-5p (and other miRNAs w/seed CUCCCAA)	4,60E-02	TargetScan Human	High (predicted)	FKBP14	FKBP prolyl isomerase 14	Cytoplasm	enzyme
MIMAT0000451	miR-150-5p (and other miRNAs w/seed CUCCCAA)	4,60E-02	TargetScan Human	High (predicted)	GALP	galanin like peptide	Extracellular Space	other
MIMAT0000451	miR-150-5p (and other miRNAs w/seed CUCCCAA)	4,60E-02	TargetScan Human	High (predicted)	GRIN2B	glutamate ionotropic receptor NMDA type subunit 2B	Plasma Membrane	ion channel
MIMAT0000451	miR-150-5p (and other miRNAs w/seed CUCCCAA)	4,60E-02	TargetScan Human	High (predicted)	H4C15	H4 clustered histone 15	Nucleus	other
MIMAT0000451	miR-150-5p (and other miRNAs w/seed CUCCCAA)	4,60E-02	TargetScan Human	High (predicted)	HDAC8	histone deacetylase 8	Nucleus	transcription regulator
MIMAT0000451	miR-150-5p (and other miRNAs w/seed CUCCCAA)	4,60E-02	TargetScan Human	High (predicted)	HILPDA	hypoxia inducible lipid droplet associated	Cytoplasm	other
MIMAT0000451	miR-150-5p (and other miRNAs w/seed CUCCCAA)	4,60E-02	TargetScan Human	High (predicted)	HOATZ	HOATZ cilia and flagella associated protein	Other	other
MIMAT0000451	miR-150-5p (and other miRNAs w/seed CUCCCAA)	4,60E-02	TargetScan Human	High (predicted)	HTN3	histatin 3	Extracellular Space	other
MIMAT0000451	miR-150-5p (and other miRNAs w/seed CUCCCAA)	4,60E-02	TargetScan Human	High (predicted)	IL7	interleukin 7	Extracellular Space	cytokine
MIMAT0000451	miR-150-5p (and other miRNAs w/seed CUCCCAA)	4,60E-02	TargetScan Human	High (predicted)	KSR2	kinase suppressor of ras 2	Cytoplasm	kinase
MIMAT0000451	miR-150-5p (and other miRNAs w/seed CUCCCAA)	4,60E-02	TargetScan Human	High (predicted)	LARP7	La ribonucleoprotein 7, transcriptional regulator	Nucleus	other
MIMAT0000451	miR-150-5p (and other miRNAs w/seed CUCCCAA)	4,60E-02	Ingenuity Expert Findings	Experimentally Observed	MALAT1	metastasis associated lung adenocarcinoma transcript 1	Nucleus	other
MIMAT0000451	miR-150-5p (and other miRNAs w/seed CUCCCAA)	4,60E-02	TargetScan Human	High (predicted)	MANBAL	mannosidase beta like	Other	other
MIMAT0000451	miR-150-5p (and other miRNAs w/seed CUCCCAA)	4,60E-02	TargetScan Human	High (predicted)	MDM4	MDM4 regulator of p53	Nucleus	transcription regulator
MIMAT0000451	miR-150-5p (and other miRNAs w/seed CUCCCAA)	4,60E-02	TargetScan Human	High (predicted)	MRPL36	mitochondrial ribosomal protein L36	Cytoplasm	other
MIMAT0000451	miR-150-5p (and other miRNAs w/seed CUCCCAA)	4,60E-02	TargetScan Human	High (predicted)	MTCH2	mitochondrial carrier 2	Cytoplasm	other
MIMAT0000451	miR-150-5p (and other miRNAs w/seed CUCCCAA)	4,60E-02	Ingenuity Expert Findings,TarBase,TargetScan Human,miRecords	Experimentally Observed,High (predicted)	MYB	MYB proto-oncogene, transcription factor	Nucleus	transcription regulator
MIMAT0000451	miR-150-5p (and other miRNAs w/seed CUCCCAA)	4,60E-02	TargetScan Human	High (predicted)	NAF1	nuclear assembly factor 1 ribonucleoprotein	Cytoplasm	other
MIMAT0000451	miR-150-5p (and other miRNAs w/seed CUCCCAA)	4,60E-02	TargetScan Human	High (predicted)	NPR3	natriuretic peptide receptor 3	Plasma Membrane	G-protein coupled receptor
MIMAT0000451	miR-150-5p (and other miRNAs w/seed CUCCCAA)	4,60E-02	TargetScan Human	High (predicted)	PDE4DIP	phosphodiesterase 4D interacting protein	Cytoplasm	enzyme
MIMAT0000451	miR-150-5p (and other miRNAs w/seed CUCCCAA)	4,60E-02	miRecords	Experimentally Observed	PDGFB	platelet derived growth factor subunit B	Extracellular Space	growth factor
MIMAT0000451	miR-150-5p (and other miRNAs w/seed CUCCCAA)	4,60E-02	TargetScan Human	High (predicted)	PEA15	proliferation and apoptosis adaptor protein 15	Cytoplasm	transporter
MIMAT0000451	miR-150-5p (and other miRNAs w/seed CUCCCAA)	4,60E-02	TargetScan Human	High (predicted)	PERP	p53 apoptosis effector related to PMP22	Plasma Membrane	other
MIMAT0000451	miR-150-5p (and other miRNAs w/seed CUCCCAA)	4,60E-02	TargetScan Human	High (predicted)	PIRT	phosphoinositide interacting regulator of transient receptor potential channels	Plasma Membrane	other
MIMAT0000451	miR-150-5p (and other miRNAs w/seed CUCCCAA)	4,60E-02	TargetScan Human	High (predicted)	PSMC1	proteasome 26S subunit, ATPase 1	Nucleus	peptidase
MIMAT0000451	miR-150-5p (and other miRNAs w/seed CUCCCAA)	4,60E-02	TargetScan Human	High (predicted)	RAB32	RAB32, member RAS oncogene family	Cytoplasm	enzyme
MIMAT0000451	miR-150-5p (and other miRNAs w/seed CUCCCAA)	4,60E-02	TargetScan Human	High (predicted)	RASIP1	Ras interacting protein 1	Cytoplasm	other
MIMAT0000451	miR-150-5p (and other miRNAs w/seed CUCCCAA)	4,60E-02	TargetScan Human	High (predicted)	RBMXL2	RBMX like 2	Nucleus	other
MIMAT0000451	miR-150-5p (and other miRNAs w/seed CUCCCAA)	4,60E-02	TargetScan Human	High (predicted)	RCAN1	regulator of calcineurin 1	Nucleus	other
MIMAT0000451	miR-150-5p (and other miRNAs w/seed CUCCCAA)	4,60E-02	TargetScan Human	High (predicted)	RIIAD1	regulatory subunit of type II PKA R-subunit domain containing 1	Other	other
MIMAT0000451	miR-150-5p (and other miRNAs w/seed CUCCCAA)	4,60E-02	TargetScan Human	High (predicted)	RP11-315D16.2		Other	other
MIMAT0000451	miR-150-5p (and other miRNAs w/seed CUCCCAA)	4,60E-02	TargetScan Human	High (predicted)	SAYSD1	SAYSVFN motif domain containing 1	Other	other
MIMAT0000451	miR-150-5p (and other miRNAs w/seed CUCCCAA)	4,60E-02	TargetScan Human	High (predicted)	SNX30	sorting nexin family member 30	Other	other
MIMAT0000451	miR-150-5p (and other miRNAs w/seed CUCCCAA)	4,60E-02	TargetScan Human	High (predicted)	SNX7	sorting nexin 7	Other	transporter
MIMAT0000451	miR-150-5p (and other miRNAs w/seed CUCCCAA)	4,60E-02	TargetScan Human	High (predicted)	SP5	Sp5 transcription factor	Nucleus	transcription regulator
MIMAT0000451	miR-150-5p (and other miRNAs w/seed CUCCCAA)	4,60E-02	TargetScan Human	High (predicted)	TADA1	transcriptional adaptor 1	Nucleus	transcription regulator
MIMAT0000451	miR-150-5p (and other miRNAs w/seed CUCCCAA)	4,60E-02	TargetScan Human	High (predicted)	TDRP	testis development related protein	Cytoplasm	other
MIMAT0000451	miR-150-5p (and other miRNAs w/seed CUCCCAA)	4,60E-02	TargetScan Human	High (predicted)	TMSB4Y	thymosin beta 4 Y-linked	Cytoplasm	other
MIMAT0000451	miR-150-5p (and other miRNAs w/seed CUCCCAA)	4,60E-02	TargetScan Human	High (predicted)	TRIM71	tripartite motif containing 71	Cytoplasm	enzyme
MIMAT0000451	miR-150-5p (and other miRNAs w/seed CUCCCAA)	4,60E-02	TargetScan Human	High (predicted)	TRMT12	tRNA methyltransferase 12 homolog	Other	other
MIMAT0000451	miR-150-5p (and other miRNAs w/seed CUCCCAA)	4,60E-02	TargetScan Human	High (predicted)	TTI2	TELO2 interacting protein 2	Cytoplasm	other
MIMAT0000451	miR-150-5p (and other miRNAs w/seed CUCCCAA)	4,60E-02	miRecords	Experimentally Observed	VEGFA	vascular endothelial growth factor A	Extracellular Space	growth factor
MIMAT0000451	miR-150-5p (and other miRNAs w/seed CUCCCAA)	4,60E-02	TargetScan Human	High (predicted)	WTAP	WT1 associated protein	Nucleus	other
MIMAT0000451	miR-150-5p (and other miRNAs w/seed CUCCCAA)	4,60E-02	TargetScan Human	High (predicted)	ZNF595	zinc finger protein 595	Nucleus	transcription regulator
MIMAT0000103	miR-17-5p (and other miRNAs w/seed AAAGUGC)	1,90E-02	TargetScan Human	High (predicted)	AGFG2	ArfGAP with FG repeats 2	Other	other
MIMAT0000103	miR-17-5p (and other miRNAs w/seed AAAGUGC)	1,90E-02	TargetScan Human	High (predicted)	AKTIP	AKT interacting protein	Cytoplasm	other
MIMAT0000103	miR-17-5p (and other miRNAs w/seed AAAGUGC)	1,90E-02	TargetScan Human	High (predicted)	ANKRD52	ankyrin repeat domain 52	Nucleus	transcription regulator
MIMAT0000103	miR-17-5p (and other miRNAs w/seed AAAGUGC)	1,90E-02	TargetScan Human	High (predicted)	APCDD1	APC down-regulated 1	Plasma Membrane	other
MIMAT0000103	miR-17-5p (and other miRNAs w/seed AAAGUGC)	1,90E-02	Ingenuity Expert Findings,TargetScan Human,miRecords	Experimentally Observed,Moderate (predicted)	APP	amyloid beta precursor protein	Plasma Membrane	other
MIMAT0000103	miR-17-5p (and other miRNAs w/seed AAAGUGC)	1,90E-02	TargetScan Human	High (predicted)	ARHGAP12	Rho GTPase activating protein 12	Cytoplasm	other
MIMAT0000103	miR-17-5p (and other miRNAs w/seed AAAGUGC)	1,90E-02	TargetScan Human	High (predicted)	ARID4A	AT-rich interaction domain 4A	Nucleus	transcription regulator
MIMAT0000103	miR-17-5p (and other miRNAs w/seed AAAGUGC)	1,90E-02	TarBase,TargetScan Human,miRecords	Experimentally Observed,High (predicted)	ARID4B	AT-rich interaction domain 4B	Nucleus	transcription regulator
MIMAT0000103	miR-17-5p (and other miRNAs w/seed AAAGUGC)	1,90E-02	TargetScan Human	High (predicted)	ATG16L1	autophagy related 16 like 1	Cytoplasm	enzyme
MIMAT0000103	miR-17-5p (and other miRNAs w/seed AAAGUGC)	1,90E-02	TargetScan Human	High (predicted)	ATP12A	ATPase H+/K+ transporting non-gastric alpha2 subunit	Plasma Membrane	transporter
MIMAT0000103	miR-17-5p (and other miRNAs w/seed AAAGUGC)	1,90E-02	Ingenuity Expert Findings,TargetScan Human	Experimentally Observed,High (predicted)	BAMBI	BMP and activin membrane bound inhibitor	Plasma Membrane	other
MIMAT0000103	miR-17-5p (and other miRNAs w/seed AAAGUGC)	1,90E-02	TargetScan Human	High (predicted)	BBIP1	BBSome interacting protein 1	Cytoplasm	other
MIMAT0000103	miR-17-5p (and other miRNAs w/seed AAAGUGC)	1,90E-02	miRecords	Experimentally Observed	BCL2	BCL2 apoptosis regulator	Cytoplasm	transporter
MIMAT0000103	miR-17-5p (and other miRNAs w/seed AAAGUGC)	1,90E-02	Ingenuity Expert Findings,miRecords	Experimentally Observed	BCL2L11	BCL2 like 11	Cytoplasm	other
MIMAT0000103	miR-17-5p (and other miRNAs w/seed AAAGUGC)	1,90E-02	Ingenuity Expert Findings	Experimentally Observed	BLACAT1	bladder cancer associated transcript 1	Other	other
MIMAT0000103	miR-17-5p (and other miRNAs w/seed AAAGUGC)	1,90E-02	TargetScan Human,miRecords	Experimentally Observed,High (predicted)	BMPR2	bone morphogenetic protein receptor type 2	Plasma Membrane	kinase
MIMAT0000103	miR-17-5p (and other miRNAs w/seed AAAGUGC)	1,90E-02	Ingenuity Expert Findings,TargetScan Human	Experimentally Observed,Moderate (predicted)	BNIP2	BCL2 interacting protein 2	Cytoplasm	other
MIMAT0000103	miR-17-5p (and other miRNAs w/seed AAAGUGC)	1,90E-02	TargetScan Human	High (predicted)	BRMS1L	BRMS1 like transcriptional repressor	Other	other
MIMAT0000103	miR-17-5p (and other miRNAs w/seed AAAGUGC)	1,90E-02	TargetScan Human	High (predicted)	BTBD10	BTB domain containing 10	Cytoplasm	other
MIMAT0000103	miR-17-5p (and other miRNAs w/seed AAAGUGC)	1,90E-02	TargetScan Human	High (predicted)	BTG3	BTG anti-proliferation factor 3	Nucleus	other
MIMAT0000103	miR-17-5p (and other miRNAs w/seed AAAGUGC)	1,90E-02	TargetScan Human	High (predicted)	C18orf32	chromosome 18 open reading frame 32	Other	other
MIMAT0000103	miR-17-5p (and other miRNAs w/seed AAAGUGC)	1,90E-02	TargetScan Human	High (predicted)	CABCOCO1	ciliary associated calcium binding coiled-coil 1	Cytoplasm	other
MIMAT0000103	miR-17-5p (and other miRNAs w/seed AAAGUGC)	1,90E-02	TargetScan Human	High (predicted)	CAMK2N1	calcium/calmodulin dependent protein kinase II inhibitor 1	Plasma Membrane	kinase
MIMAT0000103	miR-17-5p (and other miRNAs w/seed AAAGUGC)	1,90E-02	TargetScan Human	High (predicted)	CAMK2N2	calcium/calmodulin dependent protein kinase II inhibitor 2	Nucleus	other
MIMAT0000103	miR-17-5p (and other miRNAs w/seed AAAGUGC)	1,90E-02	Ingenuity Expert Findings	Experimentally Observed	CAMTA1	calmodulin binding transcription activator 1	Other	other
MIMAT0000103	miR-17-5p (and other miRNAs w/seed AAAGUGC)	1,90E-02	TargetScan Human	High (predicted)	CAPRIN2	caprin family member 2	Cytoplasm	other
MIMAT0000103	miR-17-5p (and other miRNAs w/seed AAAGUGC)	1,90E-02	TargetScan Human	High (predicted)	CCL1	C-C motif chemokine ligand 1	Extracellular Space	cytokine
MIMAT0000103	miR-17-5p (and other miRNAs w/seed AAAGUGC)	1,90E-02	TargetScan Human,miRecords	Experimentally Observed,Moderate (predicted)	CCND1	cyclin D1	Nucleus	transcription regulator
MIMAT0000103	miR-17-5p (and other miRNAs w/seed AAAGUGC)	1,90E-02	TargetScan Human	High (predicted)	CCNG2	cyclin G2	Nucleus	other
MIMAT0000103	miR-17-5p (and other miRNAs w/seed AAAGUGC)	1,90E-02	TargetScan Human	High (predicted)	CD69	CD69 molecule	Plasma Membrane	transmembrane receptor
MIMAT0000103	miR-17-5p (and other miRNAs w/seed AAAGUGC)	1,90E-02	TargetScan Human	High (predicted)	CDC37L1	cell division cycle 37 like 1	Cytoplasm	other
MIMAT0000103	miR-17-5p (and other miRNAs w/seed AAAGUGC)	1,90E-02	Ingenuity Expert Findings,TarBase,TargetScan Human,miRecords	Experimentally Observed,High (predicted)	CDKN1A	cyclin dependent kinase inhibitor 1A	Nucleus	kinase
MIMAT0000103	miR-17-5p (and other miRNAs w/seed AAAGUGC)	1,90E-02	TargetScan Human	High (predicted)	CENPQ	centromere protein Q	Nucleus	other
MIMAT0000103	miR-17-5p (and other miRNAs w/seed AAAGUGC)	1,90E-02	TargetScan Human	High (predicted)	CEP128	centrosomal protein 128	Cytoplasm	other
MIMAT0000103	miR-17-5p (and other miRNAs w/seed AAAGUGC)	1,90E-02	TargetScan Human	High (predicted)	CFL2	cofilin 2	Extracellular Space	other
MIMAT0000103	miR-17-5p (and other miRNAs w/seed AAAGUGC)	1,90E-02	TargetScan Human	High (predicted)	CHRM2	cholinergic receptor muscarinic 2	Plasma Membrane	G-protein coupled receptor
MIMAT0000103	miR-17-5p (and other miRNAs w/seed AAAGUGC)	1,90E-02	TargetScan Human	High (predicted)	CLIP4	CAP-Gly domain containing linker protein family member 4	Other	other
MIMAT0000103	miR-17-5p (and other miRNAs w/seed AAAGUGC)	1,90E-02	TargetScan Human	High (predicted)	CMTR2	cap methyltransferase 2	Other	enzyme
MIMAT0000103	miR-17-5p (and other miRNAs w/seed AAAGUGC)	1,90E-02	TargetScan Human	High (predicted)	COMMD6	COMM domain containing 6	Other	other
MIMAT0000103	miR-17-5p (and other miRNAs w/seed AAAGUGC)	1,90E-02	TargetScan Human	High (predicted)	COX8C	cytochrome c oxidase subunit 8C	Cytoplasm	enzyme
MIMAT0000103	miR-17-5p (and other miRNAs w/seed AAAGUGC)	1,90E-02	Ingenuity Expert Findings	Experimentally Observed	CREB1	cAMP responsive element binding protein 1	Nucleus	transcription regulator
MIMAT0000103	miR-17-5p (and other miRNAs w/seed AAAGUGC)	1,90E-02	Ingenuity Expert Findings,TargetScan Human	Experimentally Observed,Moderate (predicted)	CRIM1	cysteine rich transmembrane BMP regulator 1	Extracellular Space	kinase
MIMAT0000103	miR-17-5p (and other miRNAs w/seed AAAGUGC)	1,90E-02	TargetScan Human	High (predicted)	CROT	carnitine O-octanoyltransferase	Cytoplasm	enzyme
MIMAT0000103	miR-17-5p (and other miRNAs w/seed AAAGUGC)	1,90E-02	TargetScan Human	High (predicted)	CRYBG3	crystallin beta-gamma domain containing 3	Other	other
MIMAT0000103	miR-17-5p (and other miRNAs w/seed AAAGUGC)	1,90E-02	TargetScan Human	High (predicted)	CTDSPL	CTD small phosphatase like	Nucleus	other
MIMAT0000103	miR-17-5p (and other miRNAs w/seed AAAGUGC)	1,90E-02	TargetScan Human	High (predicted)	CTSA	cathepsin A	Cytoplasm	peptidase
MIMAT0000103	miR-17-5p (and other miRNAs w/seed AAAGUGC)	1,90E-02	TargetScan Human	High (predicted)	CTSK	cathepsin K	Cytoplasm	peptidase
MIMAT0000103	miR-17-5p (and other miRNAs w/seed AAAGUGC)	1,90E-02	TargetScan Human	High (predicted)	CXCL6	C-X-C motif chemokine ligand 6	Extracellular Space	cytokine
MIMAT0000103	miR-17-5p (and other miRNAs w/seed AAAGUGC)	1,90E-02	TargetScan Human,miRecords	Experimentally Observed,High (predicted)	CXCL8	C-X-C motif chemokine ligand 8	Extracellular Space	cytokine
MIMAT0000103	miR-17-5p (and other miRNAs w/seed AAAGUGC)	1,90E-02	TargetScan Human	High (predicted)	CYBRD1	cytochrome b reductase 1	Cytoplasm	enzyme
MIMAT0000103	miR-17-5p (and other miRNAs w/seed AAAGUGC)	1,90E-02	TargetScan Human	High (predicted)	DDHD1	DDHD domain containing 1	Extracellular Space	enzyme
MIMAT0000103	miR-17-5p (and other miRNAs w/seed AAAGUGC)	1,90E-02	TargetScan Human	High (predicted)	DDIAS	DNA damage induced apoptosis suppressor	Cytoplasm	other
MIMAT0000103	miR-17-5p (and other miRNAs w/seed AAAGUGC)	1,90E-02	TargetScan Human	High (predicted)	DENND10	DENN domain containing 10	Other	other
MIMAT0000103	miR-17-5p (and other miRNAs w/seed AAAGUGC)	1,90E-02	TargetScan Human	High (predicted)	DERL2	derlin 2	Cytoplasm	other
MIMAT0000103	miR-17-5p (and other miRNAs w/seed AAAGUGC)	1,90E-02	TargetScan Human	High (predicted)	DUSP2	dual specificity phosphatase 2	Nucleus	phosphatase
MIMAT0000103	miR-17-5p (and other miRNAs w/seed AAAGUGC)	1,90E-02	TargetScan Human	High (predicted)	DYNC1LI2	dynein cytoplasmic 1 light intermediate chain 2	Cytoplasm	other
MIMAT0000103	miR-17-5p (and other miRNAs w/seed AAAGUGC)	1,90E-02	Ingenuity Expert Findings,TarBase,TargetScan Human,miRecords	Experimentally Observed,High (predicted)	E2F1	E2F transcription factor 1	Nucleus	transcription regulator
MIMAT0000103	miR-17-5p (and other miRNAs w/seed AAAGUGC)	1,90E-02	Ingenuity Expert Findings,TargetScan Human	Experimentally Observed,Moderate (predicted)	E2F2	E2F transcription factor 2	Nucleus	transcription regulator
MIMAT0000103	miR-17-5p (and other miRNAs w/seed AAAGUGC)	1,90E-02	Ingenuity Expert Findings	Experimentally Observed	E2F3	E2F transcription factor 3	Nucleus	transcription regulator
MIMAT0000103	miR-17-5p (and other miRNAs w/seed AAAGUGC)	1,90E-02	TargetScan Human	High (predicted)	E2F5	E2F transcription factor 5	Nucleus	transcription regulator
MIMAT0000103	miR-17-5p (and other miRNAs w/seed AAAGUGC)	1,90E-02	TargetScan Human	High (predicted)	EGLN3	egl-9 family hypoxia inducible factor 3	Cytoplasm	enzyme
MIMAT0000103	miR-17-5p (and other miRNAs w/seed AAAGUGC)	1,90E-02	Ingenuity Expert Findings,TargetScan Human	Experimentally Observed,Moderate (predicted)	EGR2	early growth response 2	Nucleus	transcription regulator
MIMAT0000103	miR-17-5p (and other miRNAs w/seed AAAGUGC)	1,90E-02	TargetScan Human	High (predicted)	EMSY	EMSY transcriptional repressor, BRCA2 interacting	Nucleus	other
MIMAT0000103	miR-17-5p (and other miRNAs w/seed AAAGUGC)	1,90E-02	TargetScan Human	High (predicted)	ENPP5	ectonucleotide pyrophosphatase/phosphodiesterase family member 5	Extracellular Space	enzyme
MIMAT0000103	miR-17-5p (and other miRNAs w/seed AAAGUGC)	1,90E-02	TargetScan Human	High (predicted)	EPHA4	EPH receptor A4	Plasma Membrane	kinase
MIMAT0000103	miR-17-5p (and other miRNAs w/seed AAAGUGC)	1,90E-02	TargetScan Human,miRecords	Experimentally Observed,Moderate (predicted)	ESR1	estrogen receptor 1	Nucleus	ligand-dependent nuclear receptor
MIMAT0000103	miR-17-5p (and other miRNAs w/seed AAAGUGC)	1,90E-02	TargetScan Human	High (predicted)	EZH1	enhancer of zeste 1 polycomb repressive complex 2 subunit	Nucleus	enzyme
MIMAT0000103	miR-17-5p (and other miRNAs w/seed AAAGUGC)	1,90E-02	TargetScan Human	High (predicted)	F3	coagulation factor III, tissue factor	Plasma Membrane	transmembrane receptor
MIMAT0000103	miR-17-5p (and other miRNAs w/seed AAAGUGC)	1,90E-02	TargetScan Human	High (predicted)	FAM169A	family with sequence similarity 169 member A	Other	other
MIMAT0000103	miR-17-5p (and other miRNAs w/seed AAAGUGC)	1,90E-02	TargetScan Human	High (predicted)	FAM210A	family with sequence similarity 210 member A	Cytoplasm	other
MIMAT0000103	miR-17-5p (and other miRNAs w/seed AAAGUGC)	1,90E-02	TargetScan Human	High (predicted)	FAM219B	family with sequence similarity 219 member B	Other	other
MIMAT0000103	miR-17-5p (and other miRNAs w/seed AAAGUGC)	1,90E-02	TargetScan Human	High (predicted)	FBXL5	F-box and leucine rich repeat protein 5	Cytoplasm	enzyme
MIMAT0000103	miR-17-5p (and other miRNAs w/seed AAAGUGC)	1,90E-02	TargetScan Human	High (predicted)	FBXO48	F-box protein 48	Other	other
MIMAT0000103	miR-17-5p (and other miRNAs w/seed AAAGUGC)	1,90E-02	TargetScan Human	High (predicted)	FCHO2	FCH and mu domain containing endocytic adaptor 2	Cytoplasm	other
MIMAT0000103	miR-17-5p (and other miRNAs w/seed AAAGUGC)	1,90E-02	TargetScan Human	High (predicted)	FGD4	FYVE, RhoGEF and PH domain containing 4	Cytoplasm	other
MIMAT0000103	miR-17-5p (and other miRNAs w/seed AAAGUGC)	1,90E-02	TargetScan Human	High (predicted)	FGL2	fibrinogen like 2	Extracellular Space	peptidase
MIMAT0000103	miR-17-5p (and other miRNAs w/seed AAAGUGC)	1,90E-02	TargetScan Human	High (predicted)	FICD	FIC domain protein adenylyltransferase	Nucleus	enzyme
MIMAT0000103	miR-17-5p (and other miRNAs w/seed AAAGUGC)	1,90E-02	TargetScan Human	High (predicted)	FJX1	four-jointed box kinase 1	Extracellular Space	other
MIMAT0000103	miR-17-5p (and other miRNAs w/seed AAAGUGC)	1,90E-02	TargetScan Human	High (predicted)	FOXJ3	forkhead box J3	Nucleus	transcription regulator
MIMAT0000103	miR-17-5p (and other miRNAs w/seed AAAGUGC)	1,90E-02	TargetScan Human	High (predicted)	FYCO1	FYVE and coiled-coil domain autophagy adaptor 1	Cytoplasm	other
MIMAT0000103	miR-17-5p (and other miRNAs w/seed AAAGUGC)	1,90E-02	TargetScan Human	High (predicted)	GLIS3	GLIS family zinc finger 3	Nucleus	transcription regulator
MIMAT0000103	miR-17-5p (and other miRNAs w/seed AAAGUGC)	1,90E-02	TargetScan Human	High (predicted)	GPR137B	G protein-coupled receptor 137B	Plasma Membrane	other
MIMAT0000103	miR-17-5p (and other miRNAs w/seed AAAGUGC)	1,90E-02	TargetScan Human	High (predicted)	GPR137C	G protein-coupled receptor 137C	Cytoplasm	other
MIMAT0000103	miR-17-5p (and other miRNAs w/seed AAAGUGC)	1,90E-02	TargetScan Human	High (predicted)	GPR6	G protein-coupled receptor 6	Plasma Membrane	G-protein coupled receptor
MIMAT0000103	miR-17-5p (and other miRNAs w/seed AAAGUGC)	1,90E-02	TargetScan Human	High (predicted)	GUCY1A1	guanylate cyclase 1 soluble subunit alpha 1	Cytoplasm	enzyme
MIMAT0000103	miR-17-5p (and other miRNAs w/seed AAAGUGC)	1,90E-02	TargetScan Human	High (predicted)	HAUS8	HAUS augmin like complex subunit 8	Cytoplasm	other
MIMAT0000103	miR-17-5p (and other miRNAs w/seed AAAGUGC)	1,90E-02	Ingenuity Expert Findings,TargetScan Human	Experimentally Observed,High (predicted)	HBP1	HMG-box transcription factor 1	Nucleus	transcription regulator
MIMAT0000103	miR-17-5p (and other miRNAs w/seed AAAGUGC)	1,90E-02	TarBase,miRecords	Experimentally Observed	HIPK3	homeodomain interacting protein kinase 3	Nucleus	kinase
MIMAT0000103	miR-17-5p (and other miRNAs w/seed AAAGUGC)	1,90E-02	TargetScan Human	High (predicted)	HOXB13	homeobox B13	Nucleus	transcription regulator
MIMAT0000103	miR-17-5p (and other miRNAs w/seed AAAGUGC)	1,90E-02	TargetScan Human	High (predicted)	IRF9	interferon regulatory factor 9	Nucleus	transcription regulator
MIMAT0000103	miR-17-5p (and other miRNAs w/seed AAAGUGC)	1,90E-02	miRecords	Experimentally Observed	ITCH	itchy E3 ubiquitin protein ligase	Nucleus	enzyme
MIMAT0000103	miR-17-5p (and other miRNAs w/seed AAAGUGC)	1,90E-02	TargetScan Human	High (predicted)	ITPRIPL2	ITPRIP like 2	Other	other
MIMAT0000103	miR-17-5p (and other miRNAs w/seed AAAGUGC)	1,90E-02	TargetScan Human,miRecords	Experimentally Observed,Moderate (predicted)	JAK1	Janus kinase 1	Cytoplasm	kinase
MIMAT0000103	miR-17-5p (and other miRNAs w/seed AAAGUGC)	1,90E-02	TargetScan Human	High (predicted)	JPT1	Jupiter microtubule associated homolog 1	Nucleus	other
MIMAT0000103	miR-17-5p (and other miRNAs w/seed AAAGUGC)	1,90E-02	TargetScan Human	High (predicted)	KCNK10	potassium two pore domain channel subfamily K member 10	Plasma Membrane	ion channel
MIMAT0000103	miR-17-5p (and other miRNAs w/seed AAAGUGC)	1,90E-02	TargetScan Human	High (predicted)	KIF23	kinesin family member 23	Cytoplasm	other
MIMAT0000103	miR-17-5p (and other miRNAs w/seed AAAGUGC)	1,90E-02	TargetScan Human	High (predicted)	KLHL2	kelch like family member 2	Cytoplasm	other
MIMAT0000103	miR-17-5p (and other miRNAs w/seed AAAGUGC)	1,90E-02	TargetScan Human	High (predicted)	LIMA1	LIM domain and actin binding 1	Cytoplasm	other
MIMAT0000103	miR-17-5p (and other miRNAs w/seed AAAGUGC)	1,90E-02	TargetScan Human	High (predicted)	LIN7B	lin-7 homolog B, crumbs cell polarity complex component	Cytoplasm	other
MIMAT0000103	miR-17-5p (and other miRNAs w/seed AAAGUGC)	1,90E-02	TargetScan Human	High (predicted)	LINC01553	long intergenic non-protein coding RNA 1553	Other	other
MIMAT0000103	miR-17-5p (and other miRNAs w/seed AAAGUGC)	1,90E-02	TargetScan Human,miRecords	Experimentally Observed,Moderate (predicted)	MAP3K12	mitogen-activated protein kinase kinase kinase 12	Cytoplasm	kinase
MIMAT0000103	miR-17-5p (and other miRNAs w/seed AAAGUGC)	1,90E-02	TargetScan Human	High (predicted)	MAP3K2	mitogen-activated protein kinase kinase kinase 2	Cytoplasm	kinase
MIMAT0000103	miR-17-5p (and other miRNAs w/seed AAAGUGC)	1,90E-02	TargetScan Human	High (predicted)	MAPRE3	microtubule associated protein RP/EB family member 3	Cytoplasm	enzyme
MIMAT0000103	miR-17-5p (and other miRNAs w/seed AAAGUGC)	1,90E-02	TargetScan Human	High (predicted)	MARCHF4	membrane associated ring-CH-type finger 4	Cytoplasm	enzyme
MIMAT0000103	miR-17-5p (and other miRNAs w/seed AAAGUGC)	1,90E-02	TargetScan Human	High (predicted)	MASTL	microtubule associated serine/threonine kinase like	Cytoplasm	kinase
MIMAT0000103	miR-17-5p (and other miRNAs w/seed AAAGUGC)	1,90E-02	miRecords	Experimentally Observed	MEF2D	myocyte enhancer factor 2D	Nucleus	transcription regulator
MIMAT0000103	miR-17-5p (and other miRNAs w/seed AAAGUGC)	1,90E-02	Ingenuity Expert Findings	Experimentally Observed	MICA	MHC class I polypeptide-related sequence A	Plasma Membrane	other
MIMAT0000103	miR-17-5p (and other miRNAs w/seed AAAGUGC)	1,90E-02	Ingenuity Expert Findings,TargetScan Human	Experimentally Observed,Moderate (predicted)	MMP3	matrix metallopeptidase 3	Extracellular Space	peptidase
MIMAT0000103	miR-17-5p (and other miRNAs w/seed AAAGUGC)	1,90E-02	TargetScan Human	High (predicted)	MRPL24	mitochondrial ribosomal protein L24	Cytoplasm	other
MIMAT0000103	miR-17-5p (and other miRNAs w/seed AAAGUGC)	1,90E-02	TargetScan Human	High (predicted)	MRPL43	mitochondrial ribosomal protein L43	Cytoplasm	translation regulator
MIMAT0000103	miR-17-5p (and other miRNAs w/seed AAAGUGC)	1,90E-02	TarBase,miRecords	Experimentally Observed	MYLIP	myosin regulatory light chain interacting protein	Cytoplasm	enzyme
MIMAT0000103	miR-17-5p (and other miRNAs w/seed AAAGUGC)	1,90E-02	TargetScan Human	High (predicted)	MYT1L	myelin transcription factor 1 like	Nucleus	transcription regulator
MIMAT0000103	miR-17-5p (and other miRNAs w/seed AAAGUGC)	1,90E-02	TargetScan Human	High (predicted)	NABP1	nucleic acid binding protein 1	Nucleus	other
MIMAT0000103	miR-17-5p (and other miRNAs w/seed AAAGUGC)	1,90E-02	TargetScan Human	High (predicted)	NAGK	N-acetylglucosamine kinase	Cytoplasm	kinase
MIMAT0000103	miR-17-5p (and other miRNAs w/seed AAAGUGC)	1,90E-02	TarBase,TargetScan Human,miRecords	Experimentally Observed,Moderate (predicted)	NCOA3	nuclear receptor coactivator 3	Nucleus	transcription regulator
MIMAT0000103	miR-17-5p (and other miRNAs w/seed AAAGUGC)	1,90E-02	TargetScan Human	High (predicted)	NKIRAS1	NFKB inhibitor interacting Ras like 1	Other	enzyme
MIMAT0000103	miR-17-5p (and other miRNAs w/seed AAAGUGC)	1,90E-02	TargetScan Human	High (predicted)	NPAS2	neuronal PAS domain protein 2	Nucleus	transcription regulator
MIMAT0000103	miR-17-5p (and other miRNAs w/seed AAAGUGC)	1,90E-02	TargetScan Human	High (predicted)	NPLOC4	NPL4 homolog, ubiquitin recognition factor	Nucleus	other
MIMAT0000103	miR-17-5p (and other miRNAs w/seed AAAGUGC)	1,90E-02	TargetScan Human	High (predicted)	NR4A2	nuclear receptor subfamily 4 group A member 2	Nucleus	ligand-dependent nuclear receptor
MIMAT0000103	miR-17-5p (and other miRNAs w/seed AAAGUGC)	1,90E-02	TargetScan Human	High (predicted)	NR4A3	nuclear receptor subfamily 4 group A member 3	Nucleus	ligand-dependent nuclear receptor
MIMAT0000103	miR-17-5p (and other miRNAs w/seed AAAGUGC)	1,90E-02	TargetScan Human	High (predicted)	NTN4	netrin 4	Extracellular Space	other
MIMAT0000103	miR-17-5p (and other miRNAs w/seed AAAGUGC)	1,90E-02	TargetScan Human	High (predicted)	NUP35	nucleoporin 35	Nucleus	transporter
MIMAT0000103	miR-17-5p (and other miRNAs w/seed AAAGUGC)	1,90E-02	TargetScan Human	High (predicted)	OPCML	opioid binding protein/cell adhesion molecule like	Plasma Membrane	other
MIMAT0000103	miR-17-5p (and other miRNAs w/seed AAAGUGC)	1,90E-02	TargetScan Human	High (predicted)	OSM	oncostatin M	Extracellular Space	cytokine
MIMAT0000103	miR-17-5p (and other miRNAs w/seed AAAGUGC)	1,90E-02	TargetScan Human,miRecords	Experimentally Observed,Moderate (predicted)	PAK5	p21 (RAC1) activated kinase 5	Nucleus	kinase
MIMAT0000103	miR-17-5p (and other miRNAs w/seed AAAGUGC)	1,90E-02	TargetScan Human	High (predicted)	PBX3	PBX homeobox 3	Nucleus	transcription regulator
MIMAT0000103	miR-17-5p (and other miRNAs w/seed AAAGUGC)	1,90E-02	TargetScan Human	High (predicted)	PDCD1LG2	programmed cell death 1 ligand 2	Plasma Membrane	enzyme
MIMAT0000103	miR-17-5p (and other miRNAs w/seed AAAGUGC)	1,90E-02	TargetScan Human	High (predicted)	PFKP	phosphofructokinase, platelet	Cytoplasm	kinase
MIMAT0000103	miR-17-5p (and other miRNAs w/seed AAAGUGC)	1,90E-02	TargetScan Human	High (predicted)	PFN2	profilin 2	Cytoplasm	enzyme
MIMAT0000103	miR-17-5p (and other miRNAs w/seed AAAGUGC)	1,90E-02	Ingenuity Expert Findings,TargetScan Human	Experimentally Observed,High (predicted)	PKD2	polycystin 2, transient receptor potential cation channel	Plasma Membrane	ion channel
MIMAT0000103	miR-17-5p (and other miRNAs w/seed AAAGUGC)	1,90E-02	TargetScan Human	High (predicted)	PKIA	cAMP-dependent protein kinase inhibitor alpha	Cytoplasm	other
MIMAT0000103	miR-17-5p (and other miRNAs w/seed AAAGUGC)	1,90E-02	TargetScan Human	High (predicted)	PLEKHA3	pleckstrin homology domain containing A3	Cytoplasm	other
MIMAT0000103	miR-17-5p (and other miRNAs w/seed AAAGUGC)	1,90E-02	TargetScan Human	High (predicted)	PLSCR4	phospholipid scramblase 4	Plasma Membrane	enzyme
MIMAT0000103	miR-17-5p (and other miRNAs w/seed AAAGUGC)	1,90E-02	TargetScan Human	High (predicted)	POLR3G	RNA polymerase III subunit G	Nucleus	enzyme
MIMAT0000103	miR-17-5p (and other miRNAs w/seed AAAGUGC)	1,90E-02	TargetScan Human	High (predicted)	PON2	paraoxonase 2	Plasma Membrane	enzyme
MIMAT0000103	miR-17-5p (and other miRNAs w/seed AAAGUGC)	1,90E-02	Ingenuity Expert Findings	Experimentally Observed	PPARG	peroxisome proliferator activated receptor gamma	Nucleus	ligand-dependent nuclear receptor
MIMAT0000103	miR-17-5p (and other miRNAs w/seed AAAGUGC)	1,90E-02	TargetScan Human	High (predicted)	PPP3R1	protein phosphatase 3 regulatory subunit B, alpha	Cytoplasm	phosphatase
MIMAT0000103	miR-17-5p (and other miRNAs w/seed AAAGUGC)	1,90E-02	TargetScan Human	High (predicted)	PRR15	proline rich 15	Other	other
MIMAT0000103	miR-17-5p (and other miRNAs w/seed AAAGUGC)	1,90E-02	TargetScan Human	High (predicted)	PRRG1	proline rich and Gla domain 1	Plasma Membrane	other
MIMAT0000103	miR-17-5p (and other miRNAs w/seed AAAGUGC)	1,90E-02	Ingenuity Expert Findings,TargetScan Human	Experimentally Observed,Moderate (predicted)	PTEN	phosphatase and tensin homolog	Cytoplasm	phosphatase
MIMAT0000103	miR-17-5p (and other miRNAs w/seed AAAGUGC)	1,90E-02	TargetScan Human	High (predicted)	PTH	parathyroid hormone	Extracellular Space	other
MIMAT0000103	miR-17-5p (and other miRNAs w/seed AAAGUGC)	1,90E-02	TargetScan Human	High (predicted)	PTHLH	parathyroid hormone like hormone	Extracellular Space	other
MIMAT0000103	miR-17-5p (and other miRNAs w/seed AAAGUGC)	1,90E-02	TargetScan Human	High (predicted)	PTPDC1	protein tyrosine phosphatase domain containing 1	Extracellular Space	phosphatase
MIMAT0000103	miR-17-5p (and other miRNAs w/seed AAAGUGC)	1,90E-02	Ingenuity Expert Findings	Experimentally Observed	PURA	purine rich element binding protein A	Nucleus	transcription regulator
MIMAT0000103	miR-17-5p (and other miRNAs w/seed AAAGUGC)	1,90E-02	TargetScan Human	High (predicted)	PXK	PX domain containing serine/threonine kinase like	Cytoplasm	kinase
MIMAT0000103	miR-17-5p (and other miRNAs w/seed AAAGUGC)	1,90E-02	TargetScan Human	High (predicted)	RAB22A	RAB22A, member RAS oncogene family	Cytoplasm	enzyme
MIMAT0000103	miR-17-5p (and other miRNAs w/seed AAAGUGC)	1,90E-02	TargetScan Human	High (predicted)	RASL11B	RAS like family 11 member B	Plasma Membrane	enzyme
MIMAT0000103	miR-17-5p (and other miRNAs w/seed AAAGUGC)	1,90E-02	Ingenuity Expert Findings,TarBase,miRecords	Experimentally Observed	RB1	RB transcriptional corepressor 1	Nucleus	transcription regulator
MIMAT0000103	miR-17-5p (and other miRNAs w/seed AAAGUGC)	1,90E-02	TarBase,TargetScan Human,miRecords	Experimentally Observed,Moderate (predicted)	RBL2	RB transcriptional corepressor like 2	Nucleus	other
MIMAT0000103	miR-17-5p (and other miRNAs w/seed AAAGUGC)	1,90E-02	TargetScan Human	High (predicted)	RBM24	RNA binding motif protein 24	Cytoplasm	other
MIMAT0000103	miR-17-5p (and other miRNAs w/seed AAAGUGC)	1,90E-02	TargetScan Human	High (predicted)	RGMA	repulsive guidance molecule BMP co-receptor a	Plasma Membrane	other
MIMAT0000103	miR-17-5p (and other miRNAs w/seed AAAGUGC)	1,90E-02	TargetScan Human	High (predicted)	RGMB	repulsive guidance molecule BMP co-receptor b	Plasma Membrane	other
MIMAT0000103	miR-17-5p (and other miRNAs w/seed AAAGUGC)	1,90E-02	TargetScan Human	High (predicted)	RHOC	ras homolog family member C	Plasma Membrane	enzyme
MIMAT0000103	miR-17-5p (and other miRNAs w/seed AAAGUGC)	1,90E-02	TargetScan Human	High (predicted)	RNF128	ring finger protein 128	Cytoplasm	enzyme
MIMAT0000103	miR-17-5p (and other miRNAs w/seed AAAGUGC)	1,90E-02	TargetScan Human	High (predicted)	RNH1	ribonuclease/angiogenin inhibitor 1	Cytoplasm	other
MIMAT0000103	miR-17-5p (and other miRNAs w/seed AAAGUGC)	1,90E-02	TargetScan Human	High (predicted)	RP11_65D242		Other	other
MIMAT0000103	miR-17-5p (and other miRNAs w/seed AAAGUGC)	1,90E-02	TargetScan Human	High (predicted)	RP11_739B231		Other	other
MIMAT0000103	miR-17-5p (and other miRNAs w/seed AAAGUGC)	1,90E-02	TargetScan Human	High (predicted)	RPS15A	ribosomal protein S15a	Cytoplasm	other
MIMAT0000103	miR-17-5p (and other miRNAs w/seed AAAGUGC)	1,90E-02	TargetScan Human	High (predicted)	RRAGD	Ras related GTP binding D	Cytoplasm	enzyme
MIMAT0000103	miR-17-5p (and other miRNAs w/seed AAAGUGC)	1,90E-02	TargetScan Human	High (predicted)	RSRP1	arginine and serine rich protein 1	Other	other
MIMAT0000103	miR-17-5p (and other miRNAs w/seed AAAGUGC)	1,90E-02	TargetScan Human	High (predicted)	RUFY2	RUN and FYVE domain containing 2	Nucleus	other
MIMAT0000103	miR-17-5p (and other miRNAs w/seed AAAGUGC)	1,90E-02	Ingenuity Expert Findings,miRecords	Experimentally Observed	RUNX1	RUNX family transcription factor 1	Nucleus	transcription regulator
MIMAT0000103	miR-17-5p (and other miRNAs w/seed AAAGUGC)	1,90E-02	TargetScan Human,miRecords	Experimentally Observed,Moderate (predicted)	S1PR1	sphingosine-1-phosphate receptor 1	Plasma Membrane	G-protein coupled receptor
MIMAT0000103	miR-17-5p (and other miRNAs w/seed AAAGUGC)	1,90E-02	TargetScan Human	High (predicted)	SACS	sacsin molecular chaperone	Plasma Membrane	other
MIMAT0000103	miR-17-5p (and other miRNAs w/seed AAAGUGC)	1,90E-02	TargetScan Human	High (predicted)	SAMD12	sterile alpha motif domain containing 12	Other	other
MIMAT0000103	miR-17-5p (and other miRNAs w/seed AAAGUGC)	1,90E-02	TargetScan Human	High (predicted)	SEMA4B	semaphorin 4B	Plasma Membrane	other
MIMAT0000103	miR-17-5p (and other miRNAs w/seed AAAGUGC)	1,90E-02	TargetScan Human	High (predicted)	SERF1A/SERF1B	small EDRK-rich factor 1A	Other	other
MIMAT0000103	miR-17-5p (and other miRNAs w/seed AAAGUGC)	1,90E-02	TargetScan Human	High (predicted)	SERP1	stress associated endoplasmic reticulum protein 1	Cytoplasm	other
MIMAT0000103	miR-17-5p (and other miRNAs w/seed AAAGUGC)	1,90E-02	TargetScan Human	High (predicted)	SFR1	SWI5 dependent homologous recombination repair protein 1	Nucleus	transcription regulator
MIMAT0000103	miR-17-5p (and other miRNAs w/seed AAAGUGC)	1,90E-02	TargetScan Human	High (predicted)	SLC17A7	solute carrier family 17 member 7	Plasma Membrane	transporter
MIMAT0000103	miR-17-5p (and other miRNAs w/seed AAAGUGC)	1,90E-02	TargetScan Human	High (predicted)	SLITRK3	SLIT and NTRK like family member 3	Plasma Membrane	other
MIMAT0000103	miR-17-5p (and other miRNAs w/seed AAAGUGC)	1,90E-02	TargetScan Human	High (predicted)	SMOC1	SPARC related modular calcium binding 1	Extracellular Space	other
MIMAT0000103	miR-17-5p (and other miRNAs w/seed AAAGUGC)	1,90E-02	TargetScan Human	High (predicted)	SPACA4	sperm acrosome associated 4	Other	other
MIMAT0000103	miR-17-5p (and other miRNAs w/seed AAAGUGC)	1,90E-02	TargetScan Human	High (predicted)	SQSTM1	sequestosome 1	Cytoplasm	transcription regulator
MIMAT0000103	miR-17-5p (and other miRNAs w/seed AAAGUGC)	1,90E-02	Ingenuity Expert Findings,TargetScan Human,miRecords	Experimentally Observed,High (predicted)	STAT3	signal transducer and activator of transcription 3	Nucleus	transcription regulator
MIMAT0000103	miR-17-5p (and other miRNAs w/seed AAAGUGC)	1,90E-02	TargetScan Human	High (predicted)	STK17B	serine/threonine kinase 17b	Nucleus	kinase
MIMAT0000103	miR-17-5p (and other miRNAs w/seed AAAGUGC)	1,90E-02	TargetScan Human	High (predicted)	TBC1D17	TBC1 domain family member 17	Cytoplasm	other
MIMAT0000103	miR-17-5p (and other miRNAs w/seed AAAGUGC)	1,90E-02	Ingenuity Expert Findings	Experimentally Observed	TBC1D2	TBC1 domain family member 2	Cytoplasm	other
MIMAT0000103	miR-17-5p (and other miRNAs w/seed AAAGUGC)	1,90E-02	TargetScan Human	High (predicted)	TBC1D20	TBC1 domain family member 20	Nucleus	other
MIMAT0000103	miR-17-5p (and other miRNAs w/seed AAAGUGC)	1,90E-02	Ingenuity Expert Findings,TarBase,TargetScan Human	Experimentally Observed,High (predicted)	TGFBR2	transforming growth factor beta receptor 2	Plasma Membrane	kinase
MIMAT0000103	miR-17-5p (and other miRNAs w/seed AAAGUGC)	1,90E-02	TargetScan Human	High (predicted)	TIMM17A	translocase of inner mitochondrial membrane 17A	Cytoplasm	transporter
MIMAT0000103	miR-17-5p (and other miRNAs w/seed AAAGUGC)	1,90E-02	Ingenuity Expert Findings	Experimentally Observed	TLR7	toll like receptor 7	Plasma Membrane	transmembrane receptor
MIMAT0000103	miR-17-5p (and other miRNAs w/seed AAAGUGC)	1,90E-02	TargetScan Human	High (predicted)	TMCC1	transmembrane and coiled-coil domain family 1	Cytoplasm	other
MIMAT0000103	miR-17-5p (and other miRNAs w/seed AAAGUGC)	1,90E-02	TargetScan Human	High (predicted)	TMEM100	transmembrane protein 100	Plasma Membrane	other
MIMAT0000103	miR-17-5p (and other miRNAs w/seed AAAGUGC)	1,90E-02	TargetScan Human	High (predicted)	TMEM138	transmembrane protein 138	Extracellular Space	other
MIMAT0000103	miR-17-5p (and other miRNAs w/seed AAAGUGC)	1,90E-02	Ingenuity Expert Findings	Experimentally Observed	TNF	tumor necrosis factor	Extracellular Space	cytokine
MIMAT0000103	miR-17-5p (and other miRNAs w/seed AAAGUGC)	1,90E-02	TargetScan Human	High (predicted)	TNFRSF21	TNF receptor superfamily member 21	Plasma Membrane	transmembrane receptor
MIMAT0000103	miR-17-5p (and other miRNAs w/seed AAAGUGC)	1,90E-02	TargetScan Human	High (predicted)	TOPORS	TOP1 binding arginine/serine rich protein, E3 ubiquitin ligase	Nucleus	enzyme
MIMAT0000103	miR-17-5p (and other miRNAs w/seed AAAGUGC)	1,90E-02	Ingenuity Expert Findings	Experimentally Observed	TP63	tumor protein p63	Nucleus	transcription regulator
MIMAT0000103	miR-17-5p (and other miRNAs w/seed AAAGUGC)	1,90E-02	TargetScan Human	High (predicted)	TRAPPC14	trafficking protein particle complex subunit 14	Cytoplasm	other
MIMAT0000103	miR-17-5p (and other miRNAs w/seed AAAGUGC)	1,90E-02	TargetScan Human	High (predicted)	TRIM3	tripartite motif containing 3	Cytoplasm	enzyme
MIMAT0000103	miR-17-5p (and other miRNAs w/seed AAAGUGC)	1,90E-02	miRecords	Experimentally Observed	TUSC2	tumor suppressor 2, mitochondrial calcium regulator	Nucleus	other
MIMAT0000103	miR-17-5p (and other miRNAs w/seed AAAGUGC)	1,90E-02	TargetScan Human	High (predicted)	UBC	ubiquitin C	Cytoplasm	enzyme
MIMAT0000103	miR-17-5p (and other miRNAs w/seed AAAGUGC)	1,90E-02	TargetScan Human	High (predicted)	UEVLD	UEV and lactate/malate dehyrogenase domains	Cytoplasm	enzyme
MIMAT0000103	miR-17-5p (and other miRNAs w/seed AAAGUGC)	1,90E-02	TargetScan Human	High (predicted)	URI1	URI1 prefoldin like chaperone	Nucleus	transcription regulator
MIMAT0000103	miR-17-5p (and other miRNAs w/seed AAAGUGC)	1,90E-02	TargetScan Human	High (predicted)	VASH2	vasohibin 2	Cytoplasm	peptidase
MIMAT0000103	miR-17-5p (and other miRNAs w/seed AAAGUGC)	1,90E-02	miRecords	Experimentally Observed	VEGFA	vascular endothelial growth factor A	Extracellular Space	growth factor
MIMAT0000103	miR-17-5p (and other miRNAs w/seed AAAGUGC)	1,90E-02	miRecords	Experimentally Observed	VIM	vimentin	Cytoplasm	other
MIMAT0000103	miR-17-5p (and other miRNAs w/seed AAAGUGC)	1,90E-02	TargetScan Human	High (predicted)	VLDLR	very low density lipoprotein receptor	Plasma Membrane	transporter
MIMAT0000103	miR-17-5p (and other miRNAs w/seed AAAGUGC)	1,90E-02	TargetScan Human	High (predicted)	VSX1	visual system homeobox 1	Nucleus	transcription regulator
MIMAT0000103	miR-17-5p (and other miRNAs w/seed AAAGUGC)	1,90E-02	TargetScan Human,miRecords	Experimentally Observed,High (predicted)	ZBTB7A	zinc finger and BTB domain containing 7A	Nucleus	transcription regulator
MIMAT0000103	miR-17-5p (and other miRNAs w/seed AAAGUGC)	1,90E-02	TargetScan Human	High (predicted)	ZFAND4	zinc finger AN1-type containing 4	Other	other
MIMAT0000103	miR-17-5p (and other miRNAs w/seed AAAGUGC)	1,90E-02	TargetScan Human	High (predicted)	ZFP3	ZFP3 zinc finger protein	Nucleus	transcription regulator
MIMAT0000103	miR-17-5p (and other miRNAs w/seed AAAGUGC)	1,90E-02	TargetScan Human	High (predicted)	ZIM3	zinc finger imprinted 3	Nucleus	transcription regulator
MIMAT0000103	miR-17-5p (and other miRNAs w/seed AAAGUGC)	1,90E-02	TargetScan Human	High (predicted)	ZNF367	zinc finger protein 367	Nucleus	transcription regulator
MIMAT0000103	miR-17-5p (and other miRNAs w/seed AAAGUGC)	1,90E-02	TargetScan Human	High (predicted)	ZNF800	zinc finger protein 800	Other	other
MIMAT0000103	miR-17-5p (and other miRNAs w/seed AAAGUGC)	1,90E-02	TargetScan Human	High (predicted)	ZNFX1	zinc finger NFX1-type containing 1	Nucleus	transcription regulator
MIMAT0000420	miR-30c-5p (and other miRNAs w/seed GUAAACA)	7,00E-03	TargetScan Human	High (predicted)	ABHD10	abhydrolase domain containing 10, depalmitoylase	Cytoplasm	enzyme
MIMAT0000420	miR-30c-5p (and other miRNAs w/seed GUAAACA)	7,00E-03	TargetScan Human	High (predicted)	ACTC1	actin alpha cardiac muscle 1	Cytoplasm	enzyme
MIMAT0000420	miR-30c-5p (and other miRNAs w/seed GUAAACA)	7,00E-03	TargetScan Human	High (predicted)	ACTR3C	actin related protein 3C	Cytoplasm	other
MIMAT0000420	miR-30c-5p (and other miRNAs w/seed GUAAACA)	7,00E-03	TargetScan Human,miRecords	Experimentally Observed,Moderate (predicted)	ACVR1	activin A receptor type 1	Plasma Membrane	kinase
MIMAT0000420	miR-30c-5p (and other miRNAs w/seed GUAAACA)	7,00E-03	Ingenuity Expert Findings	Experimentally Observed	ADAMTS14	ADAM metallopeptidase with thrombospondin type 1 motif 14	Extracellular Space	peptidase
MIMAT0000420	miR-30c-5p (and other miRNAs w/seed GUAAACA)	7,00E-03	Ingenuity Expert Findings	Experimentally Observed	ADAMTS15	ADAM metallopeptidase with thrombospondin type 1 motif 15	Extracellular Space	peptidase
MIMAT0000420	miR-30c-5p (and other miRNAs w/seed GUAAACA)	7,00E-03	Ingenuity Expert Findings	Experimentally Observed	ADAMTS2	ADAM metallopeptidase with thrombospondin type 1 motif 2	Extracellular Space	peptidase
MIMAT0000420	miR-30c-5p (and other miRNAs w/seed GUAAACA)	7,00E-03	TarBase	Experimentally Observed	ADPGK	ADP dependent glucokinase	Plasma Membrane	kinase
MIMAT0000420	miR-30c-5p (and other miRNAs w/seed GUAAACA)	7,00E-03	TargetScan Human	High (predicted)	ADRA2A	adrenoceptor alpha 2A	Plasma Membrane	G-protein coupled receptor
MIMAT0000420	miR-30c-5p (and other miRNAs w/seed GUAAACA)	7,00E-03	TargetScan Human	High (predicted)	ALDH2	aldehyde dehydrogenase 2 family member	Cytoplasm	enzyme
MIMAT0000420	miR-30c-5p (and other miRNAs w/seed GUAAACA)	7,00E-03	TargetScan Human	High (predicted)	ANKHD1/ANKHD1-EIF4EBP3	ankyrin repeat and KH domain containing 1	Cytoplasm	other
MIMAT0000420	miR-30c-5p (and other miRNAs w/seed GUAAACA)	7,00E-03	TargetScan Human	High (predicted)	ANKRA2	ankyrin repeat family A member 2	Cytoplasm	transcription regulator
MIMAT0000420	miR-30c-5p (and other miRNAs w/seed GUAAACA)	7,00E-03	TarBase	Experimentally Observed	ANPEP	alanyl aminopeptidase, membrane	Plasma Membrane	peptidase
MIMAT0000420	miR-30c-5p (and other miRNAs w/seed GUAAACA)	7,00E-03	TarBase,TargetScan Human	Experimentally Observed,Moderate (predicted)	AP2A1	adaptor related protein complex 2 subunit alpha 1	Cytoplasm	transporter
MIMAT0000420	miR-30c-5p (and other miRNAs w/seed GUAAACA)	7,00E-03	TargetScan Human	High (predicted)	ARL4A	ADP ribosylation factor like GTPase 4A	Nucleus	enzyme
MIMAT0000420	miR-30c-5p (and other miRNAs w/seed GUAAACA)	7,00E-03	TargetScan Human	High (predicted)	ASB3/GPR75-ASB3	ankyrin repeat and SOCS box containing 3	Cytoplasm	transcription regulator
MIMAT0000420	miR-30c-5p (and other miRNAs w/seed GUAAACA)	7,00E-03	TargetScan Human	High (predicted)	ATG12	autophagy related 12	Cytoplasm	other
MIMAT0000420	miR-30c-5p (and other miRNAs w/seed GUAAACA)	7,00E-03	TargetScan Human	High (predicted)	ATG5	autophagy related 5	Cytoplasm	other
MIMAT0000420	miR-30c-5p (and other miRNAs w/seed GUAAACA)	7,00E-03	TarBase	Experimentally Observed	ATP2A2	ATPase sarcoplasmic/endoplasmic reticulum Ca2+ transporting 2	Cytoplasm	transporter
MIMAT0000420	miR-30c-5p (and other miRNAs w/seed GUAAACA)	7,00E-03	TargetScan Human	High (predicted)	ATP8A1	ATPase phospholipid transporting 8A1	Cytoplasm	transporter
MIMAT0000420	miR-30c-5p (and other miRNAs w/seed GUAAACA)	7,00E-03	TarBase	Experimentally Observed	ATRX	ATRX chromatin remodeler	Nucleus	transcription regulator
MIMAT0000420	miR-30c-5p (and other miRNAs w/seed GUAAACA)	7,00E-03	TargetScan Human	High (predicted)	AVEN	apoptosis and caspase activation inhibitor	Nucleus	other
MIMAT0000420	miR-30c-5p (and other miRNAs w/seed GUAAACA)	7,00E-03	TargetScan Human	High (predicted)	B3GNT5	UDP-GlcNAc:betaGal beta-1,3-N-acetylglucosaminyltransferase 5	Cytoplasm	enzyme
MIMAT0000420	miR-30c-5p (and other miRNAs w/seed GUAAACA)	7,00E-03	Ingenuity Expert Findings	Experimentally Observed	BCL6	BCL6 transcription repressor	Nucleus	transcription regulator
MIMAT0000420	miR-30c-5p (and other miRNAs w/seed GUAAACA)	7,00E-03	TargetScan Human,miRecords	Experimentally Observed,High (predicted)	BECN1	beclin 1	Cytoplasm	other
MIMAT0000420	miR-30c-5p (and other miRNAs w/seed GUAAACA)	7,00E-03	TargetScan Human	High (predicted)	BEST4	bestrophin 4	Plasma Membrane	other
MIMAT0000420	miR-30c-5p (and other miRNAs w/seed GUAAACA)	7,00E-03	TargetScan Human	High (predicted)	C9orf72	C9orf72-SMCR8 complex subunit	Cytoplasm	other
MIMAT0000420	miR-30c-5p (and other miRNAs w/seed GUAAACA)	7,00E-03	TargetScan Human	High (predicted)	CALB2	calbindin 2	Cytoplasm	other
MIMAT0000420	miR-30c-5p (and other miRNAs w/seed GUAAACA)	7,00E-03	TargetScan Human	High (predicted)	CAMK2N1	calcium/calmodulin dependent protein kinase II inhibitor 1	Plasma Membrane	kinase
MIMAT0000420	miR-30c-5p (and other miRNAs w/seed GUAAACA)	7,00E-03	TargetScan Human	High (predicted)	CAPN5	calpain 5	Cytoplasm	peptidase
MIMAT0000420	miR-30c-5p (and other miRNAs w/seed GUAAACA)	7,00E-03	TargetScan Human	High (predicted)	CARS1	cysteinyl-tRNA synthetase 1	Cytoplasm	enzyme
MIMAT0000420	miR-30c-5p (and other miRNAs w/seed GUAAACA)	7,00E-03	TargetScan Human	High (predicted)	CASP3	caspase 3	Cytoplasm	peptidase
MIMAT0000420	miR-30c-5p (and other miRNAs w/seed GUAAACA)	7,00E-03	TarBase,TargetScan Human	Experimentally Observed,Moderate (predicted)	CBFB	core-binding factor subunit beta	Nucleus	transcription regulator
MIMAT0000420	miR-30c-5p (and other miRNAs w/seed GUAAACA)	7,00E-03	TargetScan Human	High (predicted)	CCDC117	coiled-coil domain containing 117	Other	other
MIMAT0000420	miR-30c-5p (and other miRNAs w/seed GUAAACA)	7,00E-03	TargetScan Human	High (predicted)	CCDC38	coiled-coil domain containing 38	Cytoplasm	other
MIMAT0000420	miR-30c-5p (and other miRNAs w/seed GUAAACA)	7,00E-03	Ingenuity Expert Findings	Experimentally Observed	CCN2	cellular communication network factor 2	Extracellular Space	growth factor
MIMAT0000420	miR-30c-5p (and other miRNAs w/seed GUAAACA)	7,00E-03	TargetScan Human	High (predicted)	CCNA1	cyclin A1	Nucleus	other
MIMAT0000420	miR-30c-5p (and other miRNAs w/seed GUAAACA)	7,00E-03	TargetScan Human	High (predicted)	CCNE2	cyclin E2	Nucleus	other
MIMAT0000420	miR-30c-5p (and other miRNAs w/seed GUAAACA)	7,00E-03	TargetScan Human	High (predicted)	CCNT2	cyclin T2	Nucleus	transcription regulator
MIMAT0000420	miR-30c-5p (and other miRNAs w/seed GUAAACA)	7,00E-03	TargetScan Human	High (predicted)	CD99	CD99 molecule (Xg blood group)	Plasma Membrane	other
MIMAT0000420	miR-30c-5p (and other miRNAs w/seed GUAAACA)	7,00E-03	TarBase	Experimentally Observed	CDCP1	CUB domain containing protein 1	Plasma Membrane	other
MIMAT0000420	miR-30c-5p (and other miRNAs w/seed GUAAACA)	7,00E-03	TarBase	Experimentally Observed	CEP72	centrosomal protein 72	Cytoplasm	other
MIMAT0000420	miR-30c-5p (and other miRNAs w/seed GUAAACA)	7,00E-03	TargetScan Human	High (predicted)	CEP76	centrosomal protein 76	Cytoplasm	other
MIMAT0000420	miR-30c-5p (and other miRNAs w/seed GUAAACA)	7,00E-03	TargetScan Human	High (predicted)	CFDP1	craniofacial development protein 1	Extracellular Space	other
MIMAT0000420	miR-30c-5p (and other miRNAs w/seed GUAAACA)	7,00E-03	TarBase,TargetScan Human	Experimentally Observed,High (predicted)	CHD1	chromodomain helicase DNA binding protein 1	Nucleus	enzyme
MIMAT0000420	miR-30c-5p (and other miRNAs w/seed GUAAACA)	7,00E-03	TarBase	Experimentally Observed	CNOT9	CCR4-NOT transcription complex subunit 9	Cytoplasm	transcription regulator
MIMAT0000420	miR-30c-5p (and other miRNAs w/seed GUAAACA)	7,00E-03	TargetScan Human	High (predicted)	CNRIP1	cannabinoid receptor interacting protein 1	Extracellular Space	other
MIMAT0000420	miR-30c-5p (and other miRNAs w/seed GUAAACA)	7,00E-03	TargetScan Human	High (predicted)	COL13A1	collagen type XIII alpha 1 chain	Plasma Membrane	other
MIMAT0000420	miR-30c-5p (and other miRNAs w/seed GUAAACA)	7,00E-03	Ingenuity Expert Findings	Experimentally Observed	COL1A1	collagen type I alpha 1 chain	Extracellular Space	other
MIMAT0000420	miR-30c-5p (and other miRNAs w/seed GUAAACA)	7,00E-03	Ingenuity Expert Findings	Experimentally Observed	COL1A2	collagen type I alpha 2 chain	Extracellular Space	other
MIMAT0000420	miR-30c-5p (and other miRNAs w/seed GUAAACA)	7,00E-03	TargetScan Human	High (predicted)	COL25A1	collagen type XXV alpha 1 chain	Cytoplasm	other
MIMAT0000420	miR-30c-5p (and other miRNAs w/seed GUAAACA)	7,00E-03	Ingenuity Expert Findings	Experimentally Observed	COL4A1	collagen type IV alpha 1 chain	Extracellular Space	other
MIMAT0000420	miR-30c-5p (and other miRNAs w/seed GUAAACA)	7,00E-03	Ingenuity Expert Findings	Experimentally Observed	COL4A2	collagen type IV alpha 2 chain	Extracellular Space	other
MIMAT0000420	miR-30c-5p (and other miRNAs w/seed GUAAACA)	7,00E-03	Ingenuity Expert Findings	Experimentally Observed	COL4A5	collagen type IV alpha 5 chain	Extracellular Space	other
MIMAT0000420	miR-30c-5p (and other miRNAs w/seed GUAAACA)	7,00E-03	Ingenuity Expert Findings	Experimentally Observed	COL5A1	collagen type V alpha 1 chain	Extracellular Space	other
MIMAT0000420	miR-30c-5p (and other miRNAs w/seed GUAAACA)	7,00E-03	Ingenuity Expert Findings	Experimentally Observed	COL5A2	collagen type V alpha 2 chain	Extracellular Space	other
MIMAT0000420	miR-30c-5p (and other miRNAs w/seed GUAAACA)	7,00E-03	Ingenuity Expert Findings,TargetScan Human	Experimentally Observed,Moderate (predicted)	COL8A1	collagen type VIII alpha 1 chain	Extracellular Space	other
MIMAT0000420	miR-30c-5p (and other miRNAs w/seed GUAAACA)	7,00E-03	TarBase,TargetScan Human	Experimentally Observed,Moderate (predicted)	CPNE8	copine 8	Cytoplasm	other
MIMAT0000420	miR-30c-5p (and other miRNAs w/seed GUAAACA)	7,00E-03	Ingenuity Expert Findings	Experimentally Observed	CRTAP	cartilage associated protein	Extracellular Space	other
MIMAT0000420	miR-30c-5p (and other miRNAs w/seed GUAAACA)	7,00E-03	TargetScan Human	High (predicted)	CSAD	cysteine sulfinic acid decarboxylase	Cytoplasm	enzyme
MIMAT0000420	miR-30c-5p (and other miRNAs w/seed GUAAACA)	7,00E-03	TargetScan Human	High (predicted)	CYP24A1	cytochrome P450 family 24 subfamily A member 1	Cytoplasm	enzyme
MIMAT0000420	miR-30c-5p (and other miRNAs w/seed GUAAACA)	7,00E-03	TargetScan Human	High (predicted)	CYRIA	CYFIP related Rac1 interactor A	Other	other
MIMAT0000420	miR-30c-5p (and other miRNAs w/seed GUAAACA)	7,00E-03	TargetScan Human	High (predicted)	DBF4	DBF4 zinc finger	Nucleus	kinase
MIMAT0000420	miR-30c-5p (and other miRNAs w/seed GUAAACA)	7,00E-03	TargetScan Human	High (predicted)	DCBLD1	discoidin, CUB and LCCL domain containing 1	Extracellular Space	other
MIMAT0000420	miR-30c-5p (and other miRNAs w/seed GUAAACA)	7,00E-03	TargetScan Human	High (predicted)	DEPDC4	DEP domain containing 4	Other	other
MIMAT0000420	miR-30c-5p (and other miRNAs w/seed GUAAACA)	7,00E-03	TargetScan Human	High (predicted)	DESI2	desumoylating isopeptidase 2	Cytoplasm	enzyme
MIMAT0000420	miR-30c-5p (and other miRNAs w/seed GUAAACA)	7,00E-03	TargetScan Human	High (predicted)	DLGAP1	DLG associated protein 1	Plasma Membrane	other
MIMAT0000420	miR-30c-5p (and other miRNAs w/seed GUAAACA)	7,00E-03	TargetScan Human	High (predicted)	DNAJC25-GNG10	DNAJC25-GNG10 readthrough	Other	other
MIMAT0000420	miR-30c-5p (and other miRNAs w/seed GUAAACA)	7,00E-03	TarBase,TargetScan Human	Experimentally Observed,High (predicted)	DOCK7	dedicator of cytokinesis 7	Plasma Membrane	other
MIMAT0000420	miR-30c-5p (and other miRNAs w/seed GUAAACA)	7,00E-03	TargetScan Human	High (predicted)	DOK5	docking protein 5	Plasma Membrane	other
MIMAT0000420	miR-30c-5p (and other miRNAs w/seed GUAAACA)	7,00E-03	TargetScan Human	High (predicted)	DOLPP1	dolichyldiphosphatase 1	Cytoplasm	enzyme
MIMAT0000420	miR-30c-5p (and other miRNAs w/seed GUAAACA)	7,00E-03	Ingenuity Expert Findings	Experimentally Observed	Dst	dystonin	Plasma Membrane	other
MIMAT0000420	miR-30c-5p (and other miRNAs w/seed GUAAACA)	7,00E-03	TargetScan Human	High (predicted)	E2F7	E2F transcription factor 7	Nucleus	transcription regulator
MIMAT0000420	miR-30c-5p (and other miRNAs w/seed GUAAACA)	7,00E-03	TargetScan Human	High (predicted)	EDNRA	endothelin receptor type A	Plasma Membrane	transmembrane receptor
MIMAT0000420	miR-30c-5p (and other miRNAs w/seed GUAAACA)	7,00E-03	TargetScan Human	High (predicted)	EED	embryonic ectoderm development	Nucleus	transcription regulator
MIMAT0000420	miR-30c-5p (and other miRNAs w/seed GUAAACA)	7,00E-03	TargetScan Human	High (predicted)	ELAVL2	ELAV like RNA binding protein 2	Cytoplasm	other
MIMAT0000420	miR-30c-5p (and other miRNAs w/seed GUAAACA)	7,00E-03	TarBase,TargetScan Human	Experimentally Observed,High (predicted)	ELMOD2	ELMO domain containing 2	Other	other
MIMAT0000420	miR-30c-5p (and other miRNAs w/seed GUAAACA)	7,00E-03	TargetScan Human	High (predicted)	ELOVL5	ELOVL fatty acid elongase 5	Cytoplasm	enzyme
MIMAT0000420	miR-30c-5p (and other miRNAs w/seed GUAAACA)	7,00E-03	TargetScan Human	High (predicted)	EVX2	even-skipped homeobox 2	Nucleus	transcription regulator
MIMAT0000420	miR-30c-5p (and other miRNAs w/seed GUAAACA)	7,00E-03	TargetScan Human	High (predicted)	EXTL2	exostosin like glycosyltransferase 2	Cytoplasm	enzyme
MIMAT0000420	miR-30c-5p (and other miRNAs w/seed GUAAACA)	7,00E-03	TarBase	Experimentally Observed	F2	coagulation factor II, prothrombin	Extracellular Space	peptidase
MIMAT0000420	miR-30c-5p (and other miRNAs w/seed GUAAACA)	7,00E-03	TargetScan Human	High (predicted)	FAM133A	family with sequence similarity 133 member A	Other	other
MIMAT0000420	miR-30c-5p (and other miRNAs w/seed GUAAACA)	7,00E-03	TargetScan Human	High (predicted)	FAM24A	family with sequence similarity 24 member A	Other	other
MIMAT0000420	miR-30c-5p (and other miRNAs w/seed GUAAACA)	7,00E-03	TargetScan Human	High (predicted)	FAM43A	family with sequence similarity 43 member A	Other	other
MIMAT0000420	miR-30c-5p (and other miRNAs w/seed GUAAACA)	7,00E-03	TargetScan Human	High (predicted)	FAM81A	family with sequence similarity 81 member A	Other	other
MIMAT0000420	miR-30c-5p (and other miRNAs w/seed GUAAACA)	7,00E-03	TargetScan Human	High (predicted)	FAP	fibroblast activation protein alpha	Cytoplasm	peptidase
MIMAT0000420	miR-30c-5p (and other miRNAs w/seed GUAAACA)	7,00E-03	TargetScan Human	High (predicted)	FBXO45	F-box protein 45	Plasma Membrane	other
MIMAT0000420	miR-30c-5p (and other miRNAs w/seed GUAAACA)	7,00E-03	TargetScan Human	High (predicted)	FOXG1	forkhead box G1	Nucleus	transcription regulator
MIMAT0000420	miR-30c-5p (and other miRNAs w/seed GUAAACA)	7,00E-03	TarBase	Experimentally Observed	FRG1	FSHD region gene 1	Nucleus	transporter
MIMAT0000420	miR-30c-5p (and other miRNAs w/seed GUAAACA)	7,00E-03	TarBase	Experimentally Observed	FXR2	FMR1 autosomal homolog 2	Cytoplasm	other
MIMAT0000420	miR-30c-5p (and other miRNAs w/seed GUAAACA)	7,00E-03	TargetScan Human	High (predicted)	FZD3	frizzled class receptor 3	Plasma Membrane	G-protein coupled receptor
MIMAT0000420	miR-30c-5p (and other miRNAs w/seed GUAAACA)	7,00E-03	TargetScan Human	High (predicted)	GABRB1	gamma-aminobutyric acid type A receptor subunit beta1	Plasma Membrane	ion channel
MIMAT0000420	miR-30c-5p (and other miRNAs w/seed GUAAACA)	7,00E-03	TarBase,TargetScan Human	Experimentally Observed,Moderate (predicted)	GALNT1	polypeptide N-acetylgalactosaminyltransferase 1	Cytoplasm	enzyme
MIMAT0000420	miR-30c-5p (and other miRNAs w/seed GUAAACA)	7,00E-03	TarBase,TargetScan Human	Experimentally Observed,High (predicted)	GALNT7	polypeptide N-acetylgalactosaminyltransferase 7	Cytoplasm	enzyme
MIMAT0000420	miR-30c-5p (and other miRNAs w/seed GUAAACA)	7,00E-03	TargetScan Human	High (predicted)	GAN	gigaxonin	Cytoplasm	other
MIMAT0000420	miR-30c-5p (and other miRNAs w/seed GUAAACA)	7,00E-03	TargetScan Human	High (predicted)	GCSAM	germinal center associated signaling and motility	Cytoplasm	other
MIMAT0000420	miR-30c-5p (and other miRNAs w/seed GUAAACA)	7,00E-03	TargetScan Human	High (predicted)	GMNC	geminin coiled-coil domain containing	Nucleus	other
MIMAT0000420	miR-30c-5p (and other miRNAs w/seed GUAAACA)	7,00E-03	TargetScan Human	High (predicted)	GNA13	G protein subunit alpha 13	Plasma Membrane	enzyme
MIMAT0000420	miR-30c-5p (and other miRNAs w/seed GUAAACA)	7,00E-03	TarBase,TargetScan Human,miRecords	Experimentally Observed,Moderate (predicted)	GNAI2	G protein subunit alpha i2	Plasma Membrane	enzyme
MIMAT0000420	miR-30c-5p (and other miRNAs w/seed GUAAACA)	7,00E-03	TargetScan Human	High (predicted)	GNG10	G protein subunit gamma 10	Plasma Membrane	enzyme
MIMAT0000420	miR-30c-5p (and other miRNAs w/seed GUAAACA)	7,00E-03	TargetScan Human	High (predicted)	GNPDA1	glucosamine-6-phosphate deaminase 1	Cytoplasm	enzyme
MIMAT0000420	miR-30c-5p (and other miRNAs w/seed GUAAACA)	7,00E-03	TarBase	Experimentally Observed	GPD2	glycerol-3-phosphate dehydrogenase 2	Cytoplasm	enzyme
MIMAT0000420	miR-30c-5p (and other miRNAs w/seed GUAAACA)	7,00E-03	TargetScan Human	High (predicted)	GSKIP	GSK3B interacting protein	Nucleus	other
MIMAT0000420	miR-30c-5p (and other miRNAs w/seed GUAAACA)	7,00E-03	TargetScan Human	High (predicted)	HECTD2	HECT domain E3 ubiquitin protein ligase 2	Cytoplasm	enzyme
MIMAT0000420	miR-30c-5p (and other miRNAs w/seed GUAAACA)	7,00E-03	TarBase	Experimentally Observed	HNRNPM	heterogeneous nuclear ribonucleoprotein M	Nucleus	other
MIMAT0000420	miR-30c-5p (and other miRNAs w/seed GUAAACA)	7,00E-03	TargetScan Human	High (predicted)	HOXA1	homeobox A1	Nucleus	transcription regulator
MIMAT0000420	miR-30c-5p (and other miRNAs w/seed GUAAACA)	7,00E-03	TargetScan Human	High (predicted)	HTR1F	5-hydroxytryptamine receptor 1F	Plasma Membrane	G-protein coupled receptor
MIMAT0000420	miR-30c-5p (and other miRNAs w/seed GUAAACA)	7,00E-03	TarBase,TargetScan Human	Experimentally Observed,High (predicted)	IDH1	isocitrate dehydrogenase (NADP(+)) 1	Cytoplasm	enzyme
MIMAT0000420	miR-30c-5p (and other miRNAs w/seed GUAAACA)	7,00E-03	TarBase	Experimentally Observed	IFRD1	interferon related developmental regulator 1	Nucleus	other
MIMAT0000420	miR-30c-5p (and other miRNAs w/seed GUAAACA)	7,00E-03	TargetScan Human	High (predicted)	IL1RAPL2	interleukin 1 receptor accessory protein like 2	Plasma Membrane	transmembrane receptor
MIMAT0000420	miR-30c-5p (and other miRNAs w/seed GUAAACA)	7,00E-03	TargetScan Human	High (predicted)	INO80D	INO80 complex subunit D	Nucleus	other
MIMAT0000420	miR-30c-5p (and other miRNAs w/seed GUAAACA)	7,00E-03	TargetScan Human	High (predicted)	IP6K3	inositol hexakisphosphate kinase 3	Cytoplasm	kinase
MIMAT0000420	miR-30c-5p (and other miRNAs w/seed GUAAACA)	7,00E-03	TargetScan Human	High (predicted)	IRS4	insulin receptor substrate 4	Plasma Membrane	other
MIMAT0000420	miR-30c-5p (and other miRNAs w/seed GUAAACA)	7,00E-03	TarBase,TargetScan Human	Experimentally Observed,Moderate (predicted)	ITGA2	integrin subunit alpha 2	Plasma Membrane	transmembrane receptor
MIMAT0000420	miR-30c-5p (and other miRNAs w/seed GUAAACA)	7,00E-03	TargetScan Human	High (predicted)	ITGA8	integrin subunit alpha 8	Plasma Membrane	other
MIMAT0000420	miR-30c-5p (and other miRNAs w/seed GUAAACA)	7,00E-03	TarBase	Experimentally Observed	JUN	Jun proto-oncogene, AP-1 transcription factor subunit	Nucleus	transcription regulator
MIMAT0000420	miR-30c-5p (and other miRNAs w/seed GUAAACA)	7,00E-03	TargetScan Human	High (predicted)	KLHL20	kelch like family member 20	Plasma Membrane	enzyme
MIMAT0000420	miR-30c-5p (and other miRNAs w/seed GUAAACA)	7,00E-03	TargetScan Human	High (predicted)	KLHL28	kelch like family member 28	Other	other
MIMAT0000420	miR-30c-5p (and other miRNAs w/seed GUAAACA)	7,00E-03	miRecords	Experimentally Observed	KRT7	keratin 7	Cytoplasm	other
MIMAT0000420	miR-30c-5p (and other miRNAs w/seed GUAAACA)	7,00E-03	TarBase	Experimentally Observed	KRT85	keratin 85	Extracellular Space	other
MIMAT0000420	miR-30c-5p (and other miRNAs w/seed GUAAACA)	7,00E-03	TargetScan Human	High (predicted)	KXD1	KxDL motif containing 1	Cytoplasm	other
MIMAT0000420	miR-30c-5p (and other miRNAs w/seed GUAAACA)	7,00E-03	Ingenuity Expert Findings	Experimentally Observed	LAMC1	laminin subunit gamma 1	Extracellular Space	other
MIMAT0000420	miR-30c-5p (and other miRNAs w/seed GUAAACA)	7,00E-03	TargetScan Human	High (predicted)	LGI1	leucine rich glioma inactivated 1	Plasma Membrane	other
MIMAT0000420	miR-30c-5p (and other miRNAs w/seed GUAAACA)	7,00E-03	TargetScan Human	High (predicted)	LHX1	LIM homeobox 1	Nucleus	transcription regulator
MIMAT0000420	miR-30c-5p (and other miRNAs w/seed GUAAACA)	7,00E-03	TargetScan Human	High (predicted)	LHX8	LIM homeobox 8	Nucleus	transcription regulator
MIMAT0000420	miR-30c-5p (and other miRNAs w/seed GUAAACA)	7,00E-03	TargetScan Human	High (predicted)	LHX9	LIM homeobox 9	Nucleus	transcription regulator
MIMAT0000420	miR-30c-5p (and other miRNAs w/seed GUAAACA)	7,00E-03	TargetScan Human	High (predicted)	LIN28A	lin-28 homolog A	Cytoplasm	other
MIMAT0000420	miR-30c-5p (and other miRNAs w/seed GUAAACA)	7,00E-03	TargetScan Human	High (predicted)	LIN28B	lin-28 homolog B	Cytoplasm	other
MIMAT0000420	miR-30c-5p (and other miRNAs w/seed GUAAACA)	7,00E-03	TargetScan Human	High (predicted)	LMBR1L	limb development membrane protein 1 like	Plasma Membrane	transmembrane receptor
MIMAT0000420	miR-30c-5p (and other miRNAs w/seed GUAAACA)	7,00E-03	TarBase	Experimentally Observed	LMNB2	lamin B2	Nucleus	other
MIMAT0000420	miR-30c-5p (and other miRNAs w/seed GUAAACA)	7,00E-03	Ingenuity Expert Findings	Experimentally Observed	LOXL2	lysyl oxidase like 2	Extracellular Space	enzyme
MIMAT0000420	miR-30c-5p (and other miRNAs w/seed GUAAACA)	7,00E-03	Ingenuity Expert Findings	Experimentally Observed	LOXL4	lysyl oxidase like 4	Extracellular Space	enzyme
MIMAT0000420	miR-30c-5p (and other miRNAs w/seed GUAAACA)	7,00E-03	TargetScan Human	High (predicted)	LRMDA	leucine rich melanocyte differentiation associated	Other	other
MIMAT0000420	miR-30c-5p (and other miRNAs w/seed GUAAACA)	7,00E-03	TargetScan Human	High (predicted)	LRRC17	leucine rich repeat containing 17	Extracellular Space	other
MIMAT0000420	miR-30c-5p (and other miRNAs w/seed GUAAACA)	7,00E-03	TarBase	Experimentally Observed	LRRC8C	leucine rich repeat containing 8 VRAC subunit C	Plasma Membrane	ion channel
MIMAT0000420	miR-30c-5p (and other miRNAs w/seed GUAAACA)	7,00E-03	TargetScan Human	High (predicted)	LRRC8D	leucine rich repeat containing 8 VRAC subunit D	Plasma Membrane	G-protein coupled receptor
MIMAT0000420	miR-30c-5p (and other miRNAs w/seed GUAAACA)	7,00E-03	TarBase	Experimentally Observed	LTN1	listerin E3 ubiquitin protein ligase 1	Nucleus	enzyme
MIMAT0000420	miR-30c-5p (and other miRNAs w/seed GUAAACA)	7,00E-03	TargetScan Human	High (predicted)	MAP3K2	mitogen-activated protein kinase kinase kinase 2	Cytoplasm	kinase
MIMAT0000420	miR-30c-5p (and other miRNAs w/seed GUAAACA)	7,00E-03	Ingenuity Expert Findings,TargetScan Human	Experimentally Observed,High (predicted)	MAP4K4	mitogen-activated protein kinase kinase kinase kinase 4	Cytoplasm	kinase
MIMAT0000420	miR-30c-5p (and other miRNAs w/seed GUAAACA)	7,00E-03	TarBase	Experimentally Observed	MAT2A	methionine adenosyltransferase 2A	Cytoplasm	enzyme
MIMAT0000420	miR-30c-5p (and other miRNAs w/seed GUAAACA)	7,00E-03	TarBase,TargetScan Human	Experimentally Observed,Moderate (predicted)	MBNL1	muscleblind like splicing regulator 1	Nucleus	other
MIMAT0000420	miR-30c-5p (and other miRNAs w/seed GUAAACA)	7,00E-03	TargetScan Human	High (predicted)	MEIOB	meiosis specific with OB-fold	Cytoplasm	enzyme
MIMAT0000420	miR-30c-5p (and other miRNAs w/seed GUAAACA)	7,00E-03	TarBase	Experimentally Observed	MET	MET proto-oncogene, receptor tyrosine kinase	Plasma Membrane	kinase
MIMAT0000420	miR-30c-5p (and other miRNAs w/seed GUAAACA)	7,00E-03	TargetScan Human	High (predicted)	MEX3B	mex-3 RNA binding family member B	Cytoplasm	kinase
MIMAT0000420	miR-30c-5p (and other miRNAs w/seed GUAAACA)	7,00E-03	TargetScan Human	High (predicted)	MIER3	MIER family member 3	Nucleus	transcription regulator
MIMAT0000420	miR-30c-5p (and other miRNAs w/seed GUAAACA)	7,00E-03	TargetScan Human	High (predicted)	MKRN3	makorin ring finger protein 3	Nucleus	enzyme
MIMAT0000420	miR-30c-5p (and other miRNAs w/seed GUAAACA)	7,00E-03	TarBase	Experimentally Observed	MLLT1	MLLT1 super elongation complex subunit	Nucleus	transcription regulator
MIMAT0000420	miR-30c-5p (and other miRNAs w/seed GUAAACA)	7,00E-03	TarBase	Experimentally Observed	MLLT11	MLLT11 transcription factor 7 cofactor	Cytoplasm	other
MIMAT0000420	miR-30c-5p (and other miRNAs w/seed GUAAACA)	7,00E-03	TarBase	Experimentally Observed	MPDU1	mannose-P-dolichol utilization defect 1	Cytoplasm	other
MIMAT0000420	miR-30c-5p (and other miRNAs w/seed GUAAACA)	7,00E-03	TargetScan Human	High (predicted)	MSANTD3-TMEFF1	MSANTD3-TMEFF1 readthrough	Other	other
MIMAT0000420	miR-30c-5p (and other miRNAs w/seed GUAAACA)	7,00E-03	TargetScan Human	High (predicted)	MTDH	metadherin	Cytoplasm	transcription regulator
MIMAT0000420	miR-30c-5p (and other miRNAs w/seed GUAAACA)	7,00E-03	TarBase	Experimentally Observed	MYO10	myosin X	Cytoplasm	enzyme
MIMAT0000420	miR-30c-5p (and other miRNAs w/seed GUAAACA)	7,00E-03	TarBase	Experimentally Observed	NAPG	NSF attachment protein gamma	Cytoplasm	transporter
MIMAT0000420	miR-30c-5p (and other miRNAs w/seed GUAAACA)	7,00E-03	TarBase,TargetScan Human	Experimentally Observed,Moderate (predicted)	NCEH1	neutral cholesterol ester hydrolase 1	Plasma Membrane	enzyme
MIMAT0000420	miR-30c-5p (and other miRNAs w/seed GUAAACA)	7,00E-03	TarBase	Experimentally Observed	NCL	nucleolin	Nucleus	other
MIMAT0000420	miR-30c-5p (and other miRNAs w/seed GUAAACA)	7,00E-03	TargetScan Human	High (predicted)	NECAP1	NECAP endocytosis associated 1	Plasma Membrane	other
MIMAT0000420	miR-30c-5p (and other miRNAs w/seed GUAAACA)	7,00E-03	TargetScan Human	High (predicted)	NEDD4	NEDD4 E3 ubiquitin protein ligase	Cytoplasm	enzyme
MIMAT0000420	miR-30c-5p (and other miRNAs w/seed GUAAACA)	7,00E-03	TargetScan Human,miRecords	Experimentally Observed,Moderate (predicted)	NEUROD1	neuronal differentiation 1	Nucleus	transcription regulator
MIMAT0000420	miR-30c-5p (and other miRNAs w/seed GUAAACA)	7,00E-03	TargetScan Human	High (predicted)	NFIB	nuclear factor I B	Nucleus	transcription regulator
MIMAT0000420	miR-30c-5p (and other miRNAs w/seed GUAAACA)	7,00E-03	Ingenuity Expert Findings	Experimentally Observed	NID1	nidogen 1	Extracellular Space	other
MIMAT0000420	miR-30c-5p (and other miRNAs w/seed GUAAACA)	7,00E-03	Ingenuity Expert Findings	Experimentally Observed	NID2	nidogen 2	Extracellular Space	other
MIMAT0000420	miR-30c-5p (and other miRNAs w/seed GUAAACA)	7,00E-03	TarBase	Experimentally Observed	NPR3	natriuretic peptide receptor 3	Plasma Membrane	G-protein coupled receptor
MIMAT0000420	miR-30c-5p (and other miRNAs w/seed GUAAACA)	7,00E-03	TargetScan Human	High (predicted)	NR4A2	nuclear receptor subfamily 4 group A member 2	Nucleus	ligand-dependent nuclear receptor
MIMAT0000420	miR-30c-5p (and other miRNAs w/seed GUAAACA)	7,00E-03	TarBase	Experimentally Observed	NT5C3A	5'-nucleotidase, cytosolic IIIA	Cytoplasm	phosphatase
MIMAT0000420	miR-30c-5p (and other miRNAs w/seed GUAAACA)	7,00E-03	TarBase,TargetScan Human	Experimentally Observed,Moderate (predicted)	NT5E	5'-nucleotidase ecto	Plasma Membrane	phosphatase
MIMAT0000420	miR-30c-5p (and other miRNAs w/seed GUAAACA)	7,00E-03	TarBase	Experimentally Observed	NUCB1	nucleobindin 1	Cytoplasm	other
MIMAT0000420	miR-30c-5p (and other miRNAs w/seed GUAAACA)	7,00E-03	TarBase	Experimentally Observed	NUFIP2	nuclear FMR1 interacting protein 2	Cytoplasm	other
MIMAT0000420	miR-30c-5p (and other miRNAs w/seed GUAAACA)	7,00E-03	TargetScan Human	High (predicted)	OMG	oligodendrocyte myelin glycoprotein	Plasma Membrane	G-protein coupled receptor
MIMAT0000420	miR-30c-5p (and other miRNAs w/seed GUAAACA)	7,00E-03	Ingenuity Expert Findings	Experimentally Observed	P3H1	prolyl 3-hydroxylase 1	Nucleus	enzyme
MIMAT0000420	miR-30c-5p (and other miRNAs w/seed GUAAACA)	7,00E-03	TarBase,TargetScan Human	Experimentally Observed,Moderate (predicted)	P4HA2	prolyl 4-hydroxylase subunit alpha 2	Cytoplasm	transporter
MIMAT0000420	miR-30c-5p (and other miRNAs w/seed GUAAACA)	7,00E-03	TargetScan Human	High (predicted)	PAAF1	proteasomal ATPase associated factor 1	Other	other
MIMAT0000420	miR-30c-5p (and other miRNAs w/seed GUAAACA)	7,00E-03	TargetScan Human	High (predicted)	PABPC1L2B	poly(A) binding protein cytoplasmic 1 like 2B	Cytoplasm	other
MIMAT0000420	miR-30c-5p (and other miRNAs w/seed GUAAACA)	7,00E-03	TarBase	Experimentally Observed	PAFAH1B2	platelet activating factor acetylhydrolase 1b catalytic subunit 2	Cytoplasm	enzyme
MIMAT0000420	miR-30c-5p (and other miRNAs w/seed GUAAACA)	7,00E-03	TargetScan Human	High (predicted)	PBRM1	polybromo 1	Nucleus	other
MIMAT0000420	miR-30c-5p (and other miRNAs w/seed GUAAACA)	7,00E-03	TargetScan Human	High (predicted)	PCGF3	polycomb group ring finger 3	Nucleus	other
MIMAT0000420	miR-30c-5p (and other miRNAs w/seed GUAAACA)	7,00E-03	TargetScan Human	High (predicted)	PDCD2L	programmed cell death 2 like	Other	other
MIMAT0000420	miR-30c-5p (and other miRNAs w/seed GUAAACA)	7,00E-03	TargetScan Human	High (predicted)	PDE7A	phosphodiesterase 7A	Cytoplasm	enzyme
MIMAT0000420	miR-30c-5p (and other miRNAs w/seed GUAAACA)	7,00E-03	Ingenuity Expert Findings	Experimentally Observed	PDGFA	platelet derived growth factor subunit A	Extracellular Space	growth factor
MIMAT0000420	miR-30c-5p (and other miRNAs w/seed GUAAACA)	7,00E-03	Ingenuity Expert Findings	Experimentally Observed	PDGFB	platelet derived growth factor subunit B	Extracellular Space	growth factor
MIMAT0000420	miR-30c-5p (and other miRNAs w/seed GUAAACA)	7,00E-03	TarBase	Experimentally Observed	PEX11B	peroxisomal biogenesis factor 11 beta	Cytoplasm	other
MIMAT0000420	miR-30c-5p (and other miRNAs w/seed GUAAACA)	7,00E-03	TargetScan Human	High (predicted)	PFN2	profilin 2	Cytoplasm	enzyme
MIMAT0000420	miR-30c-5p (and other miRNAs w/seed GUAAACA)	7,00E-03	TargetScan Human	High (predicted)	PGBD2	piggyBac transposable element derived 2	Other	other
MIMAT0000420	miR-30c-5p (and other miRNAs w/seed GUAAACA)	7,00E-03	TarBase,TargetScan Human	Experimentally Observed,High (predicted)	PGM1	phosphoglucomutase 1	Cytoplasm	enzyme
MIMAT0000420	miR-30c-5p (and other miRNAs w/seed GUAAACA)	7,00E-03	TargetScan Human	High (predicted)	PGM3	phosphoglucomutase 3	Cytoplasm	enzyme
MIMAT0000420	miR-30c-5p (and other miRNAs w/seed GUAAACA)	7,00E-03	TargetScan Human	High (predicted)	PIP4K2A	phosphatidylinositol-5-phosphate 4-kinase type 2 alpha	Cytoplasm	kinase
MIMAT0000420	miR-30c-5p (and other miRNAs w/seed GUAAACA)	7,00E-03	TargetScan Human	High (predicted)	PLAGL2	PLAG1 like zinc finger 2	Nucleus	transcription regulator
MIMAT0000420	miR-30c-5p (and other miRNAs w/seed GUAAACA)	7,00E-03	Ingenuity Expert Findings	Experimentally Observed	PLEC	plectin	Cytoplasm	other
MIMAT0000420	miR-30c-5p (and other miRNAs w/seed GUAAACA)	7,00E-03	Ingenuity Expert Findings	Experimentally Observed	PLOD2	procollagen-lysine,2-oxoglutarate 5-dioxygenase 2	Cytoplasm	enzyme
MIMAT0000420	miR-30c-5p (and other miRNAs w/seed GUAAACA)	7,00E-03	TarBase	Experimentally Observed	PNP	purine nucleoside phosphorylase	Nucleus	enzyme
MIMAT0000420	miR-30c-5p (and other miRNAs w/seed GUAAACA)	7,00E-03	TarBase	Experimentally Observed	POGLUT3	protein O-glucosyltransferase 3	Other	enzyme
MIMAT0000420	miR-30c-5p (and other miRNAs w/seed GUAAACA)	7,00E-03	TargetScan Human	High (predicted)	PPARGC1A	PPARG coactivator 1 alpha	Nucleus	transcription regulator
MIMAT0000420	miR-30c-5p (and other miRNAs w/seed GUAAACA)	7,00E-03	TargetScan Human	High (predicted)	PPARGC1B	PPARG coactivator 1 beta	Nucleus	transcription regulator
MIMAT0000420	miR-30c-5p (and other miRNAs w/seed GUAAACA)	7,00E-03	TargetScan Human	High (predicted)	PPID	peptidylprolyl isomerase D	Cytoplasm	enzyme
MIMAT0000420	miR-30c-5p (and other miRNAs w/seed GUAAACA)	7,00E-03	TargetScan Human	High (predicted)	PPIL3	peptidylprolyl isomerase like 3	Cytoplasm	enzyme
MIMAT0000420	miR-30c-5p (and other miRNAs w/seed GUAAACA)	7,00E-03	TargetScan Human	High (predicted)	PPP1R18	protein phosphatase 1 regulatory subunit 18	Other	other
MIMAT0000420	miR-30c-5p (and other miRNAs w/seed GUAAACA)	7,00E-03	TargetScan Human	High (predicted)	PPP1R2	protein phosphatase 1 regulatory inhibitor subunit 2	Cytoplasm	phosphatase
MIMAT0000420	miR-30c-5p (and other miRNAs w/seed GUAAACA)	7,00E-03	TarBase,TargetScan Human	Experimentally Observed,Moderate (predicted)	PPP3CA	protein phosphatase 3 catalytic subunit alpha	Cytoplasm	phosphatase
MIMAT0000420	miR-30c-5p (and other miRNAs w/seed GUAAACA)	7,00E-03	TarBase	Experimentally Observed	PPP3R1	protein phosphatase 3 regulatory subunit B, alpha	Cytoplasm	phosphatase
MIMAT0000420	miR-30c-5p (and other miRNAs w/seed GUAAACA)	7,00E-03	TargetScan Human	High (predicted)	PRDM1	PR/SET domain 1	Nucleus	transcription regulator
MIMAT0000420	miR-30c-5p (and other miRNAs w/seed GUAAACA)	7,00E-03	TarBase,TargetScan Human	Experimentally Observed,High (predicted)	PRPF40A	pre-mRNA processing factor 40 homolog A	Nucleus	other
MIMAT0000420	miR-30c-5p (and other miRNAs w/seed GUAAACA)	7,00E-03	TargetScan Human	High (predicted)	PSTK	phosphoseryl-tRNA kinase	Cytoplasm	kinase
MIMAT0000420	miR-30c-5p (and other miRNAs w/seed GUAAACA)	7,00E-03	TarBase,TargetScan Human	Experimentally Observed,Moderate (predicted)	PTGFRN	prostaglandin F2 receptor inhibitor	Plasma Membrane	other
MIMAT0000420	miR-30c-5p (and other miRNAs w/seed GUAAACA)	7,00E-03	TargetScan Human	High (predicted)	PTP4A1	protein tyrosine phosphatase 4A1	Cytoplasm	phosphatase
MIMAT0000420	miR-30c-5p (and other miRNAs w/seed GUAAACA)	7,00E-03	TarBase	Experimentally Observed	PTPA	protein phosphatase 2 phosphatase activator	Cytoplasm	phosphatase
MIMAT0000420	miR-30c-5p (and other miRNAs w/seed GUAAACA)	7,00E-03	TargetScan Human	High (predicted)	PTPN13	protein tyrosine phosphatase non-receptor type 13	Cytoplasm	phosphatase
MIMAT0000420	miR-30c-5p (and other miRNAs w/seed GUAAACA)	7,00E-03	TargetScan Human	High (predicted)	PTPN20	protein tyrosine phosphatase non-receptor type 20	Extracellular Space	phosphatase
MIMAT0000420	miR-30c-5p (and other miRNAs w/seed GUAAACA)	7,00E-03	TarBase	Experimentally Observed	PTPRK	protein tyrosine phosphatase receptor type K	Plasma Membrane	phosphatase
MIMAT0000420	miR-30c-5p (and other miRNAs w/seed GUAAACA)	7,00E-03	TarBase	Experimentally Observed	PTRH1	peptidyl-tRNA hydrolase 1 homolog	Cytoplasm	enzyme
MIMAT0000420	miR-30c-5p (and other miRNAs w/seed GUAAACA)	7,00E-03	TargetScan Human	High (predicted)	R3HDM1	R3H domain containing 1	Other	other
MIMAT0000420	miR-30c-5p (and other miRNAs w/seed GUAAACA)	7,00E-03	TarBase,TargetScan Human	Experimentally Observed,High (predicted)	RAB27B	RAB27B, member RAS oncogene family	Cytoplasm	enzyme
MIMAT0000420	miR-30c-5p (and other miRNAs w/seed GUAAACA)	7,00E-03	TargetScan Human	High (predicted)	RAB32	RAB32, member RAS oncogene family	Cytoplasm	enzyme
MIMAT0000420	miR-30c-5p (and other miRNAs w/seed GUAAACA)	7,00E-03	TargetScan Human	High (predicted)	RAB38	RAB38, member RAS oncogene family	Cytoplasm	enzyme
MIMAT0000420	miR-30c-5p (and other miRNAs w/seed GUAAACA)	7,00E-03	TarBase,TargetScan Human	Experimentally Observed,High (predicted)	RAD23B	RAD23 homolog B, nucleotide excision repair protein	Nucleus	other
MIMAT0000420	miR-30c-5p (and other miRNAs w/seed GUAAACA)	7,00E-03	TargetScan Human	High (predicted)	RAP1B	RAP1B, member of RAS oncogene family	Cytoplasm	enzyme
MIMAT0000420	miR-30c-5p (and other miRNAs w/seed GUAAACA)	7,00E-03	TargetScan Human	High (predicted)	RARB	retinoic acid receptor beta	Nucleus	ligand-dependent nuclear receptor
MIMAT0000420	miR-30c-5p (and other miRNAs w/seed GUAAACA)	7,00E-03	TargetScan Human	High (predicted)	RARG	retinoic acid receptor gamma	Nucleus	ligand-dependent nuclear receptor
MIMAT0000420	miR-30c-5p (and other miRNAs w/seed GUAAACA)	7,00E-03	TargetScan Human	High (predicted)	RARRES1	retinoic acid receptor responder 1	Plasma Membrane	other
MIMAT0000420	miR-30c-5p (and other miRNAs w/seed GUAAACA)	7,00E-03	TargetScan Human	High (predicted)	RASA1	RAS p21 protein activator 1	Cytoplasm	transporter
MIMAT0000420	miR-30c-5p (and other miRNAs w/seed GUAAACA)	7,00E-03	TarBase	Experimentally Observed	RBMS1	RNA binding motif single stranded interacting protein 1	Nucleus	other
MIMAT0000420	miR-30c-5p (and other miRNAs w/seed GUAAACA)	7,00E-03	TargetScan Human	High (predicted)	REEP3	receptor accessory protein 3	Other	other
MIMAT0000420	miR-30c-5p (and other miRNAs w/seed GUAAACA)	7,00E-03	TargetScan Human	High (predicted)	REV1	REV1 DNA directed polymerase	Nucleus	enzyme
MIMAT0000420	miR-30c-5p (and other miRNAs w/seed GUAAACA)	7,00E-03	TargetScan Human	High (predicted)	RFX6	regulatory factor X6	Nucleus	enzyme
MIMAT0000420	miR-30c-5p (and other miRNAs w/seed GUAAACA)	7,00E-03	TargetScan Human	High (predicted)	RGPD4 (includes others)	RANBP2 like and GRIP domain containing 5	Nucleus	enzyme
MIMAT0000420	miR-30c-5p (and other miRNAs w/seed GUAAACA)	7,00E-03	TargetScan Human	High (predicted)	RHEBL1	RHEB like 1	Cytoplasm	enzyme
MIMAT0000420	miR-30c-5p (and other miRNAs w/seed GUAAACA)	7,00E-03	TargetScan Human	High (predicted)	RORA	RAR related orphan receptor A	Nucleus	ligand-dependent nuclear receptor
MIMAT0000420	miR-30c-5p (and other miRNAs w/seed GUAAACA)	7,00E-03	TargetScan Human	High (predicted)	RP11_160N110		Other	other
MIMAT0000420	miR-30c-5p (and other miRNAs w/seed GUAAACA)	7,00E-03	TargetScan Human	High (predicted)	RP11_497E192		Other	other
MIMAT0000420	miR-30c-5p (and other miRNAs w/seed GUAAACA)	7,00E-03	TargetScan Human	High (predicted)	RP11_674E164		Other	other
MIMAT0000420	miR-30c-5p (and other miRNAs w/seed GUAAACA)	7,00E-03	TargetScan Human	High (predicted)	RP11_738G52		Other	other
MIMAT0000420	miR-30c-5p (and other miRNAs w/seed GUAAACA)	7,00E-03	TargetScan Human	High (predicted)	RRAD	RRAD, Ras related glycolysis inhibitor and calcium channel regulator	Cytoplasm	enzyme
MIMAT0000420	miR-30c-5p (and other miRNAs w/seed GUAAACA)	7,00E-03	Ingenuity Expert Findings,TargetScan Human	Experimentally Observed,High (predicted)	RUNX2	RUNX family transcription factor 2	Nucleus	transcription regulator
MIMAT0000420	miR-30c-5p (and other miRNAs w/seed GUAAACA)	7,00E-03	TargetScan Human	High (predicted)	S100PBP	S100P binding protein	Nucleus	other
MIMAT0000420	miR-30c-5p (and other miRNAs w/seed GUAAACA)	7,00E-03	TargetScan Human	High (predicted)	SCML1	Scm polycomb group protein like 1	Nucleus	transcription regulator
MIMAT0000420	miR-30c-5p (and other miRNAs w/seed GUAAACA)	7,00E-03	TargetScan Human	High (predicted)	SCN2A	sodium voltage-gated channel alpha subunit 2	Plasma Membrane	ion channel
MIMAT0000420	miR-30c-5p (and other miRNAs w/seed GUAAACA)	7,00E-03	TargetScan Human	High (predicted)	SCN9A	sodium voltage-gated channel alpha subunit 9	Plasma Membrane	ion channel
MIMAT0000420	miR-30c-5p (and other miRNAs w/seed GUAAACA)	7,00E-03	TargetScan Human	High (predicted)	SDAD1	SDA1 domain containing 1	Nucleus	other
MIMAT0000420	miR-30c-5p (and other miRNAs w/seed GUAAACA)	7,00E-03	TarBase,TargetScan Human	Experimentally Observed,High (predicted)	SEC23A	SEC23 homolog A, COPII coat complex component	Cytoplasm	transporter
MIMAT0000420	miR-30c-5p (and other miRNAs w/seed GUAAACA)	7,00E-03	TarBase	Experimentally Observed	SEC62	SEC62 homolog, preprotein translocation factor	Cytoplasm	transporter
MIMAT0000420	miR-30c-5p (and other miRNAs w/seed GUAAACA)	7,00E-03	TarBase	Experimentally Observed	SLC12A4	solute carrier family 12 member 4	Plasma Membrane	transporter
MIMAT0000420	miR-30c-5p (and other miRNAs w/seed GUAAACA)	7,00E-03	TargetScan Human	High (predicted)	SLC1A2	solute carrier family 1 member 2	Plasma Membrane	transporter
MIMAT0000420	miR-30c-5p (and other miRNAs w/seed GUAAACA)	7,00E-03	TargetScan Human	High (predicted)	SLC35B4	solute carrier family 35 member B4	Cytoplasm	transporter
MIMAT0000420	miR-30c-5p (and other miRNAs w/seed GUAAACA)	7,00E-03	TargetScan Human	High (predicted)	SLC35C1	solute carrier family 35 member C1	Cytoplasm	transporter
MIMAT0000420	miR-30c-5p (and other miRNAs w/seed GUAAACA)	7,00E-03	TargetScan Human	High (predicted)	SLC35F1	solute carrier family 35 member F1	Other	other
MIMAT0000420	miR-30c-5p (and other miRNAs w/seed GUAAACA)	7,00E-03	TarBase,TargetScan Human	Experimentally Observed,Moderate (predicted)	SLC38A1	solute carrier family 38 member 1	Plasma Membrane	transporter
MIMAT0000420	miR-30c-5p (and other miRNAs w/seed GUAAACA)	7,00E-03	TarBase	Experimentally Observed	SLC38A2	solute carrier family 38 member 2	Plasma Membrane	transporter
MIMAT0000420	miR-30c-5p (and other miRNAs w/seed GUAAACA)	7,00E-03	TarBase	Experimentally Observed	SLC4A10	solute carrier family 4 member 10	Plasma Membrane	transporter
MIMAT0000420	miR-30c-5p (and other miRNAs w/seed GUAAACA)	7,00E-03	TarBase	Experimentally Observed	SLC4A7	solute carrier family 4 member 7	Plasma Membrane	transporter
MIMAT0000420	miR-30c-5p (and other miRNAs w/seed GUAAACA)	7,00E-03	TarBase	Experimentally Observed	SLC7A1	solute carrier family 7 member 1	Plasma Membrane	transporter
MIMAT0000420	miR-30c-5p (and other miRNAs w/seed GUAAACA)	7,00E-03	TargetScan Human	High (predicted)	SLC7A10	solute carrier family 7 member 10	Plasma Membrane	transporter
MIMAT0000420	miR-30c-5p (and other miRNAs w/seed GUAAACA)	7,00E-03	TarBase	Experimentally Observed	SLC7A11	solute carrier family 7 member 11	Plasma Membrane	transporter
MIMAT0000420	miR-30c-5p (and other miRNAs w/seed GUAAACA)	7,00E-03	TarBase	Experimentally Observed	SLC9A3R2	SLC9A3 regulator 2	Plasma Membrane	transporter
MIMAT0000420	miR-30c-5p (and other miRNAs w/seed GUAAACA)	7,00E-03	TargetScan Human	High (predicted)	SLCO6A1	solute carrier organic anion transporter family member 6A1	Plasma Membrane	transporter
MIMAT0000420	miR-30c-5p (and other miRNAs w/seed GUAAACA)	7,00E-03	TargetScan Human	High (predicted)	SMAD1	SMAD family member 1	Nucleus	transcription regulator
MIMAT0000420	miR-30c-5p (and other miRNAs w/seed GUAAACA)	7,00E-03	TargetScan Human	High (predicted)	SMAP1	small ArfGAP 1	Cytoplasm	other
MIMAT0000420	miR-30c-5p (and other miRNAs w/seed GUAAACA)	7,00E-03	TargetScan Human	High (predicted)	SNAI1	snail family transcriptional repressor 1	Nucleus	transcription regulator
MIMAT0000420	miR-30c-5p (and other miRNAs w/seed GUAAACA)	7,00E-03	TargetScan Human	High (predicted)	SNX16	sorting nexin 16	Cytoplasm	transporter
MIMAT0000420	miR-30c-5p (and other miRNAs w/seed GUAAACA)	7,00E-03	TargetScan Human	High (predicted)	SOCS1	suppressor of cytokine signaling 1	Cytoplasm	other
MIMAT0000420	miR-30c-5p (and other miRNAs w/seed GUAAACA)	7,00E-03	TargetScan Human	High (predicted)	SOCS3	suppressor of cytokine signaling 3	Cytoplasm	phosphatase
MIMAT0000420	miR-30c-5p (and other miRNAs w/seed GUAAACA)	7,00E-03	Ingenuity Expert Findings	Experimentally Observed	SPARC	secreted protein acidic and cysteine rich	Extracellular Space	other
MIMAT0000420	miR-30c-5p (and other miRNAs w/seed GUAAACA)	7,00E-03	TargetScan Human	High (predicted)	SRSF10	serine and arginine rich splicing factor 10	Nucleus	other
MIMAT0000420	miR-30c-5p (and other miRNAs w/seed GUAAACA)	7,00E-03	TargetScan Human	High (predicted)	SRSF7	serine and arginine rich splicing factor 7	Nucleus	other
MIMAT0000420	miR-30c-5p (and other miRNAs w/seed GUAAACA)	7,00E-03	TargetScan Human	High (predicted)	STAC	SH3 and cysteine rich domain	Cytoplasm	other
MIMAT0000420	miR-30c-5p (and other miRNAs w/seed GUAAACA)	7,00E-03	TargetScan Human	High (predicted)	STIM2	stromal interaction molecule 2	Plasma Membrane	transporter
MIMAT0000420	miR-30c-5p (and other miRNAs w/seed GUAAACA)	7,00E-03	TargetScan Human	High (predicted)	STOX2	storkhead box 2	Other	other
MIMAT0000420	miR-30c-5p (and other miRNAs w/seed GUAAACA)	7,00E-03	TarBase	Experimentally Observed	STRN	striatin	Cytoplasm	other
MIMAT0000420	miR-30c-5p (and other miRNAs w/seed GUAAACA)	7,00E-03	miRecords	Experimentally Observed	STX1A	syntaxin 1A	Cytoplasm	transporter
MIMAT0000420	miR-30c-5p (and other miRNAs w/seed GUAAACA)	7,00E-03	TargetScan Human	High (predicted)	STX2	syntaxin 2	Cytoplasm	transporter
MIMAT0000420	miR-30c-5p (and other miRNAs w/seed GUAAACA)	7,00E-03	TarBase	Experimentally Observed	STX7	syntaxin 7	Plasma Membrane	transporter
MIMAT0000420	miR-30c-5p (and other miRNAs w/seed GUAAACA)	7,00E-03	TargetScan Human	High (predicted)	SYNGR3	synaptogyrin 3	Plasma Membrane	other
MIMAT0000420	miR-30c-5p (and other miRNAs w/seed GUAAACA)	7,00E-03	TarBase	Experimentally Observed	SYPL1	synaptophysin like 1	Plasma Membrane	transporter
MIMAT0000420	miR-30c-5p (and other miRNAs w/seed GUAAACA)	7,00E-03	miRecords	Experimentally Observed	SYT4	synaptotagmin 4	Cytoplasm	transporter
MIMAT0000420	miR-30c-5p (and other miRNAs w/seed GUAAACA)	7,00E-03	TargetScan Human	High (predicted)	TENT2	terminal nucleotidyltransferase 2	Nucleus	enzyme
MIMAT0000420	miR-30c-5p (and other miRNAs w/seed GUAAACA)	7,00E-03	Ingenuity Expert Findings	Experimentally Observed	TGFBR1	transforming growth factor beta receptor 1	Plasma Membrane	kinase
MIMAT0000420	miR-30c-5p (and other miRNAs w/seed GUAAACA)	7,00E-03	Ingenuity Expert Findings	Experimentally Observed	TGFBR2	transforming growth factor beta receptor 2	Plasma Membrane	kinase
MIMAT0000420	miR-30c-5p (and other miRNAs w/seed GUAAACA)	7,00E-03	TarBase	Experimentally Observed	THEM4	thioesterase superfamily member 4	Plasma Membrane	enzyme
MIMAT0000420	miR-30c-5p (and other miRNAs w/seed GUAAACA)	7,00E-03	TargetScan Human	High (predicted)	TIA1	TIA1 cytotoxic granule associated RNA binding protein	Nucleus	other
MIMAT0000420	miR-30c-5p (and other miRNAs w/seed GUAAACA)	7,00E-03	TargetScan Human	High (predicted)	TM4SF20	transmembrane 4 L six family member 20	Cytoplasm	other
MIMAT0000420	miR-30c-5p (and other miRNAs w/seed GUAAACA)	7,00E-03	TarBase	Experimentally Observed	TMCO1	transmembrane and coiled-coil domains 1	Cytoplasm	ion channel
MIMAT0000420	miR-30c-5p (and other miRNAs w/seed GUAAACA)	7,00E-03	TarBase,TargetScan Human	Experimentally Observed,Moderate (predicted)	TMED10	transmembrane p24 trafficking protein 10	Cytoplasm	transporter
MIMAT0000420	miR-30c-5p (and other miRNAs w/seed GUAAACA)	7,00E-03	TarBase,TargetScan Human	Experimentally Observed,Moderate (predicted)	TMED2	transmembrane p24 trafficking protein 2	Cytoplasm	transporter
MIMAT0000420	miR-30c-5p (and other miRNAs w/seed GUAAACA)	7,00E-03	TarBase	Experimentally Observed	TMED3	transmembrane p24 trafficking protein 3	Cytoplasm	transporter
MIMAT0000420	miR-30c-5p (and other miRNAs w/seed GUAAACA)	7,00E-03	TarBase	Experimentally Observed	TMED7	transmembrane p24 trafficking protein 7	Cytoplasm	transporter
MIMAT0000420	miR-30c-5p (and other miRNAs w/seed GUAAACA)	7,00E-03	TargetScan Human	High (predicted)	TMEFF1	transmembrane protein with EGF like and two follistatin like domains 1	Plasma Membrane	other
MIMAT0000420	miR-30c-5p (and other miRNAs w/seed GUAAACA)	7,00E-03	TargetScan Human	High (predicted)	TMEM121	transmembrane protein 121	Other	other
MIMAT0000420	miR-30c-5p (and other miRNAs w/seed GUAAACA)	7,00E-03	TargetScan Human	High (predicted)	TMEM170B	transmembrane protein 170B	Plasma Membrane	other
MIMAT0000420	miR-30c-5p (and other miRNAs w/seed GUAAACA)	7,00E-03	TargetScan Human	High (predicted)	TMEM181	transmembrane protein 181	Other	other
MIMAT0000420	miR-30c-5p (and other miRNAs w/seed GUAAACA)	7,00E-03	TarBase	Experimentally Observed	TMEM41B	transmembrane protein 41B	Cytoplasm	other
MIMAT0000420	miR-30c-5p (and other miRNAs w/seed GUAAACA)	7,00E-03	TarBase	Experimentally Observed	TMEM59	transmembrane protein 59	Plasma Membrane	peptidase
MIMAT0000420	miR-30c-5p (and other miRNAs w/seed GUAAACA)	7,00E-03	TarBase,TargetScan Human	Experimentally Observed,Moderate (predicted)	TMEM87A	transmembrane protein 87A	Cytoplasm	other
MIMAT0000420	miR-30c-5p (and other miRNAs w/seed GUAAACA)	7,00E-03	TarBase	Experimentally Observed	TNFAIP2	TNF alpha induced protein 2	Extracellular Space	other
MIMAT0000420	miR-30c-5p (and other miRNAs w/seed GUAAACA)	7,00E-03	TarBase,TargetScan Human	Experimentally Observed,Moderate (predicted)	TNFRSF10B	TNF receptor superfamily member 10b	Plasma Membrane	transmembrane receptor
MIMAT0000420	miR-30c-5p (and other miRNAs w/seed GUAAACA)	7,00E-03	TargetScan Human	High (predicted)	TNFSF13B	TNF superfamily member 13b	Extracellular Space	cytokine
MIMAT0000420	miR-30c-5p (and other miRNAs w/seed GUAAACA)	7,00E-03	TargetScan Human,miRecords	Experimentally Observed,High (predicted)	TNRC6A	trinucleotide repeat containing adaptor 6A	Nucleus	other
MIMAT0000420	miR-30c-5p (and other miRNAs w/seed GUAAACA)	7,00E-03	miRecords	Experimentally Observed	TP53	tumor protein p53	Nucleus	transcription regulator
MIMAT0000420	miR-30c-5p (and other miRNAs w/seed GUAAACA)	7,00E-03	Ingenuity Expert Findings	Experimentally Observed	Tpm1	tropomyosin 1, alpha	Plasma Membrane	other
MIMAT0000420	miR-30c-5p (and other miRNAs w/seed GUAAACA)	7,00E-03	TargetScan Human	High (predicted)	TRAPPC14	trafficking protein particle complex subunit 14	Cytoplasm	other
MIMAT0000420	miR-30c-5p (and other miRNAs w/seed GUAAACA)	7,00E-03	Ingenuity Expert Findings	Experimentally Observed	TRPS1	transcriptional repressor GATA binding 1	Nucleus	transcription regulator
MIMAT0000420	miR-30c-5p (and other miRNAs w/seed GUAAACA)	7,00E-03	TargetScan Human	High (predicted)	TTLL7	tubulin tyrosine ligase like 7	Cytoplasm	enzyme
MIMAT0000420	miR-30c-5p (and other miRNAs w/seed GUAAACA)	7,00E-03	TargetScan Human	High (predicted)	TWF1	twinfilin actin binding protein 1	Cytoplasm	kinase
MIMAT0000420	miR-30c-5p (and other miRNAs w/seed GUAAACA)	7,00E-03	TarBase	Experimentally Observed	UAP1	UDP-N-acetylglucosamine pyrophosphorylase 1	Nucleus	enzyme
MIMAT0000420	miR-30c-5p (and other miRNAs w/seed GUAAACA)	7,00E-03	TargetScan Human,miRecords	Experimentally Observed,High (predicted)	UBE2I	ubiquitin conjugating enzyme E2 I	Nucleus	enzyme
MIMAT0000420	miR-30c-5p (and other miRNAs w/seed GUAAACA)	7,00E-03	TargetScan Human	High (predicted)	UBE2V2	ubiquitin conjugating enzyme E2 V2	Cytoplasm	enzyme
MIMAT0000420	miR-30c-5p (and other miRNAs w/seed GUAAACA)	7,00E-03	TargetScan Human	High (predicted)	UCP3	uncoupling protein 3	Cytoplasm	transporter
MIMAT0000420	miR-30c-5p (and other miRNAs w/seed GUAAACA)	7,00E-03	TargetScan Human	High (predicted)	UGT2A3	UDP glucuronosyltransferase family 2 member A3	Other	enzyme
MIMAT0000420	miR-30c-5p (and other miRNAs w/seed GUAAACA)	7,00E-03	TargetScan Human	High (predicted)	USP45	ubiquitin specific peptidase 45	Nucleus	peptidase
MIMAT0000420	miR-30c-5p (and other miRNAs w/seed GUAAACA)	7,00E-03	Ingenuity Expert Findings	Experimentally Observed	VCAN	versican	Extracellular Space	other
MIMAT0000420	miR-30c-5p (and other miRNAs w/seed GUAAACA)	7,00E-03	TargetScan Human	High (predicted)	VIM	vimentin	Cytoplasm	other
MIMAT0000420	miR-30c-5p (and other miRNAs w/seed GUAAACA)	7,00E-03	TargetScan Human	High (predicted)	VWC2	von Willebrand factor C domain containing 2	Extracellular Space	other
MIMAT0000420	miR-30c-5p (and other miRNAs w/seed GUAAACA)	7,00E-03	TargetScan Human	High (predicted)	WDR82	WD repeat domain 82	Nucleus	enzyme
MIMAT0000420	miR-30c-5p (and other miRNAs w/seed GUAAACA)	7,00E-03	TargetScan Human	High (predicted)	WNK3	WNK lysine deficient protein kinase 3	Plasma Membrane	kinase
MIMAT0000420	miR-30c-5p (and other miRNAs w/seed GUAAACA)	7,00E-03	TarBase	Experimentally Observed	WNT5A	Wnt family member 5A	Extracellular Space	cytokine
MIMAT0000420	miR-30c-5p (and other miRNAs w/seed GUAAACA)	7,00E-03	TargetScan Human	High (predicted)	YPEL2	yippee like 2	Nucleus	other
MIMAT0000420	miR-30c-5p (and other miRNAs w/seed GUAAACA)	7,00E-03	TargetScan Human	High (predicted)	YTHDC1	YTH domain containing 1	Cytoplasm	other
MIMAT0000420	miR-30c-5p (and other miRNAs w/seed GUAAACA)	7,00E-03	TargetScan Human	High (predicted)	ZBTB11	zinc finger and BTB domain containing 11	Nucleus	transcription regulator
MIMAT0000420	miR-30c-5p (and other miRNAs w/seed GUAAACA)	7,00E-03	TargetScan Human	High (predicted)	ZBTB41	zinc finger and BTB domain containing 41	Other	other
MIMAT0000420	miR-30c-5p (and other miRNAs w/seed GUAAACA)	7,00E-03	TargetScan Human	High (predicted)	ZCRB1	zinc finger CCHC-type and RNA binding motif containing 1	Nucleus	other
MIMAT0000420	miR-30c-5p (and other miRNAs w/seed GUAAACA)	7,00E-03	TargetScan Human	High (predicted)	ZDHHC20	zinc finger DHHC-type palmitoyltransferase 20	Plasma Membrane	enzyme
MIMAT0000420	miR-30c-5p (and other miRNAs w/seed GUAAACA)	7,00E-03	TargetScan Human	High (predicted)	ZFAND5	zinc finger AN1-type containing 5	Nucleus	other
MIMAT0000420	miR-30c-5p (and other miRNAs w/seed GUAAACA)	7,00E-03	TargetScan Human	High (predicted)	ZNRF1	zinc and ring finger 1	Cytoplasm	enzyme
MIMAT0000420	miR-30c-5p (and other miRNAs w/seed GUAAACA)	7,00E-03	TargetScan Human	High (predicted)	ZPBP2	zona pellucida binding protein 2	Extracellular Space	other
MIMAT0000753	miR-342-3p (miRNAs w/seed CUCACAC)	4,40E-02	TargetScan Human	High (predicted)	ABCD4	ATP binding cassette subfamily D member 4	Cytoplasm	transporter
MIMAT0000753	miR-342-3p (miRNAs w/seed CUCACAC)	4,40E-02	TargetScan Human	High (predicted)	AC009133.23		Other	other
MIMAT0000753	miR-342-3p (miRNAs w/seed CUCACAC)	4,40E-02	TargetScan Human	High (predicted)	ADAM9	ADAM metallopeptidase domain 9	Plasma Membrane	peptidase
MIMAT0000753	miR-342-3p (miRNAs w/seed CUCACAC)	4,40E-02	TargetScan Human	High (predicted)	ADI1	acireductone dioxygenase 1	Nucleus	enzyme
MIMAT0000753	miR-342-3p (miRNAs w/seed CUCACAC)	4,40E-02	TargetScan Human	High (predicted)	AGPAT4	1-acylglycerol-3-phosphate O-acyltransferase 4	Cytoplasm	enzyme
MIMAT0000753	miR-342-3p (miRNAs w/seed CUCACAC)	4,40E-02	TargetScan Human	High (predicted)	AGR2	anterior gradient 2, protein disulphide isomerase family member	Extracellular Space	other
MIMAT0000753	miR-342-3p (miRNAs w/seed CUCACAC)	4,40E-02	TargetScan Human	High (predicted)	ALKBH6	alkB homolog 6	Nucleus	other
MIMAT0000753	miR-342-3p (miRNAs w/seed CUCACAC)	4,40E-02	TargetScan Human	High (predicted)	ANKS4B	ankyrin repeat and sterile alpha motif domain containing 4B	Nucleus	transcription regulator
MIMAT0000753	miR-342-3p (miRNAs w/seed CUCACAC)	4,40E-02	TargetScan Human	High (predicted)	BCL2L10	BCL2 like 10	Cytoplasm	other
MIMAT0000753	miR-342-3p (miRNAs w/seed CUCACAC)	4,40E-02	TargetScan Human	High (predicted)	BMP7	bone morphogenetic protein 7	Extracellular Space	growth factor
MIMAT0000753	miR-342-3p (miRNAs w/seed CUCACAC)	4,40E-02	TargetScan Human	High (predicted)	BTN2A1	butyrophilin subfamily 2 member A1	Plasma Membrane	other
MIMAT0000753	miR-342-3p (miRNAs w/seed CUCACAC)	4,40E-02	TargetScan Human	High (predicted)	C12orf43	chromosome 12 open reading frame 43	Other	other
MIMAT0000753	miR-342-3p (miRNAs w/seed CUCACAC)	4,40E-02	TargetScan Human	High (predicted)	C1orf147	chromosome 1 open reading frame 147	Other	other
MIMAT0000753	miR-342-3p (miRNAs w/seed CUCACAC)	4,40E-02	TargetScan Human	High (predicted)	C5orf24	chromosome 5 open reading frame 24	Other	other
MIMAT0000753	miR-342-3p (miRNAs w/seed CUCACAC)	4,40E-02	TargetScan Human	High (predicted)	C8orf33	chromosome 8 open reading frame 33	Other	other
MIMAT0000753	miR-342-3p (miRNAs w/seed CUCACAC)	4,40E-02	TargetScan Human	High (predicted)	CCER1	coiled-coil glutamate rich protein 1	Other	other
MIMAT0000753	miR-342-3p (miRNAs w/seed CUCACAC)	4,40E-02	TargetScan Human	High (predicted)	CCSAP	centriole, cilia and spindle associated protein	Cytoplasm	other
MIMAT0000753	miR-342-3p (miRNAs w/seed CUCACAC)	4,40E-02	TargetScan Human	High (predicted)	CENPS/CENPS-CORT	centromere protein S	Nucleus	other
MIMAT0000753	miR-342-3p (miRNAs w/seed CUCACAC)	4,40E-02	TargetScan Human	High (predicted)	CLLU1	chronic lymphocytic leukemia up-regulated 1	Other	other
MIMAT0000753	miR-342-3p (miRNAs w/seed CUCACAC)	4,40E-02	TargetScan Human	High (predicted)	DCAF12	DDB1 and CUL4 associated factor 12	Cytoplasm	other
MIMAT0000753	miR-342-3p (miRNAs w/seed CUCACAC)	4,40E-02	TargetScan Human	High (predicted)	DDX49	DEAD-box helicase 49	Nucleus	enzyme
MIMAT0000753	miR-342-3p (miRNAs w/seed CUCACAC)	4,40E-02	TargetScan Human	High (predicted)	DIPK1C	divergent protein kinase domain 1C	Other	other
MIMAT0000753	miR-342-3p (miRNAs w/seed CUCACAC)	4,40E-02	TargetScan Human	High (predicted)	DRAM1	DNA damage regulated autophagy modulator 1	Cytoplasm	other
MIMAT0000753	miR-342-3p (miRNAs w/seed CUCACAC)	4,40E-02	TargetScan Human	High (predicted)	DTD1	D-aminoacyl-tRNA deacylase 1	Cytoplasm	enzyme
MIMAT0000753	miR-342-3p (miRNAs w/seed CUCACAC)	4,40E-02	TargetScan Human	High (predicted)	DTNBP1	dystrobrevin binding protein 1	Plasma Membrane	other
MIMAT0000753	miR-342-3p (miRNAs w/seed CUCACAC)	4,40E-02	TargetScan Human	High (predicted)	EPC1	enhancer of polycomb homolog 1	Nucleus	transcription regulator
MIMAT0000753	miR-342-3p (miRNAs w/seed CUCACAC)	4,40E-02	TargetScan Human	High (predicted)	FAM222B	family with sequence similarity 222 member B	Nucleus	other
MIMAT0000753	miR-342-3p (miRNAs w/seed CUCACAC)	4,40E-02	TargetScan Human	High (predicted)	GOLGA7B	golgin A7 family member B	Other	other
MIMAT0000753	miR-342-3p (miRNAs w/seed CUCACAC)	4,40E-02	TargetScan Human	High (predicted)	GXYLT1	glucoside xylosyltransferase 1	Cytoplasm	enzyme
MIMAT0000753	miR-342-3p (miRNAs w/seed CUCACAC)	4,40E-02	TargetScan Human	High (predicted)	HDAC7	histone deacetylase 7	Nucleus	transcription regulator
MIMAT0000753	miR-342-3p (miRNAs w/seed CUCACAC)	4,40E-02	TargetScan Human	High (predicted)	HTR2C	5-hydroxytryptamine receptor 2C	Plasma Membrane	G-protein coupled receptor
MIMAT0000753	miR-342-3p (miRNAs w/seed CUCACAC)	4,40E-02	TargetScan Human	High (predicted)	ID4	inhibitor of DNA binding 4, HLH protein	Nucleus	transcription regulator
MIMAT0000753	miR-342-3p (miRNAs w/seed CUCACAC)	4,40E-02	TargetScan Human	High (predicted)	IER3	immediate early response 3	Cytoplasm	other
MIMAT0000753	miR-342-3p (miRNAs w/seed CUCACAC)	4,40E-02	TargetScan Human	High (predicted)	IL3	interleukin 3	Extracellular Space	cytokine
MIMAT0000753	miR-342-3p (miRNAs w/seed CUCACAC)	4,40E-02	TargetScan Human	High (predicted)	KCTD6	potassium channel tetramerization domain containing 6	Plasma Membrane	ion channel
MIMAT0000753	miR-342-3p (miRNAs w/seed CUCACAC)	4,40E-02	TargetScan Human	High (predicted)	KDM4D	lysine demethylase 4D	Nucleus	enzyme
MIMAT0000753	miR-342-3p (miRNAs w/seed CUCACAC)	4,40E-02	TargetScan Human	High (predicted)	KDM6B	lysine demethylase 6B	Extracellular Space	enzyme
MIMAT0000753	miR-342-3p (miRNAs w/seed CUCACAC)	4,40E-02	TargetScan Human	High (predicted)	LASP1	LIM and SH3 protein 1	Cytoplasm	transporter
MIMAT0000753	miR-342-3p (miRNAs w/seed CUCACAC)	4,40E-02	TargetScan Human	High (predicted)	LGSN	lengsin, lens protein with glutamine synthetase domain	Plasma Membrane	enzyme
MIMAT0000753	miR-342-3p (miRNAs w/seed CUCACAC)	4,40E-02	TargetScan Human	High (predicted)	LINC00908	long intergenic non-protein coding RNA 908	Other	other
MIMAT0000753	miR-342-3p (miRNAs w/seed CUCACAC)	4,40E-02	TargetScan Human	High (predicted)	LINC01118	long intergenic non-protein coding RNA 1118	Other	other
MIMAT0000753	miR-342-3p (miRNAs w/seed CUCACAC)	4,40E-02	TargetScan Human	High (predicted)	LINC01148	long intergenic non-protein coding RNA 1148	Other	other
MIMAT0000753	miR-342-3p (miRNAs w/seed CUCACAC)	4,40E-02	TargetScan Human	High (predicted)	MAGEB2	MAGE family member B2	Cytoplasm	other
MIMAT0000753	miR-342-3p (miRNAs w/seed CUCACAC)	4,40E-02	TargetScan Human	High (predicted)	MATN1	matrilin 1	Extracellular Space	other
MIMAT0000753	miR-342-3p (miRNAs w/seed CUCACAC)	4,40E-02	TargetScan Human	High (predicted)	MIER3	MIER family member 3	Nucleus	transcription regulator
MIMAT0000753	miR-342-3p (miRNAs w/seed CUCACAC)	4,40E-02	TargetScan Human	High (predicted)	MRFAP1	Morf4 family associated protein 1	Nucleus	other
MIMAT0000753	miR-342-3p (miRNAs w/seed CUCACAC)	4,40E-02	Ingenuity Expert Findings,TargetScan Human	Experimentally Observed,Moderate (predicted)	MTDH	metadherin	Cytoplasm	transcription regulator
MIMAT0000753	miR-342-3p (miRNAs w/seed CUCACAC)	4,40E-02	TargetScan Human	High (predicted)	MYH13	myosin heavy chain 13	Cytoplasm	other
MIMAT0000753	miR-342-3p (miRNAs w/seed CUCACAC)	4,40E-02	TargetScan Human	High (predicted)	NABP2	nucleic acid binding protein 2	Nucleus	other
MIMAT0000753	miR-342-3p (miRNAs w/seed CUCACAC)	4,40E-02	TargetScan Human	High (predicted)	NUBPL	nucleotide binding protein like	Cytoplasm	other
MIMAT0000753	miR-342-3p (miRNAs w/seed CUCACAC)	4,40E-02	TargetScan Human	High (predicted)	OSER1	oxidative stress responsive serine rich 1	Other	enzyme
MIMAT0000753	miR-342-3p (miRNAs w/seed CUCACAC)	4,40E-02	TargetScan Human	High (predicted)	PATE2	prostate and testis expressed 2	Extracellular Space	other
MIMAT0000753	miR-342-3p (miRNAs w/seed CUCACAC)	4,40E-02	TargetScan Human	High (predicted)	PIN4	peptidylprolyl cis/trans isomerase, NIMA-interacting 4	Nucleus	enzyme
MIMAT0000753	miR-342-3p (miRNAs w/seed CUCACAC)	4,40E-02	TargetScan Human	High (predicted)	PLEKHB2	pleckstrin homology domain containing B2	Other	other
MIMAT0000753	miR-342-3p (miRNAs w/seed CUCACAC)	4,40E-02	TargetScan Human	High (predicted)	PRPF40B	pre-mRNA processing factor 40 homolog B	Nucleus	other
MIMAT0000753	miR-342-3p (miRNAs w/seed CUCACAC)	4,40E-02	TargetScan Human	High (predicted)	PUS10	pseudouridine synthase 10	Other	enzyme
